# Supplementary material for: Interspecies chimeric conditions affect the developmental rate of human pluripotent stem cells
Source: PLoS Comput Biol. 2021 Mar 1;17(3):e1008778. doi: 10.1371/journal.pcbi.1008778 (PMC7951976; doi:10.1371/journal.pcbi.1008778)
Supplement: S3 Data — As enrichment is performed on timing differences in peaks/starts of early-up, enrichment results are directional, providing the significance that terms are enriched for accelerated/decelerated genes. (XLSX) [file pcbi.1008778.s003.xlsx]

## Sheet: H10 Pathways
	geneSet	dirStat	pAdjAcc	pAdjDec
410	KEGG_NEUROACTIVE_LIGAND_RECEPTOR_INTERACTION	7.5234	3.8944e-05	1
753	REACTOME_NEUROTRANSMITTER_RELEASE_CYCLE	8.2139	3.8944e-05	1
755	REACTOME_NEUROTRANSMITTER_RECEPTORS_AND_POSTSYNAPTIC_SIGNAL_TRANSMISSION	5.8314	3.8944e-05	1
756	REACTOME_TRANSMISSION_ACROSS_CHEMICAL_SYNAPSES	6.3862	3.8944e-05	1
900	REACTOME_INTEGRATION_OF_ENERGY_METABOLISM	5.2776	3.8944e-05	1
994	REACTOME_SEROTONIN_NEUROTRANSMITTER_RELEASE_CYCLE	10.885	3.8944e-05	1
995	REACTOME_NOREPINEPHRINE_NEUROTRANSMITTER_RELEASE_CYCLE	12.165	3.8944e-05	1
1130	REACTOME_GLUTAMATE_NEUROTRANSMITTER_RELEASE_CYCLE	10.448	3.8944e-05	1
1152	REACTOME_DOPAMINE_NEUROTRANSMITTER_RELEASE_CYCLE	10.72	3.8944e-05	1
1226	REACTOME_ACETYLCHOLINE_NEUROTRANSMITTER_RELEASE_CYCLE	12.078	3.8944e-05	1
1383	REACTOME_MUSCLE_CONTRACTION	5.1022	3.8944e-05	1
1433	REACTOME_REGULATION_OF_INSULIN_SECRETION	7.2163	3.8944e-05	1
1586	REACTOME_CARDIAC_CONDUCTION	7.0312	3.8944e-05	1
1587	REACTOME_PHASE_0_RAPID_DEPOLARISATION	11.175	3.8944e-05	1
1748	REACTOME_PROTEIN_PROTEIN_INTERACTIONS_AT_SYNAPSES	6.5488	3.8944e-05	1
2216	REACTOME_GABA_RECEPTOR_ACTIVATION	8.5818	3.8944e-05	1
2231	WP_CALCIUM_REGULATION_IN_THE_CARDIAC_CELL	5.4198	3.8944e-05	1
2271	WP_GABA_RECEPTOR_SIGNALING	10.228	3.8944e-05	1
105	BIOCARTA_GABA_PATHWAY	16.077	7.3789e-05	1
1416	REACTOME_G_ALPHA_I_SIGNALLING_EVENTS	3.6527	0.00010515	1
802	REACTOME_POTASSIUM_CHANNELS	5.871	0.00012745	1
2357	WP_SYNAPTIC_VESICLE_PATHWAY	6.5357	0.00012745	1
1747	REACTOME_NEUREXINS_AND_NEUROLIGINS	6.4515	0.00014604	1
2275	WP_SUDDEN_INFANT_DEATH_SYNDROME_SIDS_SUSCEPTIBILITY_PATHWAYS	4.2873	0.00014604	1
1538	REACTOME_GPCR_LIGAND_BINDING	4.2302	0.00016177	1
1588	REACTOME_PHASE_2_PLATEAU_PHASE	11.065	0.00016177	1
2750	WP_MBDNF_AND_PROBDNF_REGULATION_OF_GABA_NEUROTRANSMISSION	7.5488	0.00023367	1
406	KEGG_CALCIUM_SIGNALING_PATHWAY	4.2633	0.00025036	1
1390	REACTOME_ADRENALINE_NORADRENALINE_INHIBITS_INSULIN_SECRETION	8.4249	0.00029007	1
2134	REACTOME_ASSEMBLY_AND_CELL_SURFACE_PRESENTATION_OF_NMDA_RECEPTORS	7.174	0.00030377	1
752	REACTOME_PRESYNAPTIC_DEPOLARIZATION_AND_CALCIUM_CHANNEL_OPENING	12.282	0.00047487	1
274	BIOCARTA_FLUMAZENIL_PATHWAY	15.366	0.00067909	1
1484	REACTOME_INTERACTION_BETWEEN_L1_AND_ANKYRINS	7.7684	0.00082471	1
1689	REACTOME_LGI_ADAM_INTERACTIONS	10.371	0.00082471	1
2217	REACTOME_GABA_B_RECEPTOR_ACTIVATION	6.8291	0.0014421	1
2328	WP_G_PROTEIN_SIGNALING_PATHWAYS	4.4694	0.0018888	1
422	KEGG_CARDIAC_MUSCLE_CONTRACTION	5.126	0.0022925	1
1310	REACTOME_L1CAM_INTERACTIONS	3.9873	0.0024904	1
178	BIOCARTA_CK1_PATHWAY	9.6067	0.0027681	1
2179	REACTOME_ADORA2B_MEDIATED_ANTI_INFLAMMATORY_CYTOKINES_PRODUCTION	5.268	0.0034699	1
746	REACTOME_OPIOID_SIGNALLING	4.3525	0.0043941	1
1966	REACTOME_GABA_SYNTHESIS_RELEASE_REUPTAKE_AND_DEGRADATION	8.281	0.005174	1
1337	REACTOME_GLUCAGON_LIKE_PEPTIDE_1_GLP1_REGULATES_INSULIN_SECRETION	6.097	0.0053798	1
1517	REACTOME_ACTIVATION_OF_KAINATE_RECEPTORS_UPON_GLUTAMATE_BINDING	6.706	0.0055124	1
1414	REACTOME_G_ALPHA_S_SIGNALLING_EVENTS	4.4895	0.0056236	1
1345	REACTOME_RECEPTOR_TYPE_TYROSINE_PROTEIN_PHOSPHATASES	7.7141	0.0059585	1
1134	REACTOME_REGULATION_OF_GENE_EXPRESSION_IN_EARLY_PANCREATIC_PRECURSOR_CELLS	20.807	0.0062798	1
1480	REACTOME_ACTIVATION_OF_NMDA_RECEPTORS_AND_POSTSYNAPTIC_EVENTS	4.118	0.0062798	1
2375	WP_MYOMETRIAL_RELAXATION_AND_CONTRACTION_PATHWAYS	3.5318	0.0064521	1
1417	REACTOME_G_ALPHA_Z_SIGNALLING_EVENTS	5.5442	0.010207	1
1385	REACTOME_TRAFFICKING_OF_AMPA_RECEPTORS	5.9428	0.011189	1
2691	WP_PKCGAMMA_CALCIUM_SIGNALING_PATHWAY_IN_ATAXIA	7.4728	0.011836	1
2770	WP_DISRUPTION_OF_POSTSYNAPTIC_SIGNALLING_BY_CNV	5.6805	0.013306	1
318	BIOCARTA_BOTULIN_PATHWAY	18.986	0.015785	1
1126	REACTOME_METABOLISM_OF_AMINE_DERIVED_HORMONES	16.029	0.016505	1
951	REACTOME_NEUROTOXICITY_OF_CLOSTRIDIUM_TOXINS	10.208	0.017362	1
1429	REACTOME_CLASS_C_3_METABOTROPIC_GLUTAMATE_PHEROMONE_RECEPTORS_	10.018	0.020583	1
2183	REACTOME_ANTI_INFLAMMATORY_RESPONSE_FAVOURING_LEISHMANIA_PARASITE_INFECTION	4.1981	0.020583	1
1436	REACTOME_TRANSPORT_OF_INORGANIC_CATIONS_ANIONS_AND_AMINO_ACIDS_OLIGOPEPTIDES	4.0431	0.021184	1
502	KEGG_DILATED_CARDIOMYOPATHY	4.1543	0.021275	1
1537	REACTOME_PRESYNAPTIC_FUNCTION_OF_KAINATE_RECEPTORS	7.1665	0.024409	1
1592	REACTOME_ION_HOMEOSTASIS	4.7436	0.026593	1
2224	REACTOME_ION_CHANNEL_TRANSPORT	3.3616	0.030978	1
1093	REACTOME_G_PROTEIN_ACTIVATION	6.6203	0.031906	1
501	KEGG_ARRHYTHMOGENIC_RIGHT_VENTRICULAR_CARDIOMYOPATHY_ARVC	4.2525	0.032352	1
2362	WP_ARRHYTHMOGENIC_RIGHT_VENTRICULAR_CARDIOMYOPATHY	4.2525	0.032352	1
1472	REACTOME_UNBLOCKING_OF_NMDA_RECEPTORS_GLUTAMATE_BINDING_AND_ACTIVATION	6.5234	0.036033	1
801	REACTOME_INWARDLY_RECTIFYING_K_CHANNELS	5.9115	0.041938	1
1402	REACTOME_G_ALPHA_Q_SIGNALLING_EVENTS	3.4007	0.041938	1
1461	REACTOME_VASOPRESSIN_REGULATES_RENAL_WATER_HOMEOSTASIS_VIA_AQUAPORINS	5.0906	0.04364	1
1487	REACTOME_AQUAPORIN_MEDIATED_TRANSPORT	5.0906	0.04364	1
1127	REACTOME_SEROTONIN_AND_MELATONIN_BIOSYNTHESIS	21.352	0.043913	1
1305	REACTOME_CLASS_A_1_RHODOPSIN_LIKE_RECEPTORS_	3.8011	0.043913	1
2343	WP_GPCRS_CLASS_C_METABOTROPIC_GLUTAMATE_PHEROMONE	8.1967	0.045887	1
1410	REACTOME_PLATELET_HOMEOSTASIS	3.9431	0.047948	1
1029	REACTOME_FGFR2B_LIGAND_BINDING_AND_ACTIVATION	11.098	0.048046	1
750	REACTOME_G_PROTEIN_MEDIATED_EVENTS	4.3363	0.050426	1
2410	WP_SEROTONIN_AND_ANXIETY	8.8633	0.053635	1
897	REACTOME_GLUCAGON_SIGNALING_IN_METABOLIC_REGULATION	5.2937	0.058529	1
803	REACTOME_VOLTAGE_GATED_POTASSIUM_CHANNELS	5.704	0.063458	1
2031	REACTOME_G_BETA_GAMMA_SIGNALLING_THROUGH_CDC42	6.5564	0.063514	1
457	KEGG_OLFACTORY_TRANSDUCTION	6.0551	0.065151	1
1411	REACTOME_REDUCTION_OF_CYTOSOLIC_CA_LEVELS	7.7996	0.065151	1
1374	REACTOME_ADP_SIGNALLING_THROUGH_P2Y_PURINOCEPTOR_12	6.4586	0.070926	1
500	KEGG_HYPERTROPHIC_CARDIOMYOPATHY_HCM	3.8239	0.07904	1
170	BIOCARTA_AKAPCENTROSOME_PATHWAY	6.9335	0.088285	1
1642	REACTOME_PI_3K_CASCADE_FGFR2	6.8446	0.097939	1
2351	WP_SEROTONIN_TRANSPORTER_ACTIVITY	8.6232	0.09994	1
2727	WP_VITAMIN_DSENSITIVE_CALCIUM_SIGNALING_IN_DEPRESSION	4.8207	0.10065	1
1053	REACTOME_RHO_GTPASE_CYCLE	3.0229	0.10371	1
2117	REACTOME_ION_TRANSPORT_BY_P_TYPE_ATPASES	4.3577	0.10371	1
2299	WP_GPCRS_CLASS_A_RHODOPSINLIKE	4.0567	0.10371	1
2659	WP_PHOSPHODIESTERASES_IN_NEURONAL_FUNCTION	4.2271	0.10371	1
1934	REACTOME_CLATHRIN_MEDIATED_ENDOCYTOSIS	2.9144	0.10924	1
1023	REACTOME_FGFR2_LIGAND_BINDING_AND_ACTIVATION	8.3232	0.12022	1
1780	REACTOME_COPI_INDEPENDENT_GOLGI_TO_ER_RETROGRADE_TRAFFIC	4.0515	0.12022	1
1384	REACTOME_G_PROTEIN_BETA_GAMMA_SIGNALLING	5.049	0.12195	1
673	PID_IL8_CXCR1_PATHWAY	5.8255	0.12413	1
2700	WP_FRAGILE_X_SYNDROME	2.953	0.12981	1
1785	REACTOME_COOPERATION_OF_PDCL_PHLP1_AND_TRIC_CCT_IN_G_PROTEIN_BETA_FOLDING	4.3112	0.13119	1
852	REACTOME_PI_METABOLISM	3.398	0.13634	1
1644	REACTOME_FRS_MEDIATED_FGFR2_SIGNALING	6.0456	0.13722	1
1428	REACTOME_GLUCAGON_TYPE_LIGAND_RECEPTORS	5.518	0.15145	1
957	REACTOME_ADENYLATE_CYCLASE_INHIBITORY_PATHWAY	6.5708	0.15283	1
1438	REACTOME_SLC_MEDIATED_TRANSMEMBRANE_TRANSPORT	2.7297	0.15283	1
1377	REACTOME_SIGNAL_AMPLIFICATION	4.8543	0.15908	1
2521	WP_DOPAMINE_METABOLISM	7.072	0.15973	1
188	BIOCARTA_AKAP13_PATHWAY	7.2329	0.19333	1
106	BIOCARTA_GATA3_PATHWAY	7.6231	0.19348	1
1643	REACTOME_DOWNSTREAM_SIGNALING_OF_ACTIVATED_FGFR2	5.0878	0.19348	1
1415	REACTOME_ADP_SIGNALLING_THROUGH_P2Y_PURINOCEPTOR_1	5.2884	0.19589	1
2496	WP_MAPK_SIGNALING_PATHWAY	2.4687	0.19589	1
1440	REACTOME_SODIUM_CALCIUM_EXCHANGERS	7.5446	0.20163	1
242	BIOCARTA_PDZS_PATHWAY	5.3525	0.20775	1
854	REACTOME_DAG_AND_IP3_SIGNALING	3.9655	0.20775	1
1516	REACTOME_IONOTROPIC_ACTIVITY_OF_KAINATE_RECEPTORS	6.735	0.20775	1
2245	WP_NICOTINE_ACTIVITY_ON_DOPAMINERGIC_NEURONS	5.4531	0.21006	1
542	PID_LPA4_PATHWAY	5.7758	0.2112	1
2098	REACTOME_BLOOD_GROUP_SYSTEMS_BIOSYNTHESIS	5.9209	0.22136	1
1306	REACTOME_CLASS_B_2_SECRETIN_FAMILY_RECEPTORS_	3.7072	0.2261	1
2488	WP_CELLTYPE_DEPENDENT_SELECTIVITY_OF_CCK2R_SIGNALING	6.3319	0.2261	1
2152	REACTOME_LONG_TERM_POTENTIATION	4.8036	0.22976	1
1412	REACTOME_PLATELET_CALCIUM_HOMEOSTASIS	4.9677	0.23924	1
1636	REACTOME_PHOSPHOLIPASE_C_MEDIATED_CASCADE_FGFR2	7.228	0.24007	1
2367	WP_GLOBO_SPHINGOLIPID_METABOLISM	5.1362	0.25536	1
1378	REACTOME_PROSTACYCLIN_SIGNALLING_THROUGH_PROSTACYCLIN_RECEPTOR	5.5415	0.26039	1
1640	REACTOME_PI_3K_CASCADE_FGFR1	5.9198	0.26039	1
469	KEGG_VASOPRESSIN_REGULATED_WATER_REABSORPTION	3.8121	0.26361	1
1025	REACTOME_FGFR1B_LIGAND_BINDING_AND_ACTIVATION	9.9702	0.26979	1
2553	WP_COMMON_PATHWAYS_UNDERLYING_DRUG_ADDICTION	3.732	0.28301	1
1407	REACTOME_TRAFFICKING_OF_GLUR2_CONTAINING_AMPA_RECEPTORS	5.1361	0.28613	1
1312	REACTOME_PEPTIDE_LIGAND_BINDING_RECEPTORS	3.5208	0.28633	1
1423	REACTOME_NCAM1_INTERACTIONS	3.9041	0.28633	1
209	BIOCARTA_SHH_PATHWAY	5.2336	0.29676	1
41	BIOCARTA_AKAP95_PATHWAY	6.1804	0.30261	1
1155	REACTOME_MHC_CLASS_II_ANTIGEN_PRESENTATION	2.8038	0.30261	1
1898	REACTOME_INSULIN_RECEPTOR_RECYCLING	4.7104	0.3101	1
154	BIOCARTA_NOS1_PATHWAY	4.6916	0.31482	1
907	REACTOME_PKA_ACTIVATION_IN_GLUCAGON_SIGNALLING	5.1567	0.31482	1
956	REACTOME_ADENYLATE_CYCLASE_ACTIVATING_PATHWAY	6.3931	0.31627	1
2484	WP_MONOAMINE_GPCRS	6.7214	0.32057	1
2736	WP_CANCER_IMMUNOTHERAPY_BY_CTLA4_BLOCKADE	6.3182	0.33283	1
436	KEGG_GAP_JUNCTION	2.9551	0.33697	1
458	KEGG_TASTE_TRANSDUCTION	4.7987	0.33697	1
1441	REACTOME_SODIUM_PROTON_EXCHANGERS	8.3238	0.33697	1
1589	REACTOME_PHASE_1_INACTIVATION_OF_FAST_NA_CHANNELS	9.2627	0.33697	1
1641	REACTOME_FRS_MEDIATED_FGFR1_SIGNALING	5.1958	0.33697	1
2603	WP_BIOGENIC_AMINE_SYNTHESIS	7.5444	0.33697	1
747	REACTOME_PKA_MEDIATED_PHOSPHORYLATION_OF_CREB	4.6835	0.33879	1
773	REACTOME_PROLACTIN_RECEPTOR_SIGNALING	6.2311	0.33953	1
150	BIOCARTA_VIP_PATHWAY	4.4048	0.34117	1
467	KEGG_MATURITY_ONSET_DIABETES_OF_THE_YOUNG	6.5522	0.34163	1
1638	REACTOME_DOWNSTREAM_SIGNALING_OF_ACTIVATED_FGFR1	4.305	0.34688	1
1871	REACTOME_SIGNALING_BY_INSULIN_RECEPTOR	3.1715	0.34936	1
2258	WP_FTO_OBESITY_VARIANT_MECHANISM	8.1138	0.35402	1
409	KEGG_PHOSPHATIDYLINOSITOL_SIGNALING_SYSTEM	3.0389	0.3544	1
2293	WP_DEREGULATION_OF_RAB_AND_RAB_EFFECTOR_GENES_IN_BLADDER_CANCER	5.7964	0.37317	1
1418	REACTOME_DCC_MEDIATED_ATTRACTIVE_SIGNALING	5.0254	0.37776	1
1455	REACTOME_THROMBOXANE_SIGNALLING_THROUGH_TP_RECEPTOR	4.557	0.37776	1
245	BIOCARTA_CHREBP_PATHWAY	4.9793	0.38297	1
645	PID_IL8_CXCR2_PATHWAY	4.1245	0.38297	1
648	PID_AR_NONGENOMIC_PATHWAY	3.854	0.38297	1
1313	REACTOME_AMINE_LIGAND_BINDING_RECEPTORS	5.9746	0.38297	1
1443	REACTOME_CATION_COUPLED_CHLORIDE_COTRANSPORTERS	7.1829	0.38297	1
2549	WP_ENDOTHELIN_PATHWAYS	4.4242	0.38297	1
2594	WP_PEPTIDE_GPCRS	4.9814	0.38297	1
531	PID_ER_NONGENOMIC_PATHWAY	3.5943	0.38469	1
1324	REACTOME_TACHYKININ_RECEPTORS_BIND_TACHYKININS	9.9261	0.38469	1
404	KEGG_MAPK_SIGNALING_PATHWAY	2.2411	0.39199	1
587	PID_CXCR4_PATHWAY	2.8124	0.39199	1
2110	REACTOME_TRANSFERRIN_ENDOCYTOSIS_AND_RECYCLING	4.1361	0.39853	1
1006	REACTOME_SYNTHESIS_OF_IP2_IP_AND_INS_IN_THE_CYTOSOL	5.2092	0.40086	1
1393	REACTOME_FREE_FATTY_ACIDS_REGULATE_INSULIN_SECRETION	6.1817	0.40086	1
1505	REACTOME_OTHER_INTERLEUKIN_SIGNALING	4.7557	0.40269	1
507	PID_ENDOTHELIN_PATHWAY	3.1696	0.40356	1
1933	REACTOME_CARGO_RECOGNITION_FOR_CLATHRIN_MEDIATED_ENDOCYTOSIS	2.7228	0.40475	1
454	KEGG_LONG_TERM_POTENTIATION	2.9849	0.40679	1
172	BIOCARTA_RAB_PATHWAY	5.1331	0.41389	1
183	BIOCARTA_PGC1A_PATHWAY	4.8319	0.41389	1
777	REACTOME_ROS_AND_RNS_PRODUCTION_IN_PHAGOCYTES	4.1495	0.41389	1
1284	REACTOME_HSP90_CHAPERONE_CYCLE_FOR_STEROID_HORMONE_RECEPTORS_SHR_	3.2234	0.41389	1
1031	REACTOME_TRANSPORT_OF_CONNEXONS_TO_THE_PLASMA_MEMBRANE	5.1182	0.41656	1
1307	REACTOME_NETRIN_1_SIGNALING	3.1952	0.41721	1
212	BIOCARTA_BARRESTIN_PATHWAY	5.7181	0.4179	1
664	PID_THROMBIN_PAR1_PATHWAY	3.4901	0.4179	1
1348	REACTOME_CD28_DEPENDENT_VAV1_PATHWAY	6.3764	0.4179	1
1403	REACTOME_G_ALPHA_12_13_SIGNALLING_EVENTS	2.9099	0.4179	1
2625	WP_SMALL_LIGAND_GPCRS	6.0241	0.4179	1
2723	WP_INTRAFLAGELLAR_TRANSPORT_PROTEINS_BINDING_TO_DYNEIN	3.8655	0.4179	1
917	REACTOME_SYNTHESIS_OF_PIPS_AT_THE_PLASMA_MEMBRANE	3.1825	0.43087	1
2146	REACTOME_NEGATIVE_REGULATION_OF_NMDA_RECEPTOR_MEDIATED_NEURONAL_TRANSMISSION	4.2251	0.43087	1
80	BIOCARTA_CFTR_PATHWAY	5.9103	0.44024	1
164	BIOCARTA_PLCE_PATHWAY	5.9103	0.44024	1
1364	REACTOME_DOPAMINE_RECEPTORS	11.81	0.45924	1
2791	WP_MAMMALIAN_DISORDER_OF_SEXUAL_DEVELOPMENT	4.6624	0.45924	1
1024	REACTOME_FGFR1_LIGAND_BINDING_AND_ACTIVATION	6.6468	0.45932	1
2167	REACTOME_STAT5_ACTIVATION	7.8867	0.45932	1
1477	REACTOME_CREB1_PHOSPHORYLATION_THROUGH_THE_ACTIVATION_OF_ADENYLATE_CYCLASE	5.0952	0.46373	1
1557	REACTOME_TOXICITY_OF_BOTULINUM_TOXIN_TYPE_D_BONT_D_	7.8329	0.46432	1
2176	REACTOME_LEISHMANIA_INFECTION	2.4138	0.46498	1
800	REACTOME_CA2_ACTIVATED_K_CHANNELS	6.1046	0.47286	1
2745	WP_MAJOR_RECEPTORS_TARGETED_BY_EPINEPHRINE_AND_NOREPINEPHRINE	5.4829	0.47286	1
814	REACTOME_ABC_TRANSPORTERS_IN_LIPID_HOMEOSTASIS	4.8736	0.47512	1
1370	REACTOME_PROTEIN_FOLDING	2.6183	0.47512	1
2109	REACTOME_IRON_UPTAKE_AND_TRANSPORT	3.1027	0.47546	1
513	PID_LYSOPHOSPHOLIPID_PATHWAY	2.9029	0.4757	1
167	BIOCARTA_MYOSIN_PATHWAY	4.9972	0.48607	1
1381	REACTOME_EPHRIN_SIGNALING	4.0615	0.48896	1
749	REACTOME_CA_DEPENDENT_EVENTS	3.3657	0.52796	1
1375	REACTOME_G_BETA_GAMMA_SIGNALLING_THROUGH_PI3KGAMMA	4.0733	0.52796	1
1620	REACTOME_RHO_GTPASES_ACTIVATE_KTN1	5.0621	0.532	1
2708	WP_PROXIMAL_TUBULE_TRANSPORT	3.4982	0.532	1
1419	REACTOME_NETRIN_MEDIATED_REPULSION_SIGNALS	5.5252	0.53435	1
34	BIOCARTA_CSK_PATHWAY	5.2536	0.53436	1
681	PID_NCADHERIN_PATHWAY	3.3378	0.53934	1
2404	WP_SLEEP_REGULATION	3.8226	0.53934	1
1030	REACTOME_GAP_JUNCTION_ASSEMBLY	4.3871	0.5486	1
2782	WP_SOMATIC_SEX_DETERMINATION	6.6418	0.5486	1
754	REACTOME_NEUROTRANSMITTER_CLEARANCE	6.1472	0.55938	1
329	KEGG_STEROID_HORMONE_BIOSYNTHESIS	4.9468	0.56117	1
1241	REACTOME_PEPTIDE_HORMONE_METABOLISM	3.0837	0.56857	1
996	REACTOME_ACETYLCHOLINE_BINDING_AND_DOWNSTREAM_EVENTS	6.0452	0.57348	1
1471	REACTOME_RECYCLING_PATHWAY_OF_L1	3.0892	0.57348	1
1612	REACTOME_INTRAFLAGELLAR_TRANSPORT	2.9201	0.57348	1
1727	REACTOME_HIGHLY_CALCIUM_PERMEABLE_POSTSYNAPTIC_NICOTINIC_ACETYLCHOLINE_RECEPTORS	6.0452	0.57348	1
2220	REACTOME_KINESINS	2.9518	0.57348	1
2655	WP_RETT_SYNDROME_CAUSING_GENES	2.9398	0.58382	1
310	BIOCARTA_TUBBY_PATHWAY	8.3268	0.59528	1
345	KEGG_TAURINE_AND_HYPOTAURINE_METABOLISM	5.9349	0.59528	1
367	KEGG_GLYCOSPHINGOLIPID_BIOSYNTHESIS_GLOBO_SERIES	4.5017	0.59528	1
477	KEGG_EPITHELIAL_CELL_SIGNALING_IN_HELICOBACTER_PYLORI_INFECTION	2.7733	0.59528	1
1667	REACTOME_FGFRL1_MODULATION_OF_FGFR1_SIGNALING	5.932	0.59528	1
2447	WP_PTF1A_RELATED_REGULATORY_PATHWAY	5.2842	0.59528	1
987	REACTOME_DARPP_32_EVENTS	3.6289	0.59665	1
433	KEGG_CELL_ADHESION_MOLECULES_CAMS	2.6666	0.60718	1
2748	WP_OSTEOBLAST_DIFFERENTIATION	2.4766	0.61236	1
84	BIOCARTA_P35ALZHEIMERS_PATHWAY	5.4566	0.61354	1
223	BIOCARTA_CTLA4_PATHWAY	6.2313	0.61354	1
547	PID_S1P_S1P4_PATHWAY	4.3037	0.61354	1
767	REACTOME_EFFECTS_OF_PIP2_HYDROLYSIS	3.6468	0.61354	1
1654	REACTOME_NEGATIVE_REGULATION_OF_FGFR2_SIGNALING	3.4896	0.61354	1
1366	REACTOME_ADRENOCEPTORS	14.832	0.61766	1
1883	REACTOME_TNF_SIGNALING	3.0439	0.63314	1
551	PID_RHOA_REG_PATHWAY	3.0617	0.63617	1
1523	REACTOME_THROMBIN_SIGNALLING_THROUGH_PROTEINASE_ACTIVATED_RECEPTORS_PARS_	3.4858	0.64727	1
758	REACTOME_IRS_MEDIATED_SIGNALLING	3.1448	0.65032	1
2263	WP_METASTATIC_BRAIN_TUMOR	5.658	0.65032	1
305	BIOCARTA_MSP_PATHWAY	9.4232	0.65253	1
429	KEGG_AXON_GUIDANCE	2.2854	0.65253	1
451	KEGG_LEUKOCYTE_TRANSENDOTHELIAL_MIGRATION	2.5695	0.65253	1
461	KEGG_GNRH_SIGNALING_PATHWAY	2.4971	0.65253	1
630	PID_TRKR_PATHWAY	2.6604	0.65253	1
644	PID_P38_GAMMA_DELTA_PATHWAY	4.5815	0.65253	1
929	REACTOME_LECTIN_PATHWAY_OF_COMPLEMENT_ACTIVATION	14.394	0.65253	1
1135	REACTOME_PECAM1_INTERACTIONS	4.9904	0.65253	1
1234	REACTOME_FICOLINS_BIND_TO_REPETITIVE_CARBOHYDRATE_STRUCTURES_ON_THE_TARGET_CELL_SURFACE	14.394	0.65253	1
1311	REACTOME_NCAM_SIGNALING_FOR_NEURITE_OUT_GROWTH	2.7285	0.65253	1
1358	REACTOME_POST_CHAPERONIN_TUBULIN_FOLDING_PATHWAY	3.8387	0.65253	1
1424	REACTOME_LYSOSPHINGOLIPID_AND_LPA_RECEPTORS	5.6139	0.65253	1
1616	REACTOME_TRAFFICKING_OF_MYRISTOYLATED_PROTEINS_TO_THE_CILIUM	6.6638	0.65253	1
1925	REACTOME_SIGNALING_BY_MST1	9.4232	0.65253	1
2028	REACTOME_PHENYLALANINE_METABOLISM	7.7645	0.65253	1
2093	REACTOME_ACTIVATED_NTRK2_SIGNALS_THROUGH_FYN	5.2577	0.65253	1
2246	WP_BENZOAPYRENE_METABOLISM	5.9507	0.65253	1
2717	WP_HIPPOYAP_SIGNALING_PATHWAY	3.5678	0.65253	1
870	REACTOME_GAP_JUNCTION_TRAFFICKING_AND_REGULATION	3.2532	0.65265	1
1101	REACTOME_HS_GAG_BIOSYNTHESIS	3.1838	0.65265	1
2131	REACTOME_INSERTION_OF_TAIL_ANCHORED_PROTEINS_INTO_THE_ENDOPLASMIC_RETICULUM_MEMBRANE	3.6821	0.65386	1
1435	REACTOME_BICARBONATE_TRANSPORTERS	4.9229	0.65588	1
1465	REACTOME_GOLGI_ASSOCIATED_VESICLE_BIOGENESIS	2.7192	0.65996	1
2622	WP_MONOAMINE_TRANSPORT	3.5424	0.66328	1
198	BIOCARTA_CDC42RAC_PATHWAY	4.8694	0.6732	1
213	BIOCARTA_STATHMIN_PATHWAY	3.9488	0.67416	1
233	BIOCARTA_CARM1_PATHWAY	4.2984	0.67416	1
1046	REACTOME_P75NTR_REGULATES_AXONOGENESIS	5.1077	0.67416	1
1488	REACTOME_TAK1_ACTIVATES_NFKB_BY_PHOSPHORYLATION_AND_ACTIVATION_OF_IKKS_COMPLEX	3.1704	0.67416	1
2642	WP_THERMOGENESIS	2.3718	0.67416	1
423	KEGG_VASCULAR_SMOOTH_MUSCLE_CONTRACTION	2.4683	0.6779	1
1057	REACTOME_METABOLISM_OF_STEROID_HORMONES	3.9113	0.68684	1
2221	REACTOME_FACTORS_INVOLVED_IN_MEGAKARYOCYTE_DEVELOPMENT_AND_PLATELET_PRODUCTION	2.2663	0.68684	1
784	REACTOME_SIGNALING_BY_ERBB4	2.717	0.69194	1
1228	REACTOME_INSULIN_PROCESSING	3.4176	0.69194	1
2688	WP_CELL_MIGRATION_AND_INVASION_THROUGH_P75NTR	3.2069	0.69194	1
185	BIOCARTA_DREAM_PATHWAY	4.1834	0.70478	1
804	REACTOME_TANDEM_PORE_DOMAIN_POTASSIUM_CHANNELS	7.1256	0.70478	1
1087	REACTOME_TRANS_GOLGI_NETWORK_VESICLE_BUDDING	2.4966	0.70478	1
1786	REACTOME_GLYCEROPHOSPHOLIPID_CATABOLISM	6.3108	0.70478	1
2007	REACTOME_CARBOXYTERMINAL_POST_TRANSLATIONAL_MODIFICATIONS_OF_TUBULIN	3.3478	0.70478	1
2087	REACTOME_ACTIVATED_NTRK2_SIGNALS_THROUGH_FRS2_AND_FRS3	4.3492	0.70478	1
2523	WP_BMP_SIGNALING_PATHWAY_IN_EYELID_DEVELOPMENT	3.6804	0.70478	1
2185	REACTOME_FCGR3A_MEDIATED_IL10_SYNTHESIS	3.1731	0.7051	1
2479	WP_DOPAMINERGIC_NEUROGENESIS	3.284	0.70832	1
33	BIOCARTA_NO1_PATHWAY	3.3203	0.71071	1
51	BIOCARTA_AGPCR_PATHWAY	4.2837	0.71952	1
1399	REACTOME_CA2_PATHWAY	2.6664	0.73167	1
1501	REACTOME_NEUROFASCIN_INTERACTIONS	4.8126	0.73865	1
1932	REACTOME_GOLGI_TO_ER_RETROGRADE_TRANSPORT	2.1994	0.74469	1
240	BIOCARTA_WNT_PATHWAY	3.3131	0.74631	1
308	BIOCARTA_FOSB_PATHWAY	6.8858	0.75208	1
2094	REACTOME_NTRK2_ACTIVATES_RAC1	5.4381	0.75964	1
163	BIOCARTA_PTDINS_PATHWAY	3.2399	0.76205	1
2302	WP_CHEMOKINE_SIGNALING_PATHWAY	2.2324	0.76205	1
408	KEGG_CHEMOKINE_SIGNALING_PATHWAY	2.2166	0.76502	1
1049	REACTOME_SYNTHESIS_OF_BILE_ACIDS_AND_BILE_SALTS_VIA_27_HYDROXYCHOLESTEROL	4.7013	0.76502	1
677	PID_EPHRINB_REV_PATHWAY	3.2734	0.76522	1
1133	REACTOME_REGULATION_OF_GENE_EXPRESSION_IN_ENDOCRINE_COMMITTED_NEUROG3_PROGENITOR_CELLS	6.6749	0.76814	1
1349	REACTOME_OREXIN_AND_NEUROPEPTIDES_FF_AND_QRFP_BIND_TO_THEIR_RESPECTIVE_RECEPTORS	11.503	0.76814	1
342	KEGG_PHENYLALANINE_METABOLISM	4.4704	0.7707	1
722	NABA_ECM_AFFILIATED	2.4081	0.7707	1
2236	WP_EGFEGFR_SIGNALING_PATHWAY	2.0808	0.7707	1
2296	WP_HIF1A_AND_PPARG_REGULATION_OF_GLYCOLYSIS	5.3512	0.77311	1
2042	REACTOME_SIGNALING_BY_NTRK2_TRKB_	3.1106	0.78539	1
2150	REACTOME_ACTIVATION_OF_AMPK_DOWNSTREAM_OF_NMDARS	3.2706	0.79076	1
684	PID_RAS_PATHWAY	3.0948	0.79671	1
545	PID_EPHB_FWD_PATHWAY	2.7359	0.79983	1
1301	REACTOME_DEFECTIVE_EXT2_CAUSES_EXOSTOSES_2	3.6246	0.79983	1
625	PID_IL3_PATHWAY	3.4003	0.80415	1
2645	WP_THE_ALTERNATIVE_PATHWAY_OF_FETAL_ANDROGEN_SYNTHESIS	5.7402	0.80415	1
1570	REACTOME_TNFR1_INDUCED_NFKAPPAB_SIGNALING_PATHWAY	3.0367	0.80598	1
2017	REACTOME_ASSEMBLY_OF_ACTIVE_LPL_AND_LIPC_LIPASE_COMPLEXES	4.3466	0.80598	1
2170	REACTOME_AGGREPHAGY	2.8131	0.8097	1
1518	REACTOME_INTERLEUKIN_2_FAMILY_SIGNALING	3.1628	0.82302	1
2684	WP_NEURAL_CREST_CELL_MIGRATION_IN_CANCER	2.7604	0.82302	1
162	BIOCARTA_CCR5_PATHWAY	3.5536	0.82579	1
293	BIOCARTA_CB1R_PATHWAY	5.6268	0.82579	1
368	KEGG_GLYCOSPHINGOLIPID_BIOSYNTHESIS_GANGLIO_SERIES	3.4843	0.82579	1
1758	REACTOME_TP53_REGULATES_TRANSCRIPTION_OF_SEVERAL_ADDITIONAL_CELL_DEATH_GENES_WHOSE_SPECIFIC_ROLES_IN_P53_DEPENDENT_APOPTOSIS_REMAIN_UNCERTAIN	3.8444	0.82579	1
1357	REACTOME_FORMATION_OF_TUBULIN_FOLDING_INTERMEDIATES_BY_CCT_TRIC	3.2326	0.82719	1
1363	REACTOME_MUSCARINIC_ACETYLCHOLINE_RECEPTORS	7.6595	0.82719	1
2114	REACTOME_TRAF6_MEDIATED_NF_KB_ACTIVATION	3.1404	0.82719	1
226	BIOCARTA_PAR1_PATHWAY	3.3896	0.83038	1
1450	REACTOME_ACTIVATION_OF_RAC1	3.7051	0.83038	1
896	REACTOME_PKA_MEDIATED_PHOSPHORYLATION_OF_KEY_METABOLIC_FACTORS	7.5931	0.83059	1
2257	WP_PROSTAGLANDIN_SYNTHESIS_AND_REGULATION	2.9788	0.83059	1
1344	REACTOME_COSTIMULATION_BY_THE_CD28_FAMILY	2.6373	0.83748	1
1621	REACTOME_RHO_GTPASES_ACTIVATE_IQGAPS	3.0013	0.83748	1
1008	REACTOME_REGULATION_OF_BETA_CELL_DEVELOPMENT	2.9422	0.86227	1
1468	REACTOME_FATTY_ACIDS_BOUND_TO_GPR40_FFAR1_REGULATE_INSULIN_SECRETION	4.9961	0.86227	1
1950	REACTOME_RAB_GERANYLGERANYLATION	2.4431	0.86227	1
1481	REACTOME_RAS_ACTIVATION_UPON_CA2_INFLUX_THROUGH_NMDA_RECEPTOR	3.1614	0.86484	1
1919	REACTOME_BUTYROPHILIN_BTN_FAMILY_INTERACTIONS	4.5804	0.86484	1
1735	REACTOME_INTERLEUKIN_6_FAMILY_SIGNALING	3.364	0.87843	1
1353	REACTOME_BETA_OXIDATION_OF_PRISTANOYL_COA	4.2451	0.8793	1
1420	REACTOME_CASPASE_ACTIVATION_VIA_DEPENDENCE_RECEPTORS_IN_THE_ABSENCE_OF_LIGAND	3.9288	0.8793	1
1917	REACTOME_SYNAPTIC_ADHESION_LIKE_MOLECULES	3.1265	0.8793	1
2441	WP_PRADERWILLI_AND_ANGELMAN_SYNDROME	2.599	0.8793	1
2626	WP_GANGLIO_SPHINGOLIPID_METABOLISM	3.5891	0.8793	1
2751	WP_PURINERGIC_SIGNALING	3.4218	0.8793	1
197	BIOCARTA_PARKIN_PATHWAY	4.2274	0.88305	1
1129	REACTOME_THYROXINE_BIOSYNTHESIS	6.7049	0.88305	1
2419	WP_REGULATION_OF_ACTIN_CYTOSKELETON	2.0822	0.88305	1
2712	WP_COMPUTATIONAL_MODEL_OF_AEROBIC_GLYCOLYSIS	3.6645	0.88305	1
244	BIOCARTA_EICOSANOID_PATHWAY	4.1952	0.89372	1
478	KEGG_PATHOGENIC_ESCHERICHIA_COLI_INFECTION	2.5146	0.89372	1
920	REACTOME_SYNTHESIS_OF_PIPS_AT_THE_LATE_ENDOSOME_MEMBRANE	3.6268	0.89372	1
1356	REACTOME_COOPERATION_OF_PREFOLDIN_AND_TRIC_CCT_IN_ACTIN_AND_TUBULIN_FOLDING	2.8359	0.89372	1
1657	REACTOME_SIGNALING_BY_FGFR1	2.5783	0.89372	1
2018	REACTOME_HDL_ASSEMBLY	4.7726	0.89372	1
2512	WP_PATHOGENIC_ESCHERICHIA_COLI_INFECTION	2.5146	0.89372	1
206	BIOCARTA_GPCR_PATHWAY	2.8027	0.89575	1
2663	WP_VITAMIN_B6DEPENDENT_AND_RESPONSIVE_DISORDERS	5.1402	0.9019	1
2013	REACTOME_PHENYLALANINE_AND_TYROSINE_METABOLISM	4.6587	0.92792	1
456	KEGG_LONG_TERM_DEPRESSION	2.3843	0.92808	1
2421	WP_TUMOR_SUPPRESSOR_ACTIVITY_OF_SMARCB1	2.7666	0.92808	1
476	KEGG_VIBRIO_CHOLERAE_INFECTION	2.496	0.94284	1
1927	REACTOME_RET_SIGNALING	2.6407	0.94284	1
112	BIOCARTA_SALMONELLA_PATHWAY	4.5753	0.94593	1
415	KEGG_SNARE_INTERACTIONS_IN_VESICULAR_TRANSPORT	2.5757	0.94593	1
1038	REACTOME_SYNTHESIS_OF_BILE_ACIDS_AND_BILE_SALTS	2.8788	0.94593	1
1462	REACTOME_PASSIVE_TRANSPORT_BY_AQUAPORINS	3.5218	0.94593	1
1631	REACTOME_GLI_PROTEINS_BIND_PROMOTERS_OF_HH_RESPONSIVE_GENES_TO_PROMOTE_TRANSCRIPTION	4.0205	0.94593	1
1653	REACTOME_NEGATIVE_REGULATION_OF_FGFR1_SIGNALING	2.8612	0.94593	1
2374	WP_GLYCOLYSIS_AND_GLUCONEOGENESIS	2.6882	0.94593	1
1039	REACTOME_ANDROGEN_BIOSYNTHESIS	5.5196	0.95051	1
1434	REACTOME_TRANSPORT_OF_BILE_SALTS_AND_ORGANIC_ACIDS_METAL_IONS_AND_AMINE_COMPOUNDS	2.4893	0.95051	1
1935	REACTOME_PTK6_PROMOTES_HIF1A_STABILIZATION	4.8204	0.95051	1
2048	REACTOME_INTERLEUKIN_37_SIGNALING	3.2346	0.95051	1
1048	REACTOME_SYNTHESIS_OF_BILE_ACIDS_AND_BILE_SALTS_VIA_24_HYDROXYCHOLESTEROL	3.6565	0.95131	1
1464	REACTOME_LYSOSOME_VESICLE_BIOGENESIS	2.5901	0.95131	1
2011	REACTOME_METABOLISM_OF_STEROIDS	2.0704	0.95131	1
2020	REACTOME_PLASMA_LIPOPROTEIN_REMODELING	3.3705	0.95131	1
2063	REACTOME_INTERLEUKIN_36_PATHWAY	2.2391	0.95131	1
2647	WP_HEREDITARY_LEIOMYOMATOSIS_AND_RENAL_CELL_CARCINOMA_PATHWAY	2.9641	0.95131	1
40	BIOCARTA_AGR_PATHWAY	2.7275	0.95423	1
2036	REACTOME_INTERLEUKIN_15_SIGNALING	3.5424	0.95423	1
727	REACTOME_INTERLEUKIN_6_SIGNALING	3.5303	0.95469	1
1425	REACTOME_OPSINS	1.8792	0.95469	1
1569	REACTOME_REGULATION_OF_TNFR1_SIGNALING	2.6974	0.95469	1
1041	REACTOME_SYNTHESIS_OF_BILE_ACIDS_AND_BILE_SALTS_VIA_7ALPHA_HYDROXYCHOLESTEROL	3.2439	0.96057	1
1195	REACTOME_SIGNALING_BY_TYPE_1_INSULIN_LIKE_GROWTH_FACTOR_1_RECEPTOR_IGF1R_	2.5091	0.96057	1
1639	REACTOME_SHC_MEDIATED_CASCADE_FGFR1	3.3234	0.96057	1
1819	REACTOME_PYRUVATE_METABOLISM	2.7647	0.96057	1
2332	WP_OVERVIEW_OF_LEUKOCYTEINTRINSIC_HIPPO_PATHWAY_FUNCTIONS	2.7087	0.96057	1
29	ST_MYOCYTE_AD_PATHWAY	2.8732	0.96577	1
142	BIOCARTA_MCALPAIN_PATHWAY	3.0857	0.96577	1
343	KEGG_TRYPTOPHAN_METABOLISM	2.7349	0.96577	1
1204	REACTOME_MASTL_FACILITATES_MITOTIC_PROGRESSION	3.4538	0.96577	1
1388	REACTOME_CRMPS_IN_SEMA3A_SIGNALING	3.1017	0.96577	1
1426	REACTOME_CALCITONIN_LIKE_LIGAND_RECEPTORS	5.3119	0.96577	1
1962	REACTOME_RUNX1_AND_FOXP3_CONTROL_THE_DEVELOPMENT_OF_REGULATORY_T_LYMPHOCYTES_TREGS_	0.49495	0.96577	1
2313	WP_FARNESOID_X_RECEPTOR_PATHWAY	4.0942	0.96577	1
2361	WP_PARKINSONS_DISEASE_PATHWAY	2.5347	0.96577	1
2725	WP_MECHANOREGULATION_AND_PATHOLOGY_OF_YAPTAZ_VIA_HIPPO_AND_NONHIPPO_MECHANISMS	2.4539	0.96577	1
1050	REACTOME_BILE_ACID_AND_BILE_SALT_METABOLISM	2.7536	0.97078	1
1584	REACTOME_PHASE_4_RESTING_MEMBRANE_POTENTIAL	4.2754	0.97078	1
1938	REACTOME_MET_ACTIVATES_PTPN11	4.6369	0.97078	1
2541	WP_GPCRS_CLASS_B_SECRETINLIKE	5.1879	0.97151	1
520	PID_WNT_NONCANONICAL_PATHWAY	2.5769	0.97188	1
518	PID_P38_MKK3_6PATHWAY	2.6867	0.97243	1
2105	REACTOME_REGULATION_OF_IFNA_SIGNALING	3.3074	0.98876	1
1346	REACTOME_CD28_CO_STIMULATION	2.6417	0.992	1
389	KEGG_ABC_TRANSPORTERS	2.5905	0.99348	1
1567	REACTOME_TNFR1_INDUCED_PROAPOPTOTIC_SIGNALING	3.293	0.99348	1
83	BIOCARTA_D4GDI_PATHWAY	3.5906	0.99624	1
2457	WP_EDA_SIGNALLING_IN_HAIR_FOLLICLE_DEVELOPMENT	3.5872	0.99624	1
91	BIOCARTA_NDKDYNAMIN_PATHWAY	2.9107	0.99749	1
466	KEGG_TYPE_I_DIABETES_MELLITUS	2.9482	0.99749	1
2280	WP_BMP2WNT4FOXO1_PATHWAY_IN_HUMAN_PRIMARY_ENDOMETRIAL_STROMAL_CELL_DIFFERENTIATION	3.195	0.99749	1
1	BIOCARTA_FEEDER_PATHWAY	-3.393	1	0.23995
2	BIOCARTA_PROTEASOME_PATHWAY	0	1	0.49027
3	BIOCARTA_KREB_PATHWAY	0	1	0.74135
4	ST_INTERFERON_GAMMA_PATHWAY	0.78831	1	0.83909
5	ST_WNT_CA2_CYCLIC_GMP_PATHWAY	2.1417	1	0.93489
6	ST_DIFFERENTIATION_PATHWAY_IN_PC12_CELLS	1.5079	1	0.86431
7	ST_TUMOR_NECROSIS_FACTOR_PATHWAY	-0.050568	1	0.4114
8	ST_ERK1_ERK2_MAPK_PATHWAY	-0.4942	1	0.32336
9	ST_GA12_PATHWAY	1.272	1	0.83909
10	ST_G_ALPHA_S_PATHWAY	-0.77595	1	0.37397
11	ST_G_ALPHA_I_PATHWAY	1.565	1	0.87639
12	ST_IL_13_PATHWAY	0.035434	1	0.80386
13	ST_P38_MAPK_PATHWAY	-0.58861	1	0.26649
14	ST_JAK_STAT_PATHWAY	0.6757	1	0.81654
15	ST_GRANULE_CELL_SURVIVAL_PATHWAY	2.0484	1	0.95241
16	ST_ADRENERGIC	2.0416	1	0.95241
17	ST_INTEGRIN_SIGNALING_PATHWAY	1.2947	1	0.80846
18	ST_GAQ_PATHWAY	-0.75328	1	0.31938
19	ST_GA13_PATHWAY	0.63745	1	0.62643
20	ST_STAT3_PATHWAY	3.4937	1	1
21	ST_T_CELL_SIGNAL_TRANSDUCTION	1.348	1	0.83838
22	ST_TYPE_I_INTERFERON_PATHWAY	1.8143	1	0.89423
23	ST_PAC1_RECEPTOR_PATHWAY	2.5482	1	0.93292
24	ST_B_CELL_ANTIGEN_RECEPTOR	0.60181	1	0.60827
25	ST_INTERLEUKIN_4_PATHWAY	1.4394	1	0.86204
26	ST_WNT_BETA_CATENIN_PATHWAY	1.1683	1	0.8025
27	ST_JNK_MAPK_PATHWAY	2.1231	1	0.97194
28	ST_FAS_SIGNALING_PATHWAY	1.1489	1	0.76833
30	ST_PHOSPHOINOSITIDE_3_KINASE_PATHWAY	1.0375	1	0.76925
31	REACTOME_REMOVAL_OF_THE_FLAP_INTERMEDIATE_FROM_THE_C_STRAND	0	1	0.65218
32	BIOCARTA_RELA_PATHWAY	0	1	0.62793
35	BIOCARTA_SRCRPTP_PATHWAY	-0.99729	1	0.36564
36	BIOCARTA_AMI_PATHWAY	-0.31747	1	0.45576
37	BIOCARTA_GRANULOCYTES_PATHWAY	0	1	0.95241
38	BIOCARTA_LYM_PATHWAY	1.1166	1	0.89879
39	BIOCARTA_ARAP_PATHWAY	-0.89691	1	0.34199
42	BIOCARTA_AKT_PATHWAY	2.3394	1	0.96684
43	BIOCARTA_ALK_PATHWAY	-0.14834	1	0.36564
44	BIOCARTA_AT1R_PATHWAY	1.2477	1	0.82379
45	BIOCARTA_ACE2_PATHWAY	1.7449	1	0.9016
46	BIOCARTA_ASBCELL_PATHWAY	0	1	0.95241
47	BIOCARTA_DNAFRAGMENT_PATHWAY	0	1	0.7109
48	BIOCARTA_CHEMICAL_PATHWAY	-0.5734	1	0.36564
49	BIOCARTA_SPPA_PATHWAY	1.4736	1	0.86431
50	BIOCARTA_ATM_PATHWAY	-0.815	1	0.33359
52	BIOCARTA_BCELLSURVIVAL_PATHWAY	1.6482	1	0.88731
53	BIOCARTA_BLYMPHOCYTE_PATHWAY	0	1	1
54	BIOCARTA_BCR_PATHWAY	1.0659	1	0.78112
55	BIOCARTA_BIOPEPTIDES_PATHWAY	1.265	1	0.83194
56	BIOCARTA_RANKL_PATHWAY	1.9537	1	0.90871
57	BIOCARTA_CACAM_PATHWAY	3.295	1	1
58	BIOCARTA_CDMAC_PATHWAY	0.57292	1	0.7109
59	BIOCARTA_CARM_ER_PATHWAY	1.8625	1	0.91529
60	BIOCARTA_CASPASE_PATHWAY	1.3269	1	0.84331
61	BIOCARTA_CBL_PATHWAY	-0.63695	1	0.39658
62	BIOCARTA_CCR3_PATHWAY	0.70338	1	0.74135
63	BIOCARTA_CD40_PATHWAY	-2.4773	1	0.22043
64	BIOCARTA_MCM_PATHWAY	-0.65263	1	0.3545
65	BIOCARTA_G1_PATHWAY	-1.081	1	0.22474
66	BIOCARTA_G2_PATHWAY	-0.68873	1	0.32195
67	BIOCARTA_CELL2CELL_PATHWAY	3.118	1	0.98952
68	BIOCARTA_LAIR_PATHWAY	1.1166	1	0.89879
69	BIOCARTA_CERAMIDE_PATHWAY	-0.78476	1	0.328
70	BIOCARTA_TID_PATHWAY	0.11831	1	0.60936
71	BIOCARTA_CLASSIC_PATHWAY	-8.1958	1	0.12404
72	BIOCARTA_COMP_PATHWAY	-3.6777	1	0.29836
73	BIOCARTA_VDR_PATHWAY	-0.15006	1	0.39391
74	BIOCARTA_HDAC_PATHWAY	1.8042	1	0.90501
75	BIOCARTA_GCR_PATHWAY	1.2703	1	0.83909
76	BIOCARTA_CTCF_PATHWAY	0.28722	1	0.57151
77	BIOCARTA_CTL_PATHWAY	0	1	0.90501
78	BIOCARTA_CXCR4_PATHWAY	0.96738	1	0.78112
79	BIOCARTA_CELLCYCLE_PATHWAY	-1.0083	1	0.27655
81	BIOCARTA_CYTOKINE_PATHWAY	0	1	0.95241
82	BIOCARTA_INFLAM_PATHWAY	-2.3691	1	0.31535
85	BIOCARTA_RNA_PATHWAY	-1.5729	1	0.33359
86	BIOCARTA_MTA3_PATHWAY	1.0274	1	0.8025
87	BIOCARTA_SKP2E2F_PATHWAY	1.8219	1	0.90501
88	BIOCARTA_CALCINEURIN_PATHWAY	0.70796	1	0.72745
89	BIOCARTA_EGF_PATHWAY	0.48064	1	0.58614
90	BIOCARTA_ETC_PATHWAY	2.4926	1	0.95241
92	BIOCARTA_EPHA4_PATHWAY	0.67127	1	0.81654
93	BIOCARTA_EPO_PATHWAY	-0.084279	1	0.47228
94	BIOCARTA_ECM_PATHWAY	2.0189	1	0.93144
95	BIOCARTA_ERK_PATHWAY	2.0726	1	0.95241
96	BIOCARTA_ERYTH_PATHWAY	-6.14	1	0.164
97	BIOCARTA_EPONFKB_PATHWAY	-4.5639	1	0.12404
98	BIOCARTA_EIF_PATHWAY	2.1419	1	0.94882
99	BIOCARTA_EXTRINSIC_PATHWAY	-6.5478	1	0.11022
100	BIOCARTA_FAS_PATHWAY	0.45602	1	0.56873
101	BIOCARTA_FCER1_PATHWAY	1.096	1	0.78466
102	BIOCARTA_FIBRINOLYSIS_PATHWAY	-3.76	1	0.31938
103	BIOCARTA_FMLP_PATHWAY	1.4172	1	0.85003
104	BIOCARTA_FREE_PATHWAY	0	1	0.8025
107	BIOCARTA_SET_PATHWAY	0	1	0.76925
108	BIOCARTA_GH_PATHWAY	0.033908	1	0.48126
109	BIOCARTA_AHSP_PATHWAY	0	1	0.76925
110	BIOCARTA_TCAPOPTOSIS_PATHWAY	0	1	1
111	BIOCARTA_HIVNEF_PATHWAY	0.63078	1	0.54317
113	BIOCARTA_MPR_PATHWAY	1.3384	1	0.8405
114	BIOCARTA_HCMV_PATHWAY	-0.87283	1	0.34524
115	BIOCARTA_P53HYPOXIA_PATHWAY	-2.6823	1	0.094086
116	BIOCARTA_HIF_PATHWAY	2.394	1	0.95599
117	BIOCARTA_IGF1_PATHWAY	0.44016	1	0.62793
118	BIOCARTA_IL17_PATHWAY	-5.8737	1	0.31535
119	BIOCARTA_IL2_PATHWAY	0.23105	1	0.61845
120	BIOCARTA_IL3_PATHWAY	0	1	0.67878
121	BIOCARTA_IL4_PATHWAY	-2.0274	1	0.31938
122	BIOCARTA_IL5_PATHWAY	0	1	1
123	BIOCARTA_IL6_PATHWAY	1.7915	1	0.90501
124	BIOCARTA_IL10_PATHWAY	2.3514	1	0.92978
125	BIOCARTA_IL12_PATHWAY	-0.27729	1	0.46752
126	BIOCARTA_IL2RB_PATHWAY	-0.84704	1	0.26836
127	BIOCARTA_IL22BP_PATHWAY	1.7636	1	0.89466
128	BIOCARTA_IL7_PATHWAY	2.8223	1	0.98005
129	BIOCARTA_GSK3_PATHWAY	1.8036	1	0.90501
130	BIOCARTA_DEATH_PATHWAY	0.88463	1	0.74135
131	BIOCARTA_RACCYCD_PATHWAY	-0.72041	1	0.30883
132	BIOCARTA_GLEEVEC_PATHWAY	-0.024465	1	0.44935
133	BIOCARTA_INSULIN_PATHWAY	0.90721	1	0.76483
134	BIOCARTA_INTEGRIN_PATHWAY	-0.23397	1	0.35098
135	BIOCARTA_INTRINSIC_PATHWAY	-0.023227	1	0.51159
136	BIOCARTA_KERATINOCYTE_PATHWAY	0.52566	1	0.53904
137	BIOCARTA_TCRA_PATHWAY	-0.37617	1	0.37456
138	BIOCARTA_LECTIN_PATHWAY	-6.1296	1	0.26649
139	BIOCARTA_PYK2_PATHWAY	0.93306	1	0.74135
140	BIOCARTA_EGFR_SMRTE_PATHWAY	0.59287	1	0.762
141	BIOCARTA_MAPK_PATHWAY	-0.0088807	1	0.26024
143	BIOCARTA_PPARA_PATHWAY	1.1508	1	0.78112
144	BIOCARTA_ETS_PATHWAY	0.76012	1	0.74135
145	BIOCARTA_MONOCYTE_PATHWAY	-1.8741	1	0.36564
146	BIOCARTA_MTOR_PATHWAY	1.9234	1	0.92574
147	BIOCARTA_IGF1R_PATHWAY	0.49128	1	0.62125
148	BIOCARTA_PITX2_PATHWAY	0.092733	1	0.5823
149	BIOCARTA_NGF_PATHWAY	1.3964	1	0.85037
151	BIOCARTA_NFAT_PATHWAY	1.6274	1	0.89575
152	BIOCARTA_NTHI_PATHWAY	-0.76174	1	0.33211
153	BIOCARTA_NFKB_PATHWAY	0	1	0.5408
155	BIOCARTA_NO2IL12_PATHWAY	-0.78544	1	0.38469
156	BIOCARTA_RARRXR_PATHWAY	-0.82177	1	0.4114
157	BIOCARTA_NUCLEARRS_PATHWAY	2.3354	1	0.95241
158	BIOCARTA_ARENRF2_PATHWAY	-1.0374	1	0.32336
159	BIOCARTA_P38MAPK_PATHWAY	-0.28537	1	0.33359
160	BIOCARTA_P53_PATHWAY	-0.88451	1	0.34424
161	BIOCARTA_PDGF_PATHWAY	0.91984	1	0.74135
165	BIOCARTA_EDG1_PATHWAY	2.1714	1	0.95241
166	BIOCARTA_CDK5_PATHWAY	-0.71309	1	0.38469
168	BIOCARTA_PLATELETAPP_PATHWAY	1.9639	1	0.90648
169	BIOCARTA_PS1_PATHWAY	1.1131	1	0.81654
171	BIOCARTA_PTEN_PATHWAY	-0.40764	1	0.38402
173	BIOCARTA_RAC1_PATHWAY	0.31199	1	0.62643
174	BIOCARTA_RAS_PATHWAY	2.0791	1	0.94882
175	BIOCARTA_NKCELLS_PATHWAY	2.9697	1	0.99204
176	BIOCARTA_RB_PATHWAY	-1.1901	1	0.33359
177	BIOCARTA_BAD_PATHWAY	0.61663	1	0.67878
179	BIOCARTA_EIF2_PATHWAY	0.03127	1	0.68622
180	BIOCARTA_EIF4_PATHWAY	0.23696	1	0.51159
181	BIOCARTA_STEM_PATHWAY	0	1	0.95241
182	BIOCARTA_P27_PATHWAY	1.5124	1	0.86431
184	BIOCARTA_PML_PATHWAY	0.13803	1	0.65598
186	BIOCARTA_LEPTIN_PATHWAY	1.5549	1	0.86431
187	BIOCARTA_RHO_PATHWAY	2.853	1	1
189	BIOCARTA_ATRBRCA_PATHWAY	0.22187	1	0.53716
190	BIOCARTA_CARDIACEGF_PATHWAY	-0.38842	1	0.39658
191	BIOCARTA_HER2_PATHWAY	-0.40178	1	0.36651
192	BIOCARTA_ERK5_PATHWAY	-2.9446	1	0.164
193	BIOCARTA_MAL_PATHWAY	0.71698	1	0.72062
194	BIOCARTA_MEF2D_PATHWAY	2.3084	1	0.95241
195	BIOCARTA_MITOCHONDRIA_PATHWAY	1.1438	1	0.81654
196	BIOCARTA_ACH_PATHWAY	1.7406	1	0.89189
199	BIOCARTA_RANMS_PATHWAY	0	1	0.67878
200	BIOCARTA_BARR_MAPK_PATHWAY	3.2516	1	1
201	BIOCARTA_TOB1_PATHWAY	-4.0807	1	0.12616
202	BIOCARTA_BARRESTIN_SRC_PATHWAY	2.9806	1	1
203	BIOCARTA_NKT_PATHWAY	-1.4415	1	0.36564
204	BIOCARTA_IL1R_PATHWAY	-0.88832	1	0.31747
205	BIOCARTA_MET_PATHWAY	1.3555	1	0.83909
207	BIOCARTA_IGF1MTOR_PATHWAY	0.97689	1	0.783
208	BIOCARTA_SODD_PATHWAY	0	1	0.8025
210	BIOCARTA_PTC1_PATHWAY	0.46498	1	0.72895
211	BIOCARTA_SPRY_PATHWAY	-1.6947	1	0.23866
214	BIOCARTA_HSP27_PATHWAY	-2.3171	1	0.26649
215	BIOCARTA_TCR_PATHWAY	1.2097	1	0.80386
216	BIOCARTA_TCYTOTOXIC_PATHWAY	0	1	1
217	BIOCARTA_THELPER_PATHWAY	0	1	1
218	BIOCARTA_TALL1_PATHWAY	-1.6	1	0.34205
219	BIOCARTA_TEL_PATHWAY	0.51054	1	0.67878
220	BIOCARTA_TGFB_PATHWAY	-0.28979	1	0.39182
221	BIOCARTA_TH1TH2_PATHWAY	0	1	0.86431
222	BIOCARTA_41BB_PATHWAY	0.97578	1	0.79479
224	BIOCARTA_LONGEVITY_PATHWAY	0.98671	1	0.80386
225	BIOCARTA_SARS_PATHWAY	-0.16922	1	0.45459
227	BIOCARTA_STRESS_PATHWAY	-0.08823	1	0.42335
228	BIOCARTA_TNFR1_PATHWAY	0.76819	1	0.69806
229	BIOCARTA_TNFR2_PATHWAY	-2.1234	1	0.22043
230	BIOCARTA_TOLL_PATHWAY	-0.08823	1	0.42335
231	BIOCARTA_TPO_PATHWAY	0.9593	1	0.76925
232	BIOCARTA_CREB_PATHWAY	1.5076	1	0.86431
234	BIOCARTA_TFF_PATHWAY	0.71077	1	0.7109
235	BIOCARTA_TRKA_PATHWAY	-1.8821	1	0.27306
236	BIOCARTA_ARF_PATHWAY	0.84854	1	0.76294
237	BIOCARTA_UCALPAIN_PATHWAY	1.0459	1	0.81242
238	BIOCARTA_VEGF_PATHWAY	1.0827	1	0.78942
239	BIOCARTA_VITCB_PATHWAY	-0.41643	1	0.45286
241	BIOCARTA_ACTINY_PATHWAY	-1.9143	1	0.27228
243	BIOCARTA_RACC_PATHWAY	1.1655	1	0.84644
246	BIOCARTA_LIS1_PATHWAY	0.97878	1	0.7913
247	BIOCARTA_HSWI_SNF_PATHWAY	0.3617	1	0.69592
248	BIOCARTA_PCAF_PATHWAY	0.27392	1	0.70388
249	BIOCARTA_LYMPHOCYTE_PATHWAY	-1.8741	1	0.36564
250	BIOCARTA_AMAN_PATHWAY	1.34	1	0.84966
251	BIOCARTA_NEUTROPHIL_PATHWAY	-6.4737	1	0.30051
252	BIOCARTA_EFP_PATHWAY	0	1	0.57902
253	BIOCARTA_CREM_PATHWAY	0	1	0.90501
254	BIOCARTA_ERAD_PATHWAY	0.33739	1	0.59407
255	BIOCARTA_BTG2_PATHWAY	3.2267	1	1
256	BIOCARTA_TERT_PATHWAY	0	1	0.76925
257	BIOCARTA_GHRELIN_PATHWAY	-0.21486	1	0.47865
258	BIOCARTA_VOBESITY_PATHWAY	0	1	0.90501
259	BIOCARTA_ERBB3_PATHWAY	-2.2839	1	0.35098
260	BIOCARTA_CTBP1_PATHWAY	1.4384	1	0.86431
261	BIOCARTA_PRION_PATHWAY	0.94598	1	0.8025
262	BIOCARTA_PLK3_PATHWAY	0	1	0.74135
263	BIOCARTA_FXR_PATHWAY	2.1693	1	0.92559
264	BIOCARTA_MHC_PATHWAY	0	1	0.7109
265	BIOCARTA_PRC2_PATHWAY	1.8731	1	0.90503
266	BIOCARTA_SM_PATHWAY	0	1	0.57902
267	BIOCARTA_RANBP2_PATHWAY	0	1	0.65218
268	BIOCARTA_IRES_PATHWAY	2.2819	1	0.93489
269	BIOCARTA_PLC_PATHWAY	3.6758	1	1
270	BIOCARTA_BBCELL_PATHWAY	0	1	0.95241
271	BIOCARTA_CDC25_PATHWAY	-1.9031	1	0.32336
272	BIOCARTA_DSP_PATHWAY	-0.88066	1	0.39955
273	BIOCARTA_NPC_PATHWAY	0	1	0.65218
275	BIOCARTA_MELANOCYTE_PATHWAY	-0.60129	1	0.43051
276	BIOCARTA_S1P_PATHWAY	3.4989	1	1
277	BIOCARTA_HBX_PATHWAY	2.1957	1	0.90871
278	BIOCARTA_MALATEX_PATHWAY	0	1	0.74135
279	BIOCARTA_TSP1_PATHWAY	0.41247	1	0.8025
280	BIOCARTA_NPP1_PATHWAY	1.7404	1	0.88544
281	BIOCARTA_CPSF_PATHWAY	0	1	0.67878
282	BIOCARTA_HES_PATHWAY	-0.12872	1	0.49027
283	BIOCARTA_ERBB4_PATHWAY	0.17505	1	0.81654
284	BIOCARTA_RHODOPSIN_PATHWAY	0	1	0.95241
285	BIOCARTA_RNAPOL3_PATHWAY	0	1	0.76925
286	BIOCARTA_TERC_PATHWAY	0.27606	1	0.82182
287	BIOCARTA_EOSINOPHILS_PATHWAY	0	1	0.95241
288	BIOCARTA_REELIN_PATHWAY	-2.6891	1	0.31175
289	BIOCARTA_BARD1_PATHWAY	0.5824	1	0.79576
290	BIOCARTA_LDL_PATHWAY	0	1	0.86431
291	BIOCARTA_SAM68_PATHWAY	-2.6159	1	0.32336
292	BIOCARTA_FBW7_PATHWAY	2.1846	1	0.93437
294	BIOCARTA_SUMO_PATHWAY	0.56517	1	0.83545
295	BIOCARTA_IFNA_PATHWAY	3.4667	1	1
296	BIOCARTA_PKC_PATHWAY	3.5686	1	1
297	BIOCARTA_PPARG_PATHWAY	3.5093	1	1
298	BIOCARTA_ION_PATHWAY	3.2935	1	0.95682
299	BIOCARTA_PELP1_PATHWAY	-3.139	1	0.32195
300	BIOCARTA_STAT3_PATHWAY	-0.19834	1	0.48155
301	BIOCARTA_EEA1_PATHWAY	2.8807	1	0.96423
302	BIOCARTA_MITR_PATHWAY	0	1	0.86431
303	BIOCARTA_CIRCADIAN_PATHWAY	3.6384	1	1
304	BIOCARTA_RECK_PATHWAY	-0.89034	1	0.38795
306	BIOCARTA_SLRP_PATHWAY	-1.2351	1	0.37397
307	BIOCARTA_ALTERNATIVE_PATHWAY	0	1	1
309	BIOCARTA_NOTCH_PATHWAY	0.67556	1	0.83545
311	BIOCARTA_MRP_PATHWAY	-1.0025	1	0.38795
312	BIOCARTA_DICER_PATHWAY	0	1	1
313	BIOCARTA_PLCD_PATHWAY	0	1	0.90501
314	BIOCARTA_RAN_PATHWAY	0	1	0.83545
315	BIOCARTA_WNT_LRP6_PATHWAY	0.88309	1	0.96098
316	BIOCARTA_PEPI_PATHWAY	0	1	1
317	BIOCARTA_IFNG_PATHWAY	0.94597	1	0.86431
319	KEGG_GLYCOLYSIS_GLUCONEOGENESIS	2.0139	1	0.95667
320	KEGG_CITRATE_CYCLE_TCA_CYCLE	-0.10739	1	0.37456
321	KEGG_PENTOSE_PHOSPHATE_PATHWAY	2.1163	1	0.95241
322	KEGG_PENTOSE_AND_GLUCURONATE_INTERCONVERSIONS	1.5043	1	0.86431
323	KEGG_FRUCTOSE_AND_MANNOSE_METABOLISM	1.83	1	0.91471
324	KEGG_GALACTOSE_METABOLISM	1.4641	1	0.86431
325	KEGG_ASCORBATE_AND_ALDARATE_METABOLISM	-0.24385	1	0.46752
326	KEGG_FATTY_ACID_METABOLISM	1.1362	1	0.79286
327	KEGG_STEROID_BIOSYNTHESIS	0.74625	1	0.75252
328	KEGG_PRIMARY_BILE_ACID_BIOSYNTHESIS	0	1	0.8025
330	KEGG_OXIDATIVE_PHOSPHORYLATION	1.686	1	0.92659
331	KEGG_PURINE_METABOLISM	1.1123	1	0.6905
332	KEGG_PYRIMIDINE_METABOLISM	0.29557	1	0.3242
333	KEGG_ALANINE_ASPARTATE_AND_GLUTAMATE_METABOLISM	-0.029965	1	0.43051
334	KEGG_GLYCINE_SERINE_AND_THREONINE_METABOLISM	1.8062	1	0.90501
335	KEGG_CYSTEINE_AND_METHIONINE_METABOLISM	1.3092	1	0.83545
336	KEGG_VALINE_LEUCINE_AND_ISOLEUCINE_DEGRADATION	0.10619	1	0.37456
337	KEGG_VALINE_LEUCINE_AND_ISOLEUCINE_BIOSYNTHESIS	-1.4247	1	0.36564
338	KEGG_LYSINE_DEGRADATION	0.87863	1	0.69334
339	KEGG_ARGININE_AND_PROLINE_METABOLISM	1.2309	1	0.8025
340	KEGG_HISTIDINE_METABOLISM	2.0706	1	0.93755
341	KEGG_TYROSINE_METABOLISM	2.6577	1	0.99795
344	KEGG_BETA_ALANINE_METABOLISM	0.56594	1	0.67878
346	KEGG_SELENOAMINO_ACID_METABOLISM	0.87525	1	0.75373
347	KEGG_GLUTATHIONE_METABOLISM	0.36742	1	0.4863
348	KEGG_STARCH_AND_SUCROSE_METABOLISM	-1.0951	1	0.27306
349	KEGG_N_GLYCAN_BIOSYNTHESIS	0.66869	1	0.57484
350	KEGG_OTHER_GLYCAN_DEGRADATION	0.55497	1	0.7109
351	KEGG_O_GLYCAN_BIOSYNTHESIS	1.5346	1	0.86431
352	KEGG_AMINO_SUGAR_AND_NUCLEOTIDE_SUGAR_METABOLISM	0.43579	1	0.48758
353	KEGG_GLYCOSAMINOGLYCAN_DEGRADATION	0.56711	1	0.702
354	KEGG_GLYCOSAMINOGLYCAN_BIOSYNTHESIS_CHONDROITIN_SULFATE	1.2414	1	0.83423
355	KEGG_GLYCOSAMINOGLYCAN_BIOSYNTHESIS_KERATAN_SULFATE	2.0949	1	0.93148
356	KEGG_GLYCOSAMINOGLYCAN_BIOSYNTHESIS_HEPARAN_SULFATE	0.32341	1	0.55574
357	KEGG_GLYCEROLIPID_METABOLISM	1.8457	1	0.92659
358	KEGG_INOSITOL_PHOSPHATE_METABOLISM	2.0179	1	0.96462
359	KEGG_GLYCOSYLPHOSPHATIDYLINOSITOL_GPI_ANCHOR_BIOSYNTHESIS	-0.59233	1	0.33183
360	KEGG_GLYCEROPHOSPHOLIPID_METABOLISM	1.5921	1	0.89466
361	KEGG_ETHER_LIPID_METABOLISM	2.4644	1	0.96879
362	KEGG_ARACHIDONIC_ACID_METABOLISM	0.59356	1	0.68694
363	KEGG_LINOLEIC_ACID_METABOLISM	0	1	0.86431
364	KEGG_ALPHA_LINOLENIC_ACID_METABOLISM	0	1	0.76925
365	KEGG_SPHINGOLIPID_METABOLISM	-0.22757	1	0.36504
366	KEGG_GLYCOSPHINGOLIPID_BIOSYNTHESIS_LACTO_AND_NEOLACTO_SERIES	2.6367	1	0.9923
369	KEGG_PYRUVATE_METABOLISM	1.5447	1	0.86814
370	KEGG_GLYOXYLATE_AND_DICARBOXYLATE_METABOLISM	0	1	0.57902
371	KEGG_PROPANOATE_METABOLISM	0.9782	1	0.7558
372	KEGG_BUTANOATE_METABOLISM	-0.41555	1	0.35098
373	KEGG_ONE_CARBON_POOL_BY_FOLATE	0.90587	1	0.77051
374	KEGG_RIBOFLAVIN_METABOLISM	-0.60398	1	0.40308
375	KEGG_NICOTINATE_AND_NICOTINAMIDE_METABOLISM	0.97056	1	0.79013
376	KEGG_PANTOTHENATE_AND_COA_BIOSYNTHESIS	0	1	0.65218
377	KEGG_FOLATE_BIOSYNTHESIS	2.9117	1	0.97595
378	KEGG_RETINOL_METABOLISM	-0.78798	1	0.36564
379	KEGG_PORPHYRIN_AND_CHLOROPHYLL_METABOLISM	0.71937	1	0.71243
380	KEGG_TERPENOID_BACKBONE_BIOSYNTHESIS	1.8125	1	0.90501
381	KEGG_LIMONENE_AND_PINENE_DEGRADATION	0	1	0.7109
382	KEGG_NITROGEN_METABOLISM	-0.59306	1	0.36564
383	KEGG_SULFUR_METABOLISM	0	1	0.8025
384	KEGG_AMINOACYL_TRNA_BIOSYNTHESIS	-0.4533	1	0.35464
385	KEGG_METABOLISM_OF_XENOBIOTICS_BY_CYTOCHROME_P450	1.6534	1	0.89229
386	KEGG_DRUG_METABOLISM_CYTOCHROME_P450	1.4583	1	0.86431
387	KEGG_DRUG_METABOLISM_OTHER_ENZYMES	0	1	0.5408
388	KEGG_BIOSYNTHESIS_OF_UNSATURATED_FATTY_ACIDS	-0.084942	1	0.45459
390	KEGG_RIBOSOME	0	1	0.23555
391	KEGG_RNA_DEGRADATION	0.13351	1	0.35262
392	KEGG_RNA_POLYMERASE	0	1	0.40228
393	KEGG_BASAL_TRANSCRIPTION_FACTORS	0.11479	1	0.42659
394	KEGG_DNA_REPLICATION	0	1	0.37079
395	KEGG_SPLICEOSOME	0.10344	1	0.19758
396	KEGG_PROTEASOME	0	1	0.36504
397	KEGG_PROTEIN_EXPORT	2.1476	1	0.95241
398	KEGG_PPAR_SIGNALING_PATHWAY	1.623	1	0.89576
399	KEGG_BASE_EXCISION_REPAIR	0	1	0.3812
400	KEGG_NUCLEOTIDE_EXCISION_REPAIR	-0.42266	1	0.26649
401	KEGG_MISMATCH_REPAIR	0	1	0.45576
402	KEGG_HOMOLOGOUS_RECOMBINATION	0	1	0.43051
403	KEGG_NON_HOMOLOGOUS_END_JOINING	0	1	0.65218
405	KEGG_ERBB_SIGNALING_PATHWAY	0.64801	1	0.46752
407	KEGG_CYTOKINE_CYTOKINE_RECEPTOR_INTERACTION	0.3571	1	0.36564
411	KEGG_CELL_CYCLE	0.089225	1	0.1981
412	KEGG_OOCYTE_MEIOSIS	1.8728	1	0.97389
413	KEGG_P53_SIGNALING_PATHWAY	-0.83554	1	0.11727
414	KEGG_UBIQUITIN_MEDIATED_PROTEOLYSIS	1.1601	1	0.72644
416	KEGG_REGULATION_OF_AUTOPHAGY	0.42018	1	0.62252
417	KEGG_LYSOSOME	1.3457	1	0.82577
418	KEGG_ENDOCYTOSIS	1.218	1	0.74135
419	KEGG_PEROXISOME	1.5345	1	0.87742
420	KEGG_MTOR_SIGNALING_PATHWAY	-0.36808	1	0.26649
421	KEGG_APOPTOSIS	0.69827	1	0.51884
424	KEGG_WNT_SIGNALING_PATHWAY	1.2174	1	0.762
425	KEGG_DORSO_VENTRAL_AXIS_FORMATION	2.2378	1	0.95484
426	KEGG_NOTCH_SIGNALING_PATHWAY	0.9601	1	0.71243
427	KEGG_HEDGEHOG_SIGNALING_PATHWAY	2.0107	1	0.95484
428	KEGG_TGF_BETA_SIGNALING_PATHWAY	0.28265	1	0.35098
430	KEGG_VEGF_SIGNALING_PATHWAY	0.10561	1	0.35098
431	KEGG_FOCAL_ADHESION	0.26814	1	0.1981
432	KEGG_ECM_RECEPTOR_INTERACTION	-0.094939	1	0.27995
434	KEGG_ADHERENS_JUNCTION	0.44733	1	0.42335
435	KEGG_TIGHT_JUNCTION	1.5155	1	0.87639
437	KEGG_COMPLEMENT_AND_COAGULATION_CASCADES	-3.9143	1	0.012384
438	KEGG_ANTIGEN_PROCESSING_AND_PRESENTATION	0.2958	1	0.45459
439	KEGG_RENIN_ANGIOTENSIN_SYSTEM	0.68983	1	0.81654
440	KEGG_TOLL_LIKE_RECEPTOR_SIGNALING_PATHWAY	-0.3592	1	0.22228
441	KEGG_NOD_LIKE_RECEPTOR_SIGNALING_PATHWAY	0.73265	1	0.65068
442	KEGG_RIG_I_LIKE_RECEPTOR_SIGNALING_PATHWAY	-0.18146	1	0.32336
443	KEGG_CYTOSOLIC_DNA_SENSING_PATHWAY	0	1	0.4114
444	KEGG_JAK_STAT_SIGNALING_PATHWAY	1.1907	1	0.76931
445	KEGG_HEMATOPOIETIC_CELL_LINEAGE	-1.9011	1	0.164
446	KEGG_NATURAL_KILLER_CELL_MEDIATED_CYTOTOXICITY	0.98679	1	0.70239
447	KEGG_T_CELL_RECEPTOR_SIGNALING_PATHWAY	0.70166	1	0.50897
448	KEGG_B_CELL_RECEPTOR_SIGNALING_PATHWAY	-0.16115	1	0.29836
449	KEGG_FC_EPSILON_RI_SIGNALING_PATHWAY	0.58616	1	0.51462
450	KEGG_FC_GAMMA_R_MEDIATED_PHAGOCYTOSIS	1.103	1	0.74135
452	KEGG_INTESTINAL_IMMUNE_NETWORK_FOR_IGA_PRODUCTION	-1.5474	1	0.33359
453	KEGG_CIRCADIAN_RHYTHM_MAMMAL	-0.7423	1	0.3812
455	KEGG_NEUROTROPHIN_SIGNALING_PATHWAY	0.96592	1	0.59921
459	KEGG_REGULATION_OF_ACTIN_CYTOSKELETON	1.3589	1	0.82554
460	KEGG_INSULIN_SIGNALING_PATHWAY	0.86001	1	0.50897
462	KEGG_PROGESTERONE_MEDIATED_OOCYTE_MATURATION	0.91925	1	0.63015
463	KEGG_MELANOGENESIS	2.0561	1	1
464	KEGG_ADIPOCYTOKINE_SIGNALING_PATHWAY	1.4913	1	0.86431
465	KEGG_TYPE_II_DIABETES_MELLITUS	2.2112	1	0.98252
468	KEGG_ALDOSTERONE_REGULATED_SODIUM_REABSORPTION	-0.11455	1	0.38795
470	KEGG_PROXIMAL_TUBULE_BICARBONATE_RECLAMATION	2.7034	1	0.99587
471	KEGG_ALZHEIMERS_DISEASE	1.0578	1	0.65218
472	KEGG_PARKINSONS_DISEASE	1.3444	1	0.82896
473	KEGG_AMYOTROPHIC_LATERAL_SCLEROSIS_ALS	1.9025	1	0.95241
474	KEGG_HUNTINGTONS_DISEASE	0.89801	1	0.49027
475	KEGG_PRION_DISEASES	1.3129	1	0.83545
479	KEGG_LEISHMANIA_INFECTION	-0.41691	1	0.29249
480	KEGG_COLORECTAL_CANCER	0.32995	1	0.37456
481	KEGG_RENAL_CELL_CARCINOMA	0.7351	1	0.56141
482	KEGG_PANCREATIC_CANCER	0.1068	1	0.3242
483	KEGG_ENDOMETRIAL_CANCER	0.25799	1	0.3812
484	KEGG_GLIOMA	0.48738	1	0.45459
485	KEGG_PROSTATE_CANCER	-1.09	1	0.036452
486	KEGG_THYROID_CANCER	-1.8189	1	0.12404
487	KEGG_BASAL_CELL_CARCINOMA	1.5736	1	0.88341
488	KEGG_MELANOMA	1.1065	1	0.7558
489	KEGG_BLADDER_CANCER	-1.0563	1	0.18025
490	KEGG_CHRONIC_MYELOID_LEUKEMIA	0.04511	1	0.3099
491	KEGG_ACUTE_MYELOID_LEUKEMIA	0.064978	1	0.34524
492	KEGG_SMALL_CELL_LUNG_CANCER	0.23943	1	0.33359
493	KEGG_NON_SMALL_CELL_LUNG_CANCER	-0.28952	1	0.27395
494	KEGG_ASTHMA	0	1	0.86431
495	KEGG_AUTOIMMUNE_THYROID_DISEASE	0	1	0.7109
496	KEGG_SYSTEMIC_LUPUS_ERYTHEMATOSUS	-1.4201	1	0.26649
497	KEGG_ALLOGRAFT_REJECTION	0	1	0.7109
498	KEGG_GRAFT_VERSUS_HOST_DISEASE	0	1	0.7109
499	KEGG_PRIMARY_IMMUNODEFICIENCY	0	1	0.67878
503	KEGG_VIRAL_MYOCARDITIS	0.60188	1	0.58173
504	PID_FANCONI_PATHWAY	0.11364	1	0.37397
505	PID_SMAD2_3NUCLEAR_PATHWAY	-0.69229	1	0.11614
506	PID_FCER1_PATHWAY	0.11583	1	0.36564
508	PID_BCR_5PATHWAY	-0.021461	1	0.33359
509	PID_PRL_SIGNALING_EVENTS_PATHWAY	-1.269	1	0.22474
510	PID_RHOA_PATHWAY	1.4483	1	0.8606
511	PID_ERBB4_PATHWAY	0.81367	1	0.69334
512	PID_AURORA_B_PATHWAY	1.0306	1	0.7564
514	PID_INSULIN_PATHWAY	-0.018848	1	0.35098
515	PID_NOTCH_PATHWAY	1.9362	1	0.95805
516	PID_INTEGRIN1_PATHWAY	-0.44993	1	0.22043
517	PID_P73PATHWAY	0.43868	1	0.39716
519	PID_GMCSF_PATHWAY	1.9803	1	0.94508
521	PID_NFKAPPAB_ATYPICAL_PATHWAY	2.0197	1	0.92171
522	PID_IL4_2PATHWAY	-2	1	0.046917
523	PID_HDAC_CLASSII_PATHWAY	2.1513	1	0.96684
524	PID_BETA_CATENIN_DEG_PATHWAY	2.5354	1	0.97866
525	PID_HDAC_CLASSIII_PATHWAY	0.23987	1	0.53337
526	PID_GLYPICAN_1PATHWAY	1.325	1	0.83909
527	PID_TCR_PATHWAY	2.2766	1	0.99887
528	PID_IL27_PATHWAY	0.52614	1	0.75223
529	PID_NFKAPPAB_CANONICAL_PATHWAY	1.3208	1	0.83838
530	PID_E2F_PATHWAY	0.3872	1	0.37456
532	PID_DNA_PK_PATHWAY	0	1	0.5616
533	PID_HIF2PATHWAY	0.57084	1	0.61941
534	PID_CD40_PATHWAY	-1.0289	1	0.26649
535	PID_ATR_PATHWAY	0.60067	1	0.57569
536	PID_INTEGRIN_CS_PATHWAY	0.081975	1	0.60302
537	PID_MET_PATHWAY	1.5542	1	0.8913
538	PID_PTP1B_PATHWAY	0.17391	1	0.41288
539	PID_INTEGRIN3_PATHWAY	-0.86557	1	0.22481
540	PID_IL12_2PATHWAY	0.47593	1	0.57667
541	PID_S1P_S1P3_PATHWAY	1.9905	1	0.94757
543	PID_AR_PATHWAY	0.33296	1	0.38469
544	PID_NFAT_TFPATHWAY	2.4543	1	0.98206
546	PID_AVB3_OPN_PATHWAY	0.74187	1	0.67878
548	PID_FRA_PATHWAY	-0.50155	1	0.36504
549	PID_MYC_ACTIV_PATHWAY	0.6765	1	0.48738
550	PID_ARF6_TRAFFICKING_PATHWAY	0.88467	1	0.69626
552	PID_REELIN_PATHWAY	-0.059799	1	0.38478
553	PID_PS1_PATHWAY	0.69379	1	0.6157
554	PID_ILK_PATHWAY	0.15862	1	0.37456
555	PID_NECTIN_PATHWAY	1.8334	1	0.91262
556	PID_P38_ALPHA_BETA_PATHWAY	2.6071	1	1
557	PID_WNT_SIGNALING_PATHWAY	1.7161	1	0.89943
558	PID_TRAIL_PATHWAY	-0.19265	1	0.38006
559	PID_CDC42_PATHWAY	1.2212	1	0.78942
560	PID_RET_PATHWAY	0.78761	1	0.65667
561	PID_CDC42_REG_PATHWAY	2.1113	1	0.95861
562	PID_ATM_PATHWAY	0	1	0.39182
563	PID_ARF6_PATHWAY	0.98456	1	0.76925
564	PID_LKB1_PATHWAY	1.6124	1	0.89573
565	PID_CD8_TCR_PATHWAY	0.3828	1	0.50845
566	PID_WNT_CANONICAL_PATHWAY	0.79553	1	0.74135
567	PID_TCPTP_PATHWAY	0.80331	1	0.66542
568	PID_ANGIOPOIETIN_RECEPTOR_PATHWAY	-0.15955	1	0.33909
569	PID_FAS_PATHWAY	0.59524	1	0.58701
570	PID_CIRCADIAN_PATHWAY	1.6793	1	0.89229
571	PID_TXA2PATHWAY	2.3875	1	1
572	PID_SHP2_PATHWAY	1.0852	1	0.75807
573	PID_HDAC_CLASSI_PATHWAY	0.65933	1	0.51242
574	PID_S1P_S1P1_PATHWAY	1.6555	1	0.89229
575	PID_TELOMERASE_PATHWAY	-1.2041	1	0.046917
576	PID_HNF3B_PATHWAY	-1.8325	1	0.16153
577	PID_NETRIN_PATHWAY	1.5421	1	0.86814
578	PID_IL1_PATHWAY	1.9519	1	0.93755
579	PID_NFAT_3PATHWAY	0.54353	1	0.50812
580	PID_REG_GR_PATHWAY	-0.25248	1	0.2722
581	PID_CONE_PATHWAY	2.8784	1	0.97259
582	PID_INTEGRIN_A9B1_PATHWAY	2.6341	1	0.98563
583	PID_ERB_GENOMIC_PATHWAY	0	1	0.65218
584	PID_ARF6_DOWNSTREAM_PATHWAY	0.032411	1	0.58643
585	PID_MTOR_4PATHWAY	0.77218	1	0.56447
586	PID_IL2_1PATHWAY	1.0903	1	0.7632
588	PID_IGF1_PATHWAY	0.43718	1	0.5616
589	PID_ERBB1_RECEPTOR_PROXIMAL_PATHWAY	1.4066	1	0.84748
590	PID_TNF_PATHWAY	0.8245	1	0.67505
591	PID_PLK1_PATHWAY	0.82323	1	0.659
592	PID_TCR_RAS_PATHWAY	-1.3079	1	0.33359
593	PID_IL5_PATHWAY	2.642	1	0.96036
594	PID_FOXO_PATHWAY	0.59287	1	0.53767
595	PID_VEGF_VEGFR_PATHWAY	-0.11713	1	0.49305
596	PID_THROMBIN_PAR4_PATHWAY	2.4895	1	0.95241
597	PID_MYC_PATHWAY	1.4052	1	0.84966
598	PID_RANBP2_PATHWAY	0	1	0.65218
599	PID_PI3KCI_PATHWAY	1.361	1	0.83909
600	PID_AJDISS_2PATHWAY	1.0439	1	0.74338
601	PID_IL2_PI3K_PATHWAY	1.7844	1	0.90648
602	PID_CERAMIDE_PATHWAY	0.14743	1	0.37981
603	PID_P53_DOWNSTREAM_PATHWAY	0.18526	1	0.25307
604	PID_AR_TF_PATHWAY	0.96599	1	0.716
605	PID_P75_NTR_PATHWAY	1.4925	1	0.86431
606	PID_S1P_META_PATHWAY	1.9694	1	0.92659
607	PID_ECADHERIN_NASCENT_AJ_PATHWAY	0.97777	1	0.73954
608	PID_INTEGRIN4_PATHWAY	-0.33133	1	0.45576
609	PID_AMB2_NEUTROPHILS_PATHWAY	1.032	1	0.77932
610	PID_AVB3_INTEGRIN_PATHWAY	-0.35862	1	0.19952
611	PID_IFNG_PATHWAY	1.47	1	0.86431
612	PID_RXR_VDR_PATHWAY	0.14191	1	0.5109
613	PID_LIS1_PATHWAY	1.8543	1	0.92171
614	PID_ERBB1_DOWNSTREAM_PATHWAY	0.74029	1	0.46232
615	PID_SYNDECAN_4_PATHWAY	1.3655	1	0.8418
616	PID_ATF2_PATHWAY	0.90933	1	0.68127
617	PID_AP1_PATHWAY	0.20936	1	0.37079
618	PID_INTEGRIN2_PATHWAY	-1.6447	1	0.328
619	PID_UPA_UPAR_PATHWAY	-0.42488	1	0.36504
620	PID_ERBB2_ERBB3_PATHWAY	1.4341	1	0.85442
621	PID_FOXM1_PATHWAY	0.35942	1	0.47879
622	PID_EPHA_FWDPATHWAY	2.0343	1	0.94868
623	PID_HIF1A_PATHWAY	1.0663	1	0.80386
624	PID_BMP_PATHWAY	0.055443	1	0.36564
626	PID_IL6_7_PATHWAY	1.8381	1	0.92978
627	PID_ECADHERIN_KERATINOCYTE_PATHWAY	0.88422	1	0.7558
628	PID_ALK1_PATHWAY	-1.4825	1	0.22043
629	PID_PDGFRB_PATHWAY	0.69845	1	0.4114
631	PID_TCR_JNK_PATHWAY	-0.14047	1	0.48986
632	PID_NEPHRIN_NEPH1_PATHWAY	0.44881	1	0.57895
633	PID_CMYB_PATHWAY	-0.4402	1	0.20348
634	PID_IL23_PATHWAY	1.1492	1	0.82547
635	PID_HIV_NEF_PATHWAY	0	1	0.4114
636	PID_SYNDECAN_1_PATHWAY	-1.9244	1	0.05622
637	PID_P38_MK2_PATHWAY	-0.30658	1	0.38795
638	PID_ERA_GENOMIC_PATHWAY	1.289	1	0.81698
639	PID_ERBB_NETWORK_PATHWAY	-1.1739	1	0.36564
640	PID_ALK2_PATHWAY	1.394	1	0.85783
641	PID_RHODOPSIN_PATHWAY	-0.5728	1	0.43051
642	PID_PDGFRA_PATHWAY	1.1585	1	0.80846
643	PID_RETINOIC_ACID_PATHWAY	-1.0643	1	0.22228
646	PID_HEDGEHOG_2PATHWAY	1.5222	1	0.86431
647	PID_INTEGRIN5_PATHWAY	-0.42376	1	0.42778
649	PID_ERBB1_INTERNALIZATION_PATHWAY	1.7213	1	0.90648
650	PID_HEDGEHOG_GLI_PATHWAY	2.2166	1	0.99934
651	PID_CASPASE_PATHWAY	1.387	1	0.84275
652	PID_CXCR3_PATHWAY	2.2983	1	0.99356
653	PID_BETA_CATENIN_NUC_PATHWAY	1.0526	1	0.72895
654	PID_VEGFR1_PATHWAY	0.50949	1	0.60568
655	PID_SMAD2_3PATHWAY	-0.98095	1	0.33359
656	PID_P38_ALPHA_BETA_DOWNSTREAM_PATHWAY	0.70155	1	0.63793
657	PID_KIT_PATHWAY	1.0164	1	0.74135
658	PID_ECADHERIN_STABILIZATION_PATHWAY	-0.91779	1	0.21412
659	PID_EPO_PATHWAY	1.141	1	0.8025
660	PID_IL2_STAT5_PATHWAY	1.8632	1	0.90871
661	PID_TCR_CALCIUM_PATHWAY	-1.3644	1	0.31938
662	PID_DELTA_NP63_PATHWAY	0.32653	1	0.48738
663	PID_VEGFR1_2_PATHWAY	0.49498	1	0.43051
665	PID_A6B1_A6B4_INTEGRIN_PATHWAY	0.15785	1	0.38795
666	PID_SYNDECAN_2_PATHWAY	0.74042	1	0.67878
667	PID_RAC1_REG_PATHWAY	-0.17568	1	0.35098
668	PID_AURORA_A_PATHWAY	-0.271	1	0.34524
669	PID_ARF_3PATHWAY	-0.22218	1	0.42118
670	PID_INSULIN_GLUCOSE_PATHWAY	1.4617	1	0.86431
671	PID_PI3KCI_AKT_PATHWAY	-0.081992	1	0.36564
672	PID_SYNDECAN_3_PATHWAY	2.7189	1	0.98563
674	PID_MYC_REPRESS_PATHWAY	1.1782	1	0.78355
675	PID_HIF1_TFPATHWAY	1.4986	1	0.86431
676	PID_TAP63_PATHWAY	-0.26599	1	0.31535
678	PID_BARD1_PATHWAY	0.1664	1	0.45576
679	PID_P53_REGULATION_PATHWAY	-0.20477	1	0.27306
680	PID_TOLL_ENDOGENOUS_PATHWAY	0.41729	1	0.70954
682	PID_ANTHRAX_PATHWAY	-4.2837	1	0.098812
683	PID_S1P_S1P2_PATHWAY	0.87979	1	0.7489
685	PID_MAPK_TRK_PATHWAY	0.15611	1	0.42225
686	PID_PI3K_PLC_TRK_PATHWAY	1.2009	1	0.8025
687	PID_CD8_TCR_DOWNSTREAM_PATHWAY	0.82259	1	0.70239
688	PID_EPHA2_FWD_PATHWAY	1.3723	1	0.84644
689	PID_LYMPH_ANGIOGENESIS_PATHWAY	-2.847	1	0.046917
690	PID_ALPHA_SYNUCLEIN_PATHWAY	1.2656	1	0.83423
691	PID_FGF_PATHWAY	1.3248	1	0.83545
692	PID_INTEGRIN_A4B1_PATHWAY	1.9826	1	0.95022
693	PID_RAC1_PATHWAY	0.88786	1	0.67878
694	PID_RB_1PATHWAY	0.53522	1	0.48738
695	PID_FAK_PATHWAY	0.75225	1	0.57902
696	PID_HNF3A_PATHWAY	-0.16363	1	0.3726
697	PID_TGFBR_PATHWAY	-0.1471	1	0.29836
698	PID_HES_HEY_PATHWAY	1.003	1	0.74135
699	PID_IL12_STAT4_PATHWAY	-1.2479	1	0.33211
700	SA_B_CELL_RECEPTOR_COMPLEXES	0.30132	1	0.56447
701	SIG_CD40PATHWAYMAP	0.56689	1	0.58173
702	SIG_PIP3_SIGNALING_IN_CARDIAC_MYOCTES	0.53384	1	0.45576
703	SA_CASPASE_CASCADE	1.1249	1	0.81654
704	SIG_CHEMOTAXIS	1.9648	1	0.95241
705	SIG_IL4RECEPTOR_IN_B_LYPHOCYTES	0.015541	1	0.43051
706	WNT_SIGNALING	1.0898	1	0.73444
707	SIG_REGULATION_OF_THE_ACTIN_CYTOSKELETON_BY_RHO_GTPASES	1.5283	1	0.86431
708	SA_FAS_SIGNALING	0.68723	1	0.8025
709	SA_G1_AND_S_PHASES	-0.80383	1	0.36564
710	SIG_INSULIN_RECEPTOR_PATHWAY_IN_CARDIAC_MYOCYTES	0.29241	1	0.41285
711	SIG_PIP3_SIGNALING_IN_B_LYMPHOCYTES	-0.32859	1	0.36564
712	SIG_BCR_SIGNALING_PATHWAY	0.45693	1	0.53643
713	SA_G2_AND_M_PHASES	-3.2544	1	0.22456
714	SA_MMP_CYTOKINE_CONNECTION	-3.9875	1	0.17102
715	SA_PROGRAMMED_CELL_DEATH	0	1	0.65218
716	SA_PTEN_PATHWAY	-0.8545	1	0.35098
717	SA_REG_CASCADE_OF_CYCLIN_EXPR	0.28848	1	0.70784
718	SA_TRKA_RECEPTOR	-2.0735	1	0.1981
719	NABA_COLLAGENS	-0.71451	1	0.26392
720	NABA_ECM_GLYCOPROTEINS	-0.58409	1	0.046917
721	NABA_ECM_REGULATORS	0.84226	1	0.53223
723	NABA_PROTEOGLYCANS	-0.96047	1	0.35464
724	NABA_SECRETED_FACTORS	1.4249	1	0.84966
725	NABA_CORE_MATRISOME	-0.64576	1	0.008412
726	NABA_BASEMENT_MEMBRANES	0.53793	1	0.60172
728	REACTOME_INTRINSIC_PATHWAY_FOR_APOPTOSIS	0.65228	1	0.5616
729	REACTOME_MAPK3_ERK1_ACTIVATION	2.8805	1	0.97857
730	REACTOME_TRANSLESION_SYNTHESIS_BY_Y_FAMILY_DNA_POLYMERASES_BYPASSES_LESIONS_ON_DNA_TEMPLATE	0.62328	1	0.59767
731	REACTOME_RECOGNITION_OF_DNA_DAMAGE_BY_PCNA_CONTAINING_REPLICATION_COMPLEX	0.18583	1	0.45459
732	REACTOME_TRANSLESION_SYNTHESIS_BY_POLH	0	1	0.52299
733	REACTOME_RECOGNITION_AND_ASSOCIATION_OF_DNA_GLYCOSYLASE_WITH_SITE_CONTAINING_AN_AFFECTED_PURINE	0	1	0.67878
734	REACTOME_DISPLACEMENT_OF_DNA_GLYCOSYLASE_BY_APEX1	0	1	0.7109
735	REACTOME_POLB_DEPENDENT_LONG_PATCH_BASE_EXCISION_REPAIR	0	1	0.76925
736	REACTOME_RESOLUTION_OF_AP_SITES_VIA_THE_MULTIPLE_NUCLEOTIDE_PATCH_REPLACEMENT_PATHWAY	0	1	0.44554
737	REACTOME_ACTIVATION_OF_BAD_AND_TRANSLOCATION_TO_MITOCHONDRIA_	0.020716	1	0.58389
738	REACTOME_ACTIVATION_OF_NOXA_AND_TRANSLOCATION_TO_MITOCHONDRIA	0.084816	1	0.83909
739	REACTOME_BH3_ONLY_PROTEINS_ASSOCIATE_WITH_AND_INACTIVATE_ANTI_APOPTOTIC_BCL_2_MEMBERS	1.0421	1	0.82182
740	REACTOME_RELEASE_OF_APOPTOTIC_FACTORS_FROM_THE_MITOCHONDRIA	0.64312	1	0.8913
741	REACTOME_ACTIVATION_OF_CASPASES_THROUGH_APOPTOSOME_MEDIATED_CLEAVAGE	2.8121	1	0.95805
742	REACTOME_CYTOCHROME_C_MEDIATED_APOPTOTIC_RESPONSE	0.28847	1	0.66542
743	REACTOME_APOPTOTIC_CLEAVAGE_OF_CELLULAR_PROTEINS	1.362	1	0.83909
744	REACTOME_SMAC_XIAP_REGULATED_APOPTOTIC_RESPONSE	2.7779	1	0.96462
745	REACTOME_APOPTOTIC_FACTOR_MEDIATED_RESPONSE	0.23438	1	0.6035
748	REACTOME_CAMK_IV_MEDIATED_PHOSPHORYLATION_OF_CREB	1.3315	1	0.84426
751	REACTOME_ELECTRIC_TRANSMISSION_ACROSS_GAP_JUNCTIONS	0	1	0.86431
757	REACTOME_FORMATION_OF_RNA_POL_II_ELONGATION_COMPLEX_	0.16134	1	0.36564
759	REACTOME_RAF_INDEPENDENT_MAPK1_3_ACTIVATION	0.23708	1	0.55574
760	REACTOME_MAPK1_ERK2_ACTIVATION	1.2787	1	0.84578
761	REACTOME_SOS_MEDIATED_SIGNALLING	-1.8079	1	0.35098
762	REACTOME_FORMATION_OF_THE_EARLY_ELONGATION_COMPLEX	0	1	0.40228
763	REACTOME_INHIBITION_OF_REPLICATION_INITIATION_OF_DAMAGED_DNA_BY_RB1_E2F1	0.75201	1	0.75378
764	REACTOME_E2F_ENABLED_INHIBITION_OF_PRE_REPLICATION_COMPLEX_FORMATION	0	1	0.7109
765	REACTOME_E2F_MEDIATED_REGULATION_OF_DNA_REPLICATION	0.44437	1	0.6035
766	REACTOME_ACTIVATION_OF_BH3_ONLY_PROTEINS	0.64919	1	0.65218
768	REACTOME_DISINHIBITION_OF_SNARE_FORMATION	0	1	0.86431
769	REACTOME_GPVI_MEDIATED_ACTIVATION_CASCADE	0.52904	1	0.65218
770	REACTOME_DOWNSTREAM_SIGNALING_EVENTS_OF_B_CELL_RECEPTOR_BCR_	0.39944	1	0.36564
771	REACTOME_ACTIVATION_OF_RAS_IN_B_CELLS	0	1	0.86431
772	REACTOME_ANTIVIRAL_MECHANISM_BY_IFN_STIMULATED_GENES	0.74312	1	0.53223
774	REACTOME_SIGNALING_BY_NODAL	1.5636	1	0.87213
775	REACTOME_FERTILIZATION	0	1	0.90501
776	REACTOME_MEIOTIC_SYNAPSIS	0.88089	1	0.74135
778	REACTOME_SIGNALING_BY_FGFR_IN_DISEASE	1.908	1	0.95241
779	REACTOME_SIGNALING_BY_ERBB2	0.65608	1	0.57895
780	REACTOME_SIGNALING_BY_ERBB2_IN_CANCER	0.024103	1	0.47741
781	REACTOME_REGULATION_OF_GENE_EXPRESSION_BY_HYPOXIA_INDUCIBLE_FACTOR	-2.1254	1	0.32336
782	REACTOME_CELLULAR_RESPONSE_TO_HYPOXIA	0.32377	1	0.36564
783	REACTOME_CONSTITUTIVE_SIGNALING_BY_LIGAND_RESPONSIVE_EGFR_CANCER_VARIANTS	-0.018302	1	0.4586
785	REACTOME_CROSS_PRESENTATION_OF_PARTICULATE_EXOGENOUS_ANTIGENS_PHAGOSOMES_	1.3952	1	0.90501
786	REACTOME_ANTIGEN_PROCESSING_CROSS_PRESENTATION	0.67789	1	0.48507
787	REACTOME_ENDOSOMAL_VACUOLAR_PATHWAY	0	1	0.8025
788	REACTOME_CROSS_PRESENTATION_OF_SOLUBLE_EXOGENOUS_ANTIGENS_ENDOSOMES_	0.56043	1	0.53428
789	REACTOME_ERYTHROCYTES_TAKE_UP_CARBON_DIOXIDE_AND_RELEASE_OXYGEN	0	1	0.8025
790	REACTOME_METHIONINE_SALVAGE_PATHWAY	0	1	0.8025
791	REACTOME_ERYTHROCYTES_TAKE_UP_OXYGEN_AND_RELEASE_CARBON_DIOXIDE	0	1	0.95241
792	REACTOME_SHC1_EVENTS_IN_ERBB2_SIGNALING	0.70877	1	0.71283
793	REACTOME_PI3K_EVENTS_IN_ERBB4_SIGNALING	1.9876	1	0.90501
794	REACTOME_SHC1_EVENTS_IN_ERBB4_SIGNALING	0.085389	1	0.69699
795	REACTOME_NUCLEAR_SIGNALING_BY_ERBB4	1.6026	1	0.88168
796	REACTOME_DOWNREGULATION_OF_ERBB4_SIGNALING	0.30012	1	0.74777
797	REACTOME_INTERLEUKIN_7_SIGNALING	1.9594	1	0.91253
798	REACTOME_MITOCHONDRIAL_PROTEIN_IMPORT	0	1	0.32336
799	REACTOME_SPRY_REGULATION_OF_FGF_SIGNALING	1.6204	1	0.8821
805	REACTOME_SPERM_MOTILITY_AND_TAXES	0	1	1
806	REACTOME_ACROSOME_REACTION_AND_SPERM_OOCYTE_MEMBRANE_BINDING	0	1	1
807	REACTOME_GRB7_EVENTS_IN_ERBB2_SIGNALING	0	1	0.90501
808	REACTOME_DOWNREGULATION_OF_ERBB2_ERBB3_SIGNALING	-1.1429	1	0.35098
809	REACTOME_TRANSCRIPTION_OF_E2F_TARGETS_UNDER_NEGATIVE_CONTROL_BY_DREAM_COMPLEX	0.85735	1	0.75252
810	REACTOME_TRANSCRIPTION_OF_E2F_TARGETS_UNDER_NEGATIVE_CONTROL_BY_P107_RBL1_AND_P130_RBL2_IN_COMPLEX_WITH_HDAC1	1.0181	1	0.8025
811	REACTOME_MITOCHONDRIAL_IRON_SULFUR_CLUSTER_BIOGENESIS	0	1	0.62793
812	REACTOME_RORA_ACTIVATES_GENE_EXPRESSION	0.8725	1	0.76461
813	REACTOME_BMAL1_CLOCK_NPAS2_ACTIVATES_CIRCADIAN_GENE_EXPRESSION	-1.2724	1	0.23555
815	REACTOME_ELEVATION_OF_CYTOSOLIC_CA2_LEVELS	1.0738	1	0.83545
816	REACTOME_ACTIVATION_OF_PUMA_AND_TRANSLOCATION_TO_MITOCHONDRIA	2.4626	1	0.95241
817	REACTOME_APOPTOSIS_INDUCED_DNA_FRAGMENTATION	-0.24143	1	0.47017
818	REACTOME_CASPASE_ACTIVATION_VIA_DEATH_RECEPTORS_IN_THE_PRESENCE_OF_LIGAND	0	1	0.76925
819	REACTOME_EXTRINSIC_PATHWAY_OF_FIBRIN_CLOT_FORMATION	-8.9495	1	0.1652
820	REACTOME_INTRINSIC_PATHWAY_OF_FIBRIN_CLOT_FORMATION	0	1	0.7109
821	REACTOME_COMMON_PATHWAY_OF_FIBRIN_CLOT_FORMATION	-1.5548	1	0.3545
822	REACTOME_FORMATION_OF_FIBRIN_CLOT_CLOTTING_CASCADE_	-2.8062	1	0.164
823	REACTOME_INHIBITION_OF_THE_PROTEOLYTIC_ACTIVITY_OF_APC_C_REQUIRED_FOR_THE_ONSET_OF_ANAPHASE_BY_MITOTIC_SPINDLE_CHECKPOINT_COMPONENTS	1.036	1	0.78942
824	REACTOME_THE_CITRIC_ACID_TCA_CYCLE_AND_RESPIRATORY_ELECTRON_TRANSPORT	0.96934	1	0.57228
825	REACTOME_SIGNALING_BY_SCF_KIT	1.6668	1	0.89943
826	REACTOME_REGULATION_OF_KIT_SIGNALING	0.095838	1	0.60479
827	REACTOME_REGULATION_OF_SIGNALING_BY_NODAL	2.3963	1	0.92446
828	REACTOME_COLLAGEN_DEGRADATION	-0.49941	1	0.26649
829	REACTOME_TRANSLOCATION_OF_SLC2A4_GLUT4_TO_THE_PLASMA_MEMBRANE	1.273	1	0.80386
830	REACTOME_TETRAHYDROBIOPTERIN_BH4_SYNTHESIS_RECYCLING_SALVAGE_AND_REGULATION	-3.2438	1	0.25307
831	REACTOME_REPRODUCTION	0.44045	1	0.45576
832	REACTOME_DEGRADATION_OF_THE_EXTRACELLULAR_MATRIX	-0.18436	1	0.17793
833	REACTOME_EXTRACELLULAR_MATRIX_ORGANIZATION	0.36544	1	0.1981
834	REACTOME_COLLAGEN_FORMATION	0.066182	1	0.32336
835	REACTOME_REVERSIBLE_HYDRATION_OF_CARBON_DIOXIDE	-1.5815	1	0.36564
836	REACTOME_ACYL_CHAIN_REMODELLING_OF_PC	1.2041	1	0.83545
837	REACTOME_ACYL_CHAIN_REMODELING_OF_CL	0.81809	1	0.86431
838	REACTOME_ACYL_CHAIN_REMODELLING_OF_PS	0	1	0.76925
839	REACTOME_ACYL_CHAIN_REMODELLING_OF_PE	1.4005	1	0.85868
840	REACTOME_ACYL_CHAIN_REMODELING_OF_DAG_AND_TAG	0	1	0.90501
841	REACTOME_ACYL_CHAIN_REMODELLING_OF_PI	0	1	0.90501
842	REACTOME_ACYL_CHAIN_REMODELLING_OF_PG	0.97207	1	0.84854
843	REACTOME_HYDROLYSIS_OF_LPC	0	1	0.90501
844	REACTOME_SYNTHESIS_OF_PG	-0.72218	1	0.4163
845	REACTOME_SYNTHESIS_OF_PA	0.4455	1	0.65218
846	REACTOME_SYNTHESIS_OF_PC	0.49225	1	0.61194
847	REACTOME_GLYCEROPHOSPHOLIPID_BIOSYNTHESIS	0.45985	1	0.36808
848	REACTOME_SYNTHESIS_OF_PE	0	1	0.7109
849	REACTOME_SYNTHESIS_OF_PI	0	1	0.83545
850	REACTOME_SYNTHESIS_OF_PIPS_AT_THE_ER_MEMBRANE	0	1	0.83545
851	REACTOME_INOSITOL_PHOSPHATE_METABOLISM	2.2075	1	0.99153
853	REACTOME_PHOSPHOLIPID_METABOLISM	1.8236	1	0.99153
855	REACTOME_MEIOSIS	0.46981	1	0.48145
856	REACTOME_CELL_CELL_COMMUNICATION	0.49284	1	0.37397
857	REACTOME_SIGNALING_BY_ACTIVIN	2.5359	1	0.95241
858	REACTOME_G0_AND_EARLY_G1	0.54991	1	0.60936
859	REACTOME_PHASE_II_CONJUGATION_OF_COMPOUNDS	0.68203	1	0.56851
860	REACTOME_METHYLATION	0.74146	1	0.77932
861	REACTOME_CYTOSOLIC_SULFONATION_OF_SMALL_MOLECULES	2.3563	1	0.95241
862	REACTOME_GLUCURONIDATION	-1.7712	1	0.36564
863	REACTOME_GLUTATHIONE_CONJUGATION	0.28629	1	0.53904
864	REACTOME_ELASTIC_FIBRE_FORMATION	-0.33899	1	0.31938
865	REACTOME_FIBRONECTIN_MATRIX_FORMATION	1.8171	1	0.94029
866	REACTOME_POLO_LIKE_KINASE_MEDIATED_EVENTS	0.99159	1	0.79576
867	REACTOME_EUKARYOTIC_TRANSLATION_ELONGATION	0.16333	1	0.27395
868	REACTOME_SIGNALING_BY_NOTCH	0.98377	1	0.54646
869	REACTOME_TELOMERE_MAINTENANCE	0.15939	1	0.33359
871	REACTOME_METABOLISM_OF_NUCLEOTIDES	0.26286	1	0.34524
872	REACTOME_MITOCHONDRIAL_BIOGENESIS	0.38173	1	0.37365
873	REACTOME_TRANSPORT_OF_THE_SLBP_DEPENDANT_MATURE_MRNA	0	1	0.37525
874	REACTOME_TRANSPORT_OF_MATURE_MRNAS_DERIVED_FROM_INTRONLESS_TRANSCRIPTS	0	1	0.36077
875	REACTOME_ACTIVATION_OF_MATRIX_METALLOPROTEINASES	2.3739	1	0.95422
876	REACTOME_RECYCLING_OF_BILE_ACIDS_AND_SALTS	0	1	0.83545
877	REACTOME_REMOVAL_OF_AMINOTERMINAL_PROPEPTIDES_FROM_GAMMA_CARBOXYLATED_PROTEINS	1.6954	1	0.90648
878	REACTOME_GAMMA_CARBOXYLATION_TRANSPORT_AND_AMINO_TERMINAL_CLEAVAGE_OF_PROTEINS	1.3563	1	0.88341
879	REACTOME_ZBP1_DAI_MEDIATED_INDUCTION_OF_TYPE_I_IFNS	1.325	1	0.84295
880	REACTOME_IRF3_MEDIATED_ACTIVATION_OF_TYPE_1_IFN	-0.33859	1	0.41288
881	REACTOME_SULFIDE_OXIDATION_TO_SULFATE	0	1	0.83545
882	REACTOME_DEGRADATION_OF_CYSTEINE_AND_HOMOCYSTEINE	1.3291	1	0.84867
883	REACTOME_SULFUR_AMINO_ACID_METABOLISM	0.72495	1	0.70611
884	REACTOME_HIV_LIFE_CYCLE	0.18998	1	0.21405
885	REACTOME_BUDDING_AND_MATURATION_OF_HIV_VIRION	-0.74536	1	0.31291
886	REACTOME_INTEGRATION_OF_PROVIRUS	-0.18778	1	0.48155
887	REACTOME_EARLY_PHASE_OF_HIV_LIFE_CYCLE	0.59769	1	0.74135
888	REACTOME_GOLGI_CISTERNAE_PERICENTRIOLAR_STACK_REORGANIZATION	-0.19874	1	0.45459
889	REACTOME_SYNTHESIS_OF_GLYCOSYLPHOSPHATIDYLINOSITOL_GPI_	-0.12342	1	0.45287
890	REACTOME_ATTACHMENT_OF_GPI_ANCHOR_TO_UPAR	-1.7311	1	0.35262
891	REACTOME_HIV_INFECTION	0.56642	1	0.27395
892	REACTOME_HOST_INTERACTIONS_OF_HIV_FACTORS	0.77233	1	0.45576
893	REACTOME_GLYCOSAMINOGLYCAN_METABOLISM	0.948	1	0.6035
894	REACTOME_POST_TRANSLATIONAL_MODIFICATION_SYNTHESIS_OF_GPI_ANCHORED_PROTEINS	1.837	1	0.94508
895	REACTOME_RESPIRATORY_ELECTRON_TRANSPORT_ATP_SYNTHESIS_BY_CHEMIOSMOTIC_COUPLING_AND_HEAT_PRODUCTION_BY_UNCOUPLING_PROTEINS_	0.73124	1	0.47558
898	REACTOME_TRIGLYCERIDE_CATABOLISM	2.0261	1	0.92659
899	REACTOME_AMPK_INHIBITS_CHREBP_TRANSCRIPTIONAL_ACTIVATION_ACTIVITY	0.19428	1	0.81654
901	REACTOME_CHREBP_ACTIVATES_METABOLIC_GENE_EXPRESSION	0	1	0.8025
902	REACTOME_PP2A_MEDIATED_DEPHOSPHORYLATION_OF_KEY_METABOLIC_FACTORS	1.5391	1	0.89423
903	REACTOME_KERATAN_SULFATE_KERATIN_METABOLISM	-0.19342	1	0.37456
904	REACTOME_HEPARAN_SULFATE_HEPARIN_HS_GAG_METABOLISM	1.4769	1	0.86431
905	REACTOME_GAMMA_CARBOXYLATION_HYPUSINE_FORMATION_AND_ARYLSULFATASE_ACTIVATION	0.32983	1	0.50156
906	REACTOME_SIGNALING_BY_EGFR_IN_CANCER	-0.017387	1	0.45576
908	REACTOME_2_LTR_CIRCLE_FORMATION	0	1	0.76925
909	REACTOME_NEF_MEDIATES_DOWN_MODULATION_OF_CELL_SURFACE_RECEPTORS_BY_RECRUITING_THEM_TO_CLATHRIN_ADAPTERS	2.7286	1	0.99795
910	REACTOME_NEF_MEDIATED_DOWNREGULATION_OF_MHC_CLASS_I_COMPLEX_CELL_SURFACE_EXPRESSION	2.9249	1	0.98142
911	REACTOME_NEF_AND_SIGNAL_TRANSDUCTION	0.94012	1	0.89575
912	REACTOME_THE_ROLE_OF_NEF_IN_HIV_1_REPLICATION_AND_DISEASE_PATHOGENESIS	2.3709	1	0.97235
913	REACTOME_COLLAGEN_BIOSYNTHESIS_AND_MODIFYING_ENZYMES	0.26334	1	0.38795
914	REACTOME_MTOR_SIGNALLING	0.18351	1	0.4114
915	REACTOME_REGULATION_OF_CHOLESTEROL_BIOSYNTHESIS_BY_SREBP_SREBF_	1.7023	1	0.90871
916	REACTOME_TOLL_LIKE_RECEPTOR_4_TLR4_CASCADE	1.4505	1	0.86431
918	REACTOME_SYNTHESIS_OF_PIPS_AT_THE_GOLGI_MEMBRANE	1.8598	1	0.90503
919	REACTOME_SYNTHESIS_OF_PIPS_AT_THE_EARLY_ENDOSOME_MEMBRANE	2.4941	1	0.97194
921	REACTOME_SPHINGOLIPID_DE_NOVO_BIOSYNTHESIS	0.26413	1	0.45576
922	REACTOME_GLYCOSPHINGOLIPID_METABOLISM	-0.068516	1	0.36504
923	REACTOME_MYD88_INDEPENDENT_TLR4_CASCADE_	1.2302	1	0.78112
924	REACTOME_MITOCHONDRIAL_UNCOUPLING	-0.89759	1	0.3812
925	REACTOME_MTORC1_MEDIATED_SIGNALLING	0.85642	1	0.74135
926	REACTOME_THE_ACTIVATION_OF_ARYLSULFATASES	-1.2716	1	0.36504
927	REACTOME_SIGNALING_BY_NTRKS	1.375	1	0.83545
928	REACTOME_COMPLEMENT_CASCADE	-2.808	1	0.17793
930	REACTOME_INITIAL_TRIGGERING_OF_COMPLEMENT	-4.5972	1	0.27655
931	REACTOME_TERMINAL_PATHWAY_OF_COMPLEMENT	0	1	0.95241
932	REACTOME_CREATION_OF_C4_AND_C2_ACTIVATORS	4.7981	1	1
933	REACTOME_SIGNALLING_TO_RAS	-0.50204	1	0.36564
934	REACTOME_HIV_TRANSCRIPTION_INITIATION	0	1	0.34717
935	REACTOME_HIV_TRANSCRIPTION_ELONGATION	0	1	0.37079
936	REACTOME_TRANSCRIPTION_OF_THE_HIV_GENOME	0.49279	1	0.43506
937	REACTOME_ABORTIVE_ELONGATION_OF_HIV_1_TRANSCRIPT_IN_THE_ABSENCE_OF_TAT	0	1	0.49027
938	REACTOME_HIV_ELONGATION_ARREST_AND_RECOVERY	0	1	0.43051
939	REACTOME_NEF_MEDIATED_CD4_DOWN_REGULATION	2.4763	1	0.95241
940	REACTOME_THE_FATTY_ACID_CYCLING_MODEL	-0.89759	1	0.3812
941	REACTOME_TRAFFICKING_AND_PROCESSING_OF_ENDOSOMAL_TLR	0	1	0.8025
942	REACTOME_TOLL_LIKE_RECEPTOR_9_TLR9_CASCADE	1.1079	1	0.72895
943	REACTOME_TOLL_LIKE_RECEPTOR_10_TLR10_CASCADE	1.1654	1	0.76017
944	REACTOME_TOLL_LIKE_RECEPTOR_TLR1_TLR2_CASCADE	1.1768	1	0.762
945	REACTOME_INFLUENZA_INFECTION	-0.16304	1	0.074437
946	REACTOME_EXPORT_OF_VIRAL_RIBONUCLEOPROTEINS_FROM_NUCLEUS	0	1	0.39182
947	REACTOME_NS1_MEDIATED_EFFECTS_ON_HOST_PATHWAYS	0.26701	1	0.44137
948	REACTOME_VIRAL_MESSENGER_RNA_SYNTHESIS	0	1	0.35464
949	REACTOME_NOD1_2_SIGNALING_PATHWAY	1.0233	1	0.76483
950	REACTOME_NUCLEOTIDE_BINDING_DOMAIN_LEUCINE_RICH_REPEAT_CONTAINING_RECEPTOR_NLR_SIGNALING_PATHWAYS	1.2017	1	0.8025
952	REACTOME_TOLL_LIKE_RECEPTOR_CASCADES	1.3307	1	0.81654
953	REACTOME_TICAM1_RIP1_MEDIATED_IKK_COMPLEX_RECRUITMENT	0	1	0.5616
954	REACTOME_DDX58_IFIH1_MEDIATED_INDUCTION_OF_INTERFERON_ALPHA_BETA	0.95789	1	0.68383
955	REACTOME_PROLONGED_ERK_ACTIVATION_EVENTS	-2.1215	1	0.22781
958	REACTOME_REGULATION_OF_GLUCOKINASE_BY_GLUCOKINASE_REGULATORY_PROTEIN	0.3284	1	0.51378
959	REACTOME_SIGNALING_BY_TGF_BETA_RECEPTOR_COMPLEX	0.11948	1	0.31535
960	REACTOME_ARMS_MEDIATED_ACTIVATION	-1.9807	1	0.35262
961	REACTOME_P38MAPK_EVENTS	0.40476	1	0.68383
962	REACTOME_TELOMERE_EXTENSION_BY_TELOMERASE	-0.065551	1	0.43051
963	REACTOME_APC_C_CDC20_MEDIATED_DEGRADATION_OF_CYCLIN_B	0.90086	1	0.74594
964	REACTOME_APC_C_MEDIATED_DEGRADATION_OF_CELL_CYCLE_PROTEINS	0.75275	1	0.50418
965	REACTOME_APC_C_CDH1_MEDIATED_DEGRADATION_OF_CDC20_AND_OTHER_APC_C_CDH1_TARGETED_PROTEINS_IN_LATE_MITOSIS_EARLY_G1	0.66545	1	0.48798
966	REACTOME_TRANSPORT_AND_SYNTHESIS_OF_PAPS	0	1	0.83545
967	REACTOME_GLUTATHIONE_SYNTHESIS_AND_RECYCLING	1.2613	1	0.84549
968	REACTOME_POLYMERASE_SWITCHING_ON_THE_C_STRAND_OF_THE_TELOMERE	0.45934	1	0.58422
969	REACTOME_PROCESSIVE_SYNTHESIS_ON_THE_C_STRAND_OF_THE_TELOMERE	0	1	0.49027
970	REACTOME_TELOMERE_C_STRAND_LAGGING_STRAND_SYNTHESIS	0.34799	1	0.48798
971	REACTOME_TELOMERE_C_STRAND_SYNTHESIS_INITIATION	0.95696	1	0.796
972	REACTOME_ACTIVATION_OF_C3_AND_C5	-16.392	1	0.079545
973	REACTOME_PLASMA_LIPOPROTEIN_ASSEMBLY_REMODELING_AND_CLEARANCE	1.0494	1	0.7434
974	REACTOME_ASSEMBLY_OF_THE_HIV_VIRION	0.67287	1	0.7352
975	REACTOME_INTERACTIONS_OF_VPR_WITH_HOST_CELLULAR_PROTEINS	-0.049706	1	0.36564
976	REACTOME_ACTIVATION_OF_ATR_IN_RESPONSE_TO_REPLICATION_STRESS	0	1	0.36564
977	REACTOME_CONVERSION_FROM_APC_C_CDC20_TO_APC_C_CDH1_IN_LATE_ANAPHASE	1.0905	1	0.8025
978	REACTOME_PHOSPHORYLATION_OF_THE_APC_C	1.0905	1	0.8025
979	REACTOME_PHOSPHORYLATION_OF_EMI1	0	1	0.8025
980	REACTOME_UNWINDING_OF_DNA	0	1	0.62793
981	REACTOME_INTERACTIONS_OF_REV_WITH_HOST_CELLULAR_PROTEINS	0	1	0.37397
982	REACTOME_RETROGRADE_NEUROTROPHIN_SIGNALLING	1.1457	1	0.82577
983	REACTOME_SIGNALING_BY_EGFR	1.6009	1	0.89423
984	REACTOME_CHONDROITIN_SULFATE_DERMATAN_SULFATE_METABOLISM	1.675	1	0.90501
985	REACTOME_APC_CDC20_MEDIATED_DEGRADATION_OF_NEK2A	0.82879	1	0.71994
986	REACTOME_SRP_DEPENDENT_COTRANSLATIONAL_PROTEIN_TARGETING_TO_MEMBRANE	0.22285	1	0.26392
988	REACTOME_GAB1_SIGNALOSOME	2.7982	1	0.98952
989	REACTOME_SHC1_EVENTS_IN_EGFR_SIGNALING	-1.2688	1	0.36504
990	REACTOME_APOBEC3G_MEDIATED_RESISTANCE_TO_HIV_1_INFECTION	0	1	0.86431
991	REACTOME_NUCLEAR_IMPORT_OF_REV_PROTEIN	0	1	0.3858
992	REACTOME_EXTENSION_OF_TELOMERES	0.20493	1	0.37033
993	REACTOME_RIP_MEDIATED_NFKB_ACTIVATION_VIA_ZBP1	1.7088	1	0.89573
997	REACTOME_NEF_MEDIATED_CD8_DOWN_REGULATION	2.889	1	0.96462
998	REACTOME_EGFR_DOWNREGULATION	1.0325	1	0.76925
999	REACTOME_STING_MEDIATED_INDUCTION_OF_HOST_IMMUNE_RESPONSES	-0.092342	1	0.49054
1000	REACTOME_CYTOSOLIC_SENSORS_OF_PATHOGEN_ASSOCIATED_DNA_	0.39258	1	0.41443
1001	REACTOME_SIGNALING_BY_CYTOSOLIC_FGFR1_FUSION_MUTANTS	2.4682	1	0.97194
1002	REACTOME_FGFR1_MUTANT_RECEPTOR_ACTIVATION	1.9035	1	0.92559
1003	REACTOME_FGFR2_MUTANT_RECEPTOR_ACTIVATION	2.5141	1	0.99723
1004	REACTOME_ORGANELLE_BIOGENESIS_AND_MAINTENANCE	1.0307	1	0.50798
1005	REACTOME_SYNTHESIS_OF_PYROPHOSPHATES_IN_THE_CYTOSOL	0.71637	1	0.78942
1007	REACTOME_SYNTHESIS_OF_IP3_AND_IP4_IN_THE_CYTOSOL	2.678	1	1
1009	REACTOME_DOWNSTREAM_SIGNAL_TRANSDUCTION	2.0139	1	0.95225
1010	REACTOME_SIGNALING_BY_PDGF	0.77558	1	0.60679
1011	REACTOME_ACTIVATION_OF_TRKA_RECEPTORS	-1.6312	1	0.36564
1012	REACTOME_NGF_INDEPENDANT_TRKA_ACTIVATION	-1.6312	1	0.36564
1013	REACTOME_SCF_SKP2_MEDIATED_DEGRADATION_OF_P27_P21	0.52022	1	0.45576
1014	REACTOME_SIGNALLING_TO_ERKS	0.21019	1	0.44554
1015	REACTOME_SIGNALLING_TO_P38_VIA_RIT_AND_RIN	-0.65401	1	0.41288
1016	REACTOME_DIGESTION_OF_DIETARY_CARBOHYDRATE	0	1	1
1017	REACTOME_CELLULAR_HEXOSE_TRANSPORT	1.9335	1	0.90648
1018	REACTOME_METABOLISM_OF_PORPHYRINS	0	1	0.5616
1019	REACTOME_HEME_BIOSYNTHESIS	0	1	0.65218
1020	REACTOME_HEME_DEGRADATION	0	1	0.86431
1021	REACTOME_SIGNALING_BY_FGFR	2.0353	1	0.99356
1022	REACTOME_FGFR3_LIGAND_BINDING_AND_ACTIVATION	0.71392	1	0.83545
1026	REACTOME_FGFR3B_LIGAND_BINDING_AND_ACTIVATION	1.0709	1	0.8985
1027	REACTOME_FGFR1C_LIGAND_BINDING_AND_ACTIVATION	0.85784	1	0.86431
1028	REACTOME_FGFR2C_LIGAND_BINDING_AND_ACTIVATION	0.85784	1	0.86431
1032	REACTOME_GAP_JUNCTION_DEGRADATION	1.0479	1	0.8025
1033	REACTOME_PRE_NOTCH_PROCESSING_IN_THE_ENDOPLASMIC_RETICULUM	1.3821	1	0.86431
1034	REACTOME_PRE_NOTCH_PROCESSING_IN_GOLGI	1.9462	1	0.92218
1035	REACTOME_PRE_NOTCH_EXPRESSION_AND_PROCESSING	0.84528	1	0.67375
1036	REACTOME_CHOLESTEROL_BIOSYNTHESIS	1.6113	1	0.88341
1037	REACTOME_SNRNP_ASSEMBLY	0	1	0.33037
1040	REACTOME_ESTROGEN_BIOSYNTHESIS	3.9944	1	0.97595
1042	REACTOME_P75NTR_SIGNALS_VIA_NF_KB	1.3011	1	0.84099
1043	REACTOME_NRAGE_SIGNALS_DEATH_THROUGH_JNK	2.2866	1	1
1044	REACTOME_P75NTR_NEGATIVELY_REGULATES_CELL_CYCLE_VIA_SC1	2.7862	1	0.95241
1045	REACTOME_REGULATED_PROTEOLYSIS_OF_P75NTR	0.01852	1	0.65667
1047	REACTOME_P75_NTR_RECEPTOR_MEDIATED_SIGNALLING	1.2966	1	0.80386
1051	REACTOME_SIGNALING_BY_VEGF	0.57516	1	0.38478
1052	REACTOME_VEGF_LIGAND_RECEPTOR_INTERACTIONS	0	1	0.8025
1054	REACTOME_DEGRADATION_OF_BETA_CATENIN_BY_THE_DESTRUCTION_COMPLEX	1.0996	1	0.72745
1055	REACTOME_RHO_GTPASE_EFFECTORS	1.1482	1	0.65218
1056	REACTOME_SIGNALING_BY_WNT	1.0293	1	0.52906
1058	REACTOME_PREGNENOLONE_BIOSYNTHESIS	3.2771	1	0.99869
1059	REACTOME_BETA_CATENIN_PHOSPHORYLATION_CASCADE	2.6969	1	0.99505
1060	REACTOME_GRB2_EVENTS_IN_ERBB2_SIGNALING	-0.88046	1	0.36564
1061	REACTOME_PI3K_EVENTS_IN_ERBB2_SIGNALING	0.042179	1	0.63885
1062	REACTOME_COBALAMIN_CBL_VITAMIN_B12_TRANSPORT_AND_METABOLISM	1.043	1	0.8025
1063	REACTOME_METABOLISM_OF_FOLATE_AND_PTERINES	2.9301	1	1
1064	REACTOME_BIOTIN_TRANSPORT_AND_METABOLISM	0	1	0.67878
1065	REACTOME_COENZYME_A_BIOSYNTHESIS	0	1	0.74135
1066	REACTOME_VITAMIN_D_CALCIFEROL_METABOLISM	0.42229	1	0.8025
1067	REACTOME_NICOTINATE_METABOLISM	1.7348	1	0.89943
1068	REACTOME_VITAMIN_B1_THIAMIN_METABOLISM	0	1	0.90501
1069	REACTOME_VITAMIN_C_ASCORBATE_METABOLISM	-0.097107	1	0.48798
1070	REACTOME_VITAMIN_B2_RIBOFLAVIN_METABOLISM	-5.2469	1	0.24048
1071	REACTOME_METABOLISM_OF_WATER_SOLUBLE_VITAMINS_AND_COFACTORS	1.328	1	0.82149
1072	REACTOME_METABOLISM_OF_VITAMINS_AND_COFACTORS	1.2221	1	0.75758
1073	REACTOME_A_TETRASACCHARIDE_LINKER_SEQUENCE_IS_REQUIRED_FOR_GAG_SYNTHESIS	1.8862	1	0.92446
1074	REACTOME_NICOTINAMIDE_SALVAGING	1.3198	1	0.84295
1075	REACTOME_SIGNALING_BY_NOTCH1	1.3865	1	0.83909
1076	REACTOME_SIGNALING_BY_NOTCH2	0.59434	1	0.61836
1077	REACTOME_PI3K_AKT_ACTIVATION	-2.4889	1	0.29836
1078	REACTOME_AKT_PHOSPHORYLATES_TARGETS_IN_THE_CYTOSOL	-1.3451	1	0.31938
1079	REACTOME_AKT_PHOSPHORYLATES_TARGETS_IN_THE_NUCLEUS	-1.5238	1	0.35098
1080	REACTOME_NUCLEAR_EVENTS_KINASE_AND_TRANSCRIPTION_FACTOR_ACTIVATION_	0.13321	1	0.35098
1081	REACTOME_ERK_MAPK_TARGETS	-0.11968	1	0.41288
1082	REACTOME_IMMUNOREGULATORY_INTERACTIONS_BETWEEN_A_LYMPHOID_AND_A_NON_LYMPHOID_CELL	-2.2677	1	0.046917
1083	REACTOME_VITAMIN_B5_PANTOTHENATE_METABOLISM	1.2353	1	0.83545
1084	REACTOME_NEGATIVE_REGULATION_OF_THE_PI3K_AKT_NETWORK	1.108	1	0.73954
1085	REACTOME_CREB_PHOSPHORYLATION	-2.5317	1	0.31938
1086	REACTOME_ER_TO_GOLGI_ANTEROGRADE_TRANSPORT	0.99496	1	0.58643
1088	REACTOME_CARNITINE_METABOLISM	1.5903	1	0.87639
1089	REACTOME_SIGNALING_BY_BMP	-0.84891	1	0.31535
1090	REACTOME_TCF_DEPENDENT_SIGNALING_IN_RESPONSE_TO_WNT	0.78128	1	0.41288
1091	REACTOME_WNT_MEDIATED_ACTIVATION_OF_DVL	1.1775	1	0.84644
1092	REACTOME_FORMATION_OF_THE_BETA_CATENIN_TCF_TRANSACTIVATING_COMPLEX	0.077562	1	0.43051
1094	REACTOME_METABOLISM_OF_NITRIC_OXIDE_NOS3_ACTIVATION_AND_REGULATION	-2.0487	1	0.23555
1095	REACTOME_ASSEMBLY_OF_COLLAGEN_FIBRILS_AND_OTHER_MULTIMERIC_STRUCTURES	-1.1732	1	0.12616
1096	REACTOME_METABOLISM_OF_ANGIOTENSINOGEN_TO_ANGIOTENSINS	3.0187	1	0.97194
1097	REACTOME_KERATAN_SULFATE_BIOSYNTHESIS	0.90368	1	0.76483
1098	REACTOME_KERATAN_SULFATE_DEGRADATION	-3.9665	1	0.17475
1099	REACTOME_CHONDROITIN_SULFATE_BIOSYNTHESIS	1.4384	1	0.86218
1100	REACTOME_DERMATAN_SULFATE_BIOSYNTHESIS	-0.23045	1	0.46752
1102	REACTOME_TCR_SIGNALING	1.0625	1	0.69423
1103	REACTOME_HS_GAG_DEGRADATION	1.8127	1	0.90501
1104	REACTOME_CS_DS_DEGRADATION	-0.23045	1	0.46752
1105	REACTOME_GENERATION_OF_SECOND_MESSENGER_MOLECULES	3.1994	1	1
1106	REACTOME_CALCINEURIN_ACTIVATES_NFAT	-1.7694	1	0.35262
1107	REACTOME_ERKS_ARE_INACTIVATED	-0.62229	1	0.3812
1108	REACTOME_CELL_SURFACE_INTERACTIONS_AT_THE_VASCULAR_WALL	0.57596	1	0.43051
1109	REACTOME_SIGNALING_BY_HIPPO	-0.24511	1	0.3925
1110	REACTOME_FCGAMMA_RECEPTOR_FCGR_DEPENDENT_PHAGOCYTOSIS	0.69437	1	0.50828
1111	REACTOME_FCGR_ACTIVATION	3.2723	1	0.95615
1112	REACTOME_ROLE_OF_PHOSPHOLIPIDS_IN_PHAGOCYTOSIS	2.1989	1	0.95168
1113	REACTOME_YAP1_AND_WWTR1_TAZ_STIMULATED_GENE_EXPRESSION	-0.53184	1	0.42659
1114	REACTOME_ENOS_ACTIVATION	-2.6633	1	0.22474
1115	REACTOME_NOSTRIN_MEDIATED_ENOS_TRAFFICKING	0	1	0.90501
1116	REACTOME_MICRORNA_MIRNA_BIOGENESIS	0	1	0.48155
1117	REACTOME_COPII_MEDIATED_VESICLE_TRANSPORT	-0.036193	1	0.30051
1118	REACTOME_REGULATION_OF_PYRUVATE_DEHYDROGENASE_PDH_COMPLEX	2.601	1	0.98159
1119	REACTOME_ALPHA_LINOLENIC_OMEGA3_AND_LINOLEIC_OMEGA6_ACID_METABOLISM	0.64435	1	0.74135
1120	REACTOME_LINOLEIC_ACID_LA_METABOLISM	-0.21842	1	0.47558
1121	REACTOME_CELL_DEATH_SIGNALLING_VIA_NRAGE_NRIF_AND_NADE	1.5955	1	0.89879
1122	REACTOME_NADE_MODULATES_DEATH_SIGNALLING	3.4827	1	0.96879
1123	REACTOME_NRIF_SIGNALS_CELL_DEATH_FROM_THE_NUCLEUS	0.37282	1	0.65218
1124	REACTOME_P75NTR_RECRUITS_SIGNALLING_COMPLEXES	1.6263	1	0.88544
1125	REACTOME_NF_KB_IS_ACTIVATED_AND_SIGNALS_SURVIVAL	1.6263	1	0.88544
1128	REACTOME_PEPTIDE_HORMONE_BIOSYNTHESIS	5.4207	1	1
1131	REACTOME_REGULATION_OF_GENE_EXPRESSION_IN_LATE_STAGE_BRANCHING_MORPHOGENESIS_PANCREATIC_BUD_PRECURSOR_CELLS	0.79386	1	0.762
1132	REACTOME_REGULATION_OF_GENE_EXPRESSION_IN_BETA_CELLS	2.5666	1	0.95861
1136	REACTOME_BASIGIN_INTERACTIONS	2.5655	1	0.99204
1137	REACTOME_TIE2_SIGNALING	2.2255	1	0.95241
1138	REACTOME_GENE_SILENCING_BY_RNA	0	1	0.31938
1139	REACTOME_BIOLOGICAL_OXIDATIONS	0.60617	1	0.4114
1140	REACTOME_CYTOCHROME_P450_ARRANGED_BY_SUBSTRATE_TYPE	-0.74826	1	0.33359
1141	REACTOME_VITAMINS	0	1	0.90501
1142	REACTOME_PHASE_I_FUNCTIONALIZATION_OF_COMPOUNDS	0.54194	1	0.5408
1143	REACTOME_MISCELLANEOUS_SUBSTRATES	0	1	0.95241
1144	REACTOME_ENDOGENOUS_STEROLS	-1.0936	1	0.34717
1145	REACTOME_EICOSANOIDS	0	1	1
1146	REACTOME_XENOBIOTICS	-4.6592	1	0.27655
1147	REACTOME_CYP2E1_REACTIONS	0	1	1
1148	REACTOME_EPIGENETIC_REGULATION_OF_GENE_EXPRESSION	-0.14326	1	0.18684
1149	REACTOME_NOTCH1_INTRACELLULAR_DOMAIN_REGULATES_TRANSCRIPTION	1.2169	1	0.8025
1150	REACTOME_ACTIVATED_NOTCH1_TRANSMITS_SIGNAL_TO_THE_NUCLEUS	1.3812	1	0.84426
1151	REACTOME_PRC2_METHYLATES_HISTONES_AND_DNA	-2.153	1	0.22474
1153	REACTOME_EGFR_INTERACTS_WITH_PHOSPHOLIPASE_C_GAMMA	-2.8549	1	0.3353
1154	REACTOME_MOLECULES_ASSOCIATED_WITH_ELASTIC_FIBRES	-0.4613	1	0.32336
1156	REACTOME_SYNTHESIS_OF_EPOXY_EET_AND_DIHYDROXYEICOSATRIENOIC_ACIDS_DHET_	0	1	1
1157	REACTOME_SYNTHESIS_OF_5_EICOSATETRAENOIC_ACIDS	0	1	0.90501
1158	REACTOME_SYNTHESIS_OF_LEUKOTRIENES_LT_AND_EOXINS_EX_	-5.3839	1	0.23555
1159	REACTOME_SYNTHESIS_OF_LIPOXINS_LX_	0	1	0.95241
1160	REACTOME_SYNTHESIS_OF_12_EICOSATETRAENOIC_ACID_DERIVATIVES	0	1	0.95241
1161	REACTOME_ARACHIDONIC_ACID_METABOLISM	-0.12555	1	0.43051
1162	REACTOME_SYNTHESIS_OF_15_EICOSATETRAENOIC_ACID_DERIVATIVES	0	1	0.95241
1163	REACTOME_UBIQUINOL_BIOSYNTHESIS	0	1	0.74135
1164	REACTOME_SYNTHESIS_OF_16_20_HYDROXYEICOSATETRAENOIC_ACIDS_HETE_	0	1	1
1165	REACTOME_HYALURONAN_METABOLISM	-1.2947	1	0.3545
1166	REACTOME_HYALURONAN_BIOSYNTHESIS_AND_EXPORT	0	1	0.90501
1167	REACTOME_TRANSCRIPTIONAL_ACTIVATION_OF_MITOCHONDRIAL_BIOGENESIS	0.50444	1	0.48255
1168	REACTOME_ACTIVATION_OF_PPARGC1A_PGC_1ALPHA_BY_PHOSPHORYLATION	3.0416	1	0.99153
1169	REACTOME_INTEGRIN_CELL_SURFACE_INTERACTIONS	-0.84633	1	0.12487
1170	REACTOME_HYALURONAN_UPTAKE_AND_DEGRADATION	-1.8496	1	0.35098
1171	REACTOME_ABACAVIR_TRANSMEMBRANE_TRANSPORT	-4.0099	1	0.31938
1172	REACTOME_ABACAVIR_TRANSPORT_AND_METABOLISM	-1.0025	1	0.38795
1173	REACTOME_ABACAVIR_METABOLISM	0	1	0.90501
1174	REACTOME_SYNTHESIS_OF_PROSTAGLANDINS_PG_AND_THROMBOXANES_TX_	0	1	0.74135
1175	REACTOME_SCAVENGING_OF_HEME_FROM_PLASMA	0	1	1
1176	REACTOME_DAP12_INTERACTIONS	0.26845	1	0.57574
1177	REACTOME_BINDING_AND_UPTAKE_OF_LIGANDS_BY_SCAVENGER_RECEPTORS	-1.4384	1	0.23866
1178	REACTOME_DOWNREGULATION_OF_TGF_BETA_RECEPTOR_SIGNALING	-0.46016	1	0.33359
1179	REACTOME_TGF_BETA_RECEPTOR_SIGNALING_ACTIVATES_SMADS	-0.16195	1	0.35464
1180	REACTOME_TGF_BETA_RECEPTOR_SIGNALING_IN_EMT_EPITHELIAL_TO_MESENCHYMAL_TRANSITION_	-0.45419	1	0.38402
1181	REACTOME_TRANSCRIPTIONAL_ACTIVITY_OF_SMAD2_SMAD3_SMAD4_HETEROTRIMER	-0.20362	1	0.31938
1182	REACTOME_DOWNREGULATION_OF_SMAD2_3_SMAD4_TRANSCRIPTIONAL_ACTIVITY	-0.19994	1	0.38377
1183	REACTOME_SMAD2_SMAD3_SMAD4_HETEROTRIMER_REGULATES_TRANSCRIPTION	-0.1341	1	0.36564
1184	REACTOME_EGFR_TRANSACTIVATION_BY_GASTRIN	0	1	0.74135
1185	REACTOME_THE_RETINOID_CYCLE_IN_CONES_DAYLIGHT_VISION_	0	1	1
1186	REACTOME_VISUAL_PHOTOTRANSDUCTION	1.2866	1	0.81654
1187	REACTOME_NOTCH2_INTRACELLULAR_DOMAIN_REGULATES_TRANSCRIPTION	0.23339	1	0.716
1188	REACTOME_MUCOPOLYSACCHARIDOSES	0	1	0.7109
1189	REACTOME_ANCHORING_FIBRIL_FORMATION	-3.6497	1	0.1381
1190	REACTOME_PI3K_AKT_SIGNALING_IN_CANCER	0.50347	1	0.41288
1191	REACTOME_CONSTITUTIVE_SIGNALING_BY_ABERRANT_PI3K_IN_CANCER	1.5246	1	0.86689
1192	REACTOME_CROSSLINKING_OF_COLLAGEN_FIBRILS	-3.6138	1	0.093583
1193	REACTOME_CONDENSATION_OF_PROPHASE_CHROMOSOMES	-0.027593	1	0.50798
1194	REACTOME_PHOSPHATE_BOND_HYDROLYSIS_BY_NUDT_PROTEINS	0	1	0.83545
1196	REACTOME_METABOLISM_OF_INGESTED_SEMET_SEC_MESEC_INTO_H2SE	0	1	0.83545
1197	REACTOME_SELENOAMINO_ACID_METABOLISM	0.083694	1	0.22228
1198	REACTOME_DAP12_SIGNALING	0.30003	1	0.60568
1199	REACTOME_ACTIVATION_OF_GENE_EXPRESSION_BY_SREBF_SREBP_	0.92699	1	0.7109
1200	REACTOME_SHC_RELATED_EVENTS_TRIGGERED_BY_IGF1R	-1.288	1	0.36564
1201	REACTOME_RETINOID_CYCLE_DISEASE_EVENTS	-2.1661	1	0.35262
1202	REACTOME_THE_CANONICAL_RETINOID_CYCLE_IN_RODS_TWILIGHT_VISION_	-2.1862	1	0.27395
1203	REACTOME_FC_EPSILON_RECEPTOR_FCERI_SIGNALING	0.54681	1	0.36504
1205	REACTOME_SEPARATION_OF_SISTER_CHROMATIDS	1.0542	1	0.60269
1206	REACTOME_ESTABLISHMENT_OF_SISTER_CHROMATID_COHESION	0	1	0.67878
1207	REACTOME_COHESIN_LOADING_ONTO_CHROMATIN	0	1	0.7109
1208	REACTOME_ACTIVATION_OF_THE_PHOTOTRANSDUCTION_CASCADE	3.5043	1	0.97165
1209	REACTOME_RESOLUTION_OF_SISTER_CHROMATID_COHESION	1.2284	1	0.76925
1210	REACTOME_CONDENSATION_OF_PROMETAPHASE_CHROMOSOMES	-0.18068	1	0.47535
1211	REACTOME_THE_PHOTOTRANSDUCTION_CASCADE	0.44893	1	0.64388
1212	REACTOME_INTERACTION_WITH_CUMULUS_CELLS_AND_THE_ZONA_PELLUCIDA	0	1	1
1213	REACTOME_MITOTIC_METAPHASE_AND_ANAPHASE	0.76407	1	0.35262
1214	REACTOME_OXIDATIVE_STRESS_INDUCED_SENESCENCE	-0.03384	1	0.31486
1215	REACTOME_SENESCENCE_ASSOCIATED_SECRETORY_PHENOTYPE_SASP_	-0.68457	1	0.1981
1216	REACTOME_CELLULAR_SENESCENCE	-0.12167	1	0.13738
1217	REACTOME_FORMATION_OF_SENESCENCE_ASSOCIATED_HETEROCHROMATIN_FOCI_SAHF_	-1.2154	1	0.35222
1218	REACTOME_ONCOGENE_INDUCED_SENESCENCE	-0.46947	1	0.32336
1219	REACTOME_DNA_DAMAGE_TELOMERE_STRESS_INDUCED_SENESCENCE	-0.54859	1	0.32336
1220	REACTOME_TRIF_MEDIATED_PROGRAMMED_CELL_DEATH	0	1	0.90501
1221	REACTOME_CYTOSOLIC_IRON_SULFUR_CLUSTER_ASSEMBLY	0	1	0.65218
1222	REACTOME_REGULATION_OF_PLK1_ACTIVITY_AT_G2_M_TRANSITION	1.4238	1	0.84942
1223	REACTOME_SIGNALING_BY_LEPTIN	1.8676	1	0.90501
1224	REACTOME_SIGNALING_BY_NOTCH1_PEST_DOMAIN_MUTANTS_IN_CANCER	0.48177	1	0.44713
1225	REACTOME_FBXW7_MUTANTS_AND_NOTCH1_IN_CANCER	3.3294	1	0.97866
1227	REACTOME_CASPASE_MEDIATED_CLEAVAGE_OF_CYTOSKELETAL_PROTEINS	1.5582	1	0.87247
1229	REACTOME_SIGNALING_BY_NOTCH1_T_7_9_NOTCH1_M1580_K2555_TRANSLOCATION_MUTANT	2.7518	1	0.95469
1230	REACTOME_STIMULI_SENSING_CHANNELS	1.8712	1	0.95241
1231	REACTOME_EPH_EPHRIN_SIGNALING	1.4107	1	0.84578
1232	REACTOME_SIGNALING_BY_NOTCH1_HD_DOMAIN_MUTANTS_IN_CANCER	0.99155	1	0.80046
1233	REACTOME_ROLE_OF_LAT2_NTAL_LAB_ON_CALCIUM_MOBILIZATION	1.9801	1	0.91253
1235	REACTOME_FCERI_MEDIATED_MAPK_ACTIVATION	-0.61566	1	0.33359
1236	REACTOME_FCERI_MEDIATED_CA_2_MOBILIZATION	-1.1003	1	0.32336
1237	REACTOME_FCERI_MEDIATED_NF_KB_ACTIVATION	0.89398	1	0.61849
1238	REACTOME_POU5F1_OCT4_SOX2_NANOG_REPRESS_GENES_RELATED_TO_DIFFERENTIATION	0.010503	1	0.86431
1239	REACTOME_POU5F1_OCT4_SOX2_NANOG_ACTIVATE_GENES_RELATED_TO_PROLIFERATION	1.0421	1	0.82182
1240	REACTOME_NOTCH2_ACTIVATION_AND_TRANSMISSION_OF_SIGNAL_TO_THE_NUCLEUS	0.7451	1	0.716
1242	REACTOME_NUCLEAR_ENVELOPE_BREAKDOWN	-0.3274	1	0.26392
1243	REACTOME_ACTIVATION_OF_NIMA_KINASES_NEK9_NEK6_NEK7	-2.9144	1	0.27655
1244	REACTOME_SUMOYLATION	0.5006	1	0.30883
1245	REACTOME_INITIATION_OF_NUCLEAR_ENVELOPE_NE_REFORMATION	1.6869	1	0.89576
1246	REACTOME_NUCLEAR_ENVELOPE_NE_REASSEMBLY	1.0798	1	0.73444
1247	REACTOME_LAMININ_INTERACTIONS	0.65463	1	0.66526
1248	REACTOME_SYNDECAN_INTERACTIONS	-0.42582	1	0.35222
1249	REACTOME_NON_INTEGRIN_MEMBRANE_ECM_INTERACTIONS	0.56769	1	0.50375
1250	REACTOME_ECM_PROTEOGLYCANS	-0.63057	1	0.17793
1251	REACTOME_SCAVENGING_BY_CLASS_B_RECEPTORS	2.7903	1	0.97642
1252	REACTOME_SCAVENGING_BY_CLASS_A_RECEPTORS	-1.621	1	0.31535
1253	REACTOME_SCAVENGING_BY_CLASS_F_RECEPTORS	0	1	0.86431
1254	REACTOME_SUMO_IS_CONJUGATED_TO_E1_UBA2_SAE1_	0.6782	1	0.86431
1255	REACTOME_SUMO_IS_TRANSFERRED_FROM_E1_TO_E2_UBE2I_UBC9_	0.48443	1	0.8025
1256	REACTOME_SUMO_IS_PROTEOLYTICALLY_PROCESSED	0.56517	1	0.83545
1257	REACTOME_SUMOYLATION_OF_DNA_DAMAGE_RESPONSE_AND_REPAIR_PROTEINS	0.11112	1	0.31535
1258	REACTOME_DEX_H_BOX_HELICASES_ACTIVATE_TYPE_I_IFN_AND_INFLAMMATORY_CYTOKINES_PRODUCTION_	0	1	0.76925
1259	REACTOME_LRR_FLII_INTERACTING_PROTEIN_1_LRRFIP1_ACTIVATES_TYPE_I_IFN_PRODUCTION	0	1	0.83545
1260	REACTOME_REGULATION_OF_INNATE_IMMUNE_RESPONSES_TO_CYTOSOLIC_DNA	-0.084647	1	0.48995
1261	REACTOME_HDACS_DEACETYLATE_HISTONES	0.21946	1	0.45459
1262	REACTOME_PKMTS_METHYLATE_HISTONE_LYSINES	-0.40463	1	0.32101
1263	REACTOME_HDMS_DEMETHYLATE_HISTONES	1.7542	1	0.90501
1264	REACTOME_HATS_ACETYLATE_HISTONES	0.99017	1	0.67878
1265	REACTOME_RMTS_METHYLATE_HISTONE_ARGININES	2.1893	1	0.96879
1266	REACTOME_PROCESSING_AND_ACTIVATION_OF_SUMO	0.3391	1	0.73414
1267	REACTOME_GLYCOGEN_STORAGE_DISEASES	-1.07	1	0.35098
1268	REACTOME_SUMOYLATION_OF_TRANSCRIPTION_FACTORS	0.68308	1	0.71768
1269	REACTOME_SUMOYLATION_OF_UBIQUITINYLATION_PROTEINS	0.44431	1	0.51159
1270	REACTOME_WNT_LIGAND_BIOGENESIS_AND_TRAFFICKING	1.4669	1	0.86431
1271	REACTOME_CHROMATIN_MODIFYING_ENZYMES	0.98149	1	0.52684
1272	REACTOME_IRF3_MEDIATED_INDUCTION_OF_TYPE_I_IFN	-0.11286	1	0.49305
1273	REACTOME_TRP_CHANNELS	1.3718	1	0.84991
1274	REACTOME_DEFECTS_IN_COBALAMIN_B12_METABOLISM	1.1378	1	0.82182
1275	REACTOME_DEFECTS_IN_VITAMIN_AND_COFACTOR_METABOLISM	0.6953	1	0.7109
1276	REACTOME_DETOXIFICATION_OF_REACTIVE_OXYGEN_SPECIES	-0.15048	1	0.3812
1277	REACTOME_NUCLEAR_PORE_COMPLEX_NPC_DISASSEMBLY	-0.6182	1	0.27306
1278	REACTOME_LOSS_OF_FUNCTION_OF_SMAD2_3_IN_CANCER	-3.6014	1	0.22474
1279	REACTOME_SIGNALING_BY_TGF_BETA_RECEPTOR_COMPLEX_IN_CANCER	-3.1512	1	0.23555
1280	REACTOME_GLYCOGEN_SYNTHESIS	-0.99357	1	0.35098
1281	REACTOME_DEFECTS_IN_BIOTIN_BTN_METABOLISM	0	1	0.76925
1282	REACTOME_REGULATION_BY_C_FLIP	0	1	0.76925
1283	REACTOME_REGULATION_OF_HSF1_MEDIATED_HEAT_SHOCK_RESPONSE	-0.40117	1	0.164
1285	REACTOME_HSF1_ACTIVATION	-0.17309	1	0.37397
1286	REACTOME_CELLULAR_RESPONSE_TO_HEAT_STRESS	-0.13182	1	0.18148
1287	REACTOME_ATTENUATION_PHASE	-0.19566	1	0.38402
1288	REACTOME_HSF1_DEPENDENT_TRANSACTIVATION	0.66252	1	0.62988
1289	REACTOME_NOTCH_HLH_TRANSCRIPTION_PATHWAY	0.72712	1	0.67878
1290	REACTOME_METABOLISM_OF_POLYAMINES	0.66776	1	0.54781
1291	REACTOME_APOPTOTIC_CLEAVAGE_OF_CELL_ADHESION_PROTEINS	0	1	0.74135
1292	REACTOME_AMINO_ACID_TRANSPORT_ACROSS_THE_PLASMA_MEMBRANE	-0.29852	1	0.37397
1293	REACTOME_INTEGRIN_SIGNALING	1.4633	1	0.86431
1294	REACTOME_GRB2_SOS_PROVIDES_LINKAGE_TO_MAPK_SIGNALING_FOR_INTEGRINS_	1.7302	1	0.89072
1295	REACTOME_DISEASES_ASSOCIATED_WITH_GLYCOSAMINOGLYCAN_METABOLISM	1.1061	1	0.77741
1296	REACTOME_DEFECTIVE_B4GALT7_CAUSES_EDS_PROGEROID_TYPE	2.5495	1	0.99153
1297	REACTOME_DEFECTIVE_CHST3_CAUSES_SEDCJD	-0.32921	1	0.45576
1298	REACTOME_DEFECTIVE_CHST14_CAUSES_EDS_MUSCULOCONTRACTURAL_TYPE	-0.32921	1	0.45576
1299	REACTOME_DEFECTIVE_CHSY1_CAUSES_TPBS	-0.32921	1	0.45576
1300	REACTOME_DEFECTIVE_CHST6_CAUSES_MCDC1	-3.2421	1	0.33359
1302	REACTOME_DEFECTIVE_ST3GAL3_CAUSES_MCT12_AND_EIEE15	-3.2421	1	0.33359
1303	REACTOME_DEFECTIVE_B4GALT1_CAUSES_B4GALT1_CDG_CDG_2D_	-3.2421	1	0.33359
1304	REACTOME_P130CAS_LINKAGE_TO_MAPK_SIGNALING_FOR_INTEGRINS	1.7302	1	0.89072
1308	REACTOME_NEPHRIN_FAMILY_INTERACTIONS	2.3143	1	0.96093
1309	REACTOME_SEMAPHORIN_INTERACTIONS	1.7432	1	0.92659
1314	REACTOME_DSCAM_INTERACTIONS	1.7928	1	0.90501
1315	REACTOME_SIGNALING_BY_ROBO_RECEPTORS	0.85077	1	0.39102
1316	REACTOME_DEACTIVATION_OF_THE_BETA_CATENIN_TRANSACTIVATING_COMPLEX	0.141	1	0.38795
1317	REACTOME_NEGATIVE_REGULATION_OF_TCF_DEPENDENT_SIGNALING_BY_WNT_LIGAND_ANTAGONISTS	2.7232	1	0.95965
1318	REACTOME_DISEASES_ASSOCIATED_WITH_N_GLYCOSYLATION_OF_PROTEINS	0	1	0.52299
1319	REACTOME_DISEASES_OF_GLYCOSYLATION	0.9566	1	0.60059
1320	REACTOME_MYOCLONIC_EPILEPSY_OF_LAFORA	-0.86651	1	0.39182
1321	REACTOME_CYTOSOLIC_TRNA_AMINOACYLATION	0	1	0.8025
1322	REACTOME_TRNA_AMINOACYLATION	-0.41553	1	0.35262
1323	REACTOME_MITOCHONDRIAL_TRNA_AMINOACYLATION	-0.55403	1	0.36564
1325	REACTOME_CHEMOKINE_RECEPTORS_BIND_CHEMOKINES	1.7725	1	0.90501
1326	REACTOME_RECRUITMENT_OF_MITOTIC_CENTROSOME_PROTEINS_AND_COMPLEXES	1.231	1	0.78606
1327	REACTOME_RECRUITMENT_OF_NUMA_TO_MITOTIC_CENTROSOMES	1.6867	1	0.92659
1328	REACTOME_ENERGY_DEPENDENT_REGULATION_OF_MTOR_BY_LKB1_AMPK	-0.033604	1	0.4114
1329	REACTOME_ATF4_ACTIVATES_GENES_IN_RESPONSE_TO_ENDOPLASMIC_RETICULUM_STRESS	-0.88433	1	0.29836
1330	REACTOME_ATF6_ATF6_ALPHA_ACTIVATES_CHAPERONES	0.63764	1	0.74135
1331	REACTOME_PERK_REGULATES_GENE_EXPRESSION	-0.72641	1	0.28013
1332	REACTOME_IRE1ALPHA_ACTIVATES_CHAPERONES	0.43398	1	0.46752
1333	REACTOME_UNFOLDED_PROTEIN_RESPONSE_UPR_	-0.02689	1	0.23555
1334	REACTOME_ATF6_ATF6_ALPHA_ACTIVATES_CHAPERONE_GENES	-2.034	1	0.29836
1335	REACTOME_TRANSCRIPTIONAL_REGULATION_OF_WHITE_ADIPOCYTE_DIFFERENTIATION	-0.51579	1	0.164
1336	REACTOME_REGULATION_OF_INSULIN_LIKE_GROWTH_FACTOR_IGF_TRANSPORT_AND_UPTAKE_BY_INSULIN_LIKE_GROWTH_FACTOR_BINDING_PROTEINS_IGFBPS_	-0.35366	1	0.16567
1338	REACTOME_OLFACTORY_SIGNALING_PATHWAY	1.9708	1	0.90871
1339	REACTOME_SYNTHESIS_SECRETION_AND_INACTIVATION_OF_GLUCAGON_LIKE_PEPTIDE_1_GLP_1_	0.80732	1	0.78942
1340	REACTOME_ABC_FAMILY_PROTEINS_MEDIATED_TRANSPORT	0.95678	1	0.63098
1341	REACTOME_NUCLEAR_RECEPTOR_TRANSCRIPTION_PATHWAY	0.28032	1	0.45576
1342	REACTOME_BETA_CATENIN_INDEPENDENT_WNT_SIGNALING	1.0593	1	0.65218
1343	REACTOME_VASOPRESSIN_LIKE_RECEPTORS	0	1	1
1347	REACTOME_CD28_DEPENDENT_PI3K_AKT_SIGNALING	0.55621	1	0.67878
1350	REACTOME_CTLA4_INHIBITORY_SIGNALING	2.1284	1	0.94882
1351	REACTOME_ALPHA_OXIDATION_OF_PHYTANATE	0	1	0.8025
1352	REACTOME_GLYOXYLATE_METABOLISM_AND_GLYCINE_DEGRADATION	0	1	0.46752
1354	REACTOME_SUMOYLATION_OF_TRANSCRIPTION_COFACTORS	0.86092	1	0.67878
1355	REACTOME_PD_1_SIGNALING	4.0169	1	1
1359	REACTOME_BETA_OXIDATION_OF_VERY_LONG_CHAIN_FATTY_ACIDS	1.029	1	0.82115
1360	REACTOME_FOLDING_OF_ACTIN_BY_CCT_TRIC	0	1	0.67878
1361	REACTOME_ASSOCIATION_OF_TRIC_CCT_WITH_TARGET_PROTEINS_DURING_BIOSYNTHESIS	0.014825	1	0.36564
1362	REACTOME_STRIATED_MUSCLE_CONTRACTION	2.6823	1	0.99723
1365	REACTOME_SEROTONIN_RECEPTORS	0	1	0.95241
1367	REACTOME_DISEASES_ASSOCIATED_WITH_O_GLYCOSYLATION_OF_PROTEINS	1.4453	1	0.85941
1368	REACTOME_PEROXISOMAL_LIPID_METABOLISM	1.2382	1	0.82405
1369	REACTOME_SIGNAL_REGULATORY_PROTEIN_FAMILY_INTERACTIONS	1.4596	1	0.86431
1371	REACTOME_EICOSANOID_LIGAND_BINDING_RECEPTORS	3.7706	1	0.98952
1372	REACTOME_PROSTANOID_LIGAND_RECEPTORS	3.7706	1	0.98952
1373	REACTOME_NITRIC_OXIDE_STIMULATES_GUANYLATE_CYCLASE	2.0269	1	0.93082
1376	REACTOME_RAP1_SIGNALLING	1.6161	1	0.88132
1379	REACTOME_EPHB_MEDIATED_FORWARD_SIGNALING	1.926	1	0.95241
1380	REACTOME_EPHA_MEDIATED_GROWTH_CONE_COLLAPSE	2.0803	1	0.95241
1382	REACTOME_EPH_EPHRIN_MEDIATED_REPULSION_OF_CELLS	1.9017	1	0.95241
1386	REACTOME_SEMA3A_PAK_DEPENDENT_AXON_REPULSION	2.8559	1	1
1387	REACTOME_SEMA3A_PLEXIN_REPULSION_SIGNALING_BY_INHIBITING_INTEGRIN_ADHESION	1.5636	1	0.87129
1389	REACTOME_ACETYLCHOLINE_REGULATES_INSULIN_SECRETION	2.7148	1	0.96342
1391	REACTOME_REGULATION_OF_LIPID_METABOLISM_BY_PPARALPHA	0.39187	1	0.33029
1392	REACTOME_CIRCADIAN_CLOCK	0.94013	1	0.66542
1394	REACTOME_INCRETIN_SYNTHESIS_SECRETION_AND_INACTIVATION	1.8424	1	0.90501
1395	REACTOME_SYNTHESIS_SECRETION_AND_INACTIVATION_OF_GLUCOSE_DEPENDENT_INSULINOTROPIC_POLYPEPTIDE_GIP_	2.5333	1	0.95241
1396	REACTOME_SEMA4D_IN_SEMAPHORIN_SIGNALING	0.44073	1	0.59386
1397	REACTOME_SIALIC_ACID_METABOLISM	1.993	1	0.95225
1398	REACTOME_SUMOYLATION_OF_SUMOYLATION_PROTEINS	0	1	0.3812
1400	REACTOME_PCP_CE_PATHWAY	0.35536	1	0.34369
1401	REACTOME_SUMOYLATION_OF_INTRACELLULAR_RECEPTORS	1.1513	1	0.80386
1404	REACTOME_SEMA4D_MEDIATED_INHIBITION_OF_CELL_ATTACHMENT_AND_MIGRATION	0.4338	1	0.78112
1405	REACTOME_SEMA4D_INDUCED_CELL_MIGRATION_AND_GROWTH_CONE_COLLAPSE	0.61441	1	0.67878
1406	REACTOME_OTHER_SEMAPHORIN_INTERACTIONS	2.8079	1	0.99934
1408	REACTOME_P2Y_RECEPTORS	0	1	0.90501
1409	REACTOME_NUCLEOTIDE_LIKE_PURINERGIC_RECEPTORS	0	1	0.83545
1413	REACTOME_CGMP_EFFECTS	2.6759	1	0.98106
1421	REACTOME_ROLE_OF_SECOND_MESSENGERS_IN_NETRIN_1_SIGNALING	0.15775	1	0.78762
1422	REACTOME_ADHERENS_JUNCTIONS_INTERACTIONS	-0.58604	1	0.33211
1427	REACTOME_TIGHT_JUNCTION_INTERACTIONS	0.23388	1	0.67878
1430	REACTOME_NECTIN_NECL_TRANS_HETERODIMERIZATION	4.3055	1	0.98563
1431	REACTOME_CELL_CELL_JUNCTION_ORGANIZATION	-0.30666	1	0.31938
1432	REACTOME_SYNTHESIS_SECRETION_AND_DEACYLATION_OF_GHRELIN	1.3041	1	0.84644
1437	REACTOME_TRANSPORT_OF_VITAMINS_NUCLEOSIDES_AND_RELATED_MOLECULES	-0.55199	1	0.32336
1439	REACTOME_METAL_ION_SLC_TRANSPORTERS	2.0372	1	0.94165
1442	REACTOME_ARACHIDONATE_PRODUCTION_FROM_DAG	0	1	0.86431
1444	REACTOME_SMALL_INTERFERING_RNA_SIRNA_BIOGENESIS	0	1	0.83545
1445	REACTOME_SIRT1_NEGATIVELY_REGULATES_RRNA_EXPRESSION	0	1	0.74135
1446	REACTOME_ERCC6_CSB_AND_EHMT2_G9A_POSITIVELY_REGULATE_RRNA_EXPRESSION	0.43892	1	0.65667
1447	REACTOME_MULTIFUNCTIONAL_ANION_EXCHANGERS	0	1	0.90501
1448	REACTOME_SODIUM_COUPLED_PHOSPHATE_COTRANSPORTERS	0	1	0.95241
1449	REACTOME_SPHINGOLIPID_METABOLISM	0.092915	1	0.31889
1451	REACTOME_REGULATION_OF_COMMISSURAL_AXON_PATHFINDING_BY_SLIT_AND_ROBO	3.0868	1	0.99887
1452	REACTOME_INACTIVATION_OF_CDC42_AND_RAC1	0.0026487	1	0.74135
1453	REACTOME_ORGANIC_ANION_TRANSPORTERS	1.568	1	0.89498
1454	REACTOME_ROLE_OF_ABL_IN_ROBO_SLIT_SIGNALING	-1.0497	1	0.37456
1456	REACTOME_DEADENYLATION_DEPENDENT_MRNA_DECAY	0.3132	1	0.39182
1457	REACTOME_DEADENYLATION_OF_MRNA	0.76062	1	0.716
1458	REACTOME_MRNA_DECAY_BY_3_TO_5_EXORIBONUCLEASE	0	1	0.5616
1459	REACTOME_MRNA_DECAY_BY_5_TO_3_EXORIBONUCLEASE	0	1	0.5616
1460	REACTOME_GP1B_IX_V_ACTIVATION_SIGNALLING	-4.6739	1	0.164
1463	REACTOME_PLATELET_SENSITIZATION_BY_LDL	3.011	1	1
1466	REACTOME_SODIUM_COUPLED_SULPHATE_DI_AND_TRI_CARBOXYLATE_TRANSPORTERS	0	1	1
1467	REACTOME_PROTON_COUPLED_MONOCARBOXYLATE_TRANSPORT	0	1	0.86431
1469	REACTOME_ZINC_TRANSPORTERS	0	1	0.62793
1470	REACTOME_ZINC_EFFLUX_AND_COMPARTMENTALIZATION_BY_THE_SLC30_FAMILY	0	1	0.83545
1473	REACTOME_BINDING_OF_TCF_LEF_CTNNB1_TO_TARGET_GENE_PROMOTERS	-2.0993	1	0.33359
1474	REACTOME_DEPOLYMERISATION_OF_THE_NUCLEAR_LAMINA	0.31131	1	0.65218
1475	REACTOME_ZINC_INFLUX_INTO_CELLS_BY_THE_SLC39_GENE_FAMILY	0	1	0.76925
1476	REACTOME_NA_CL_DEPENDENT_NEUROTRANSMITTER_TRANSPORTERS	1.6902	1	0.87742
1478	REACTOME_CREB1_PHOSPHORYLATION_THROUGH_THE_ACTIVATION_OF_CAMKII_CAMKK_CAMKIV_CASCASDE	1.0847	1	0.83545
1479	REACTOME_CREB1_PHOSPHORYLATION_THROUGH_NMDA_RECEPTOR_MEDIATED_ACTIVATION_OF_RAS_SIGNALING	1.7846	1	0.90648
1482	REACTOME_RSK_ACTIVATION	-1.6973	1	0.35464
1483	REACTOME_FORMYL_PEPTIDE_RECEPTORS_BIND_FORMYL_PEPTIDES_AND_MANY_OTHER_LIGANDS	3.041	1	0.95566
1485	REACTOME_SIGNAL_TRANSDUCTION_BY_L1	0.71619	1	0.71157
1486	REACTOME_SMOOTH_MUSCLE_CONTRACTION	-0.69056	1	0.28013
1489	REACTOME_TYPE_I_HEMIDESMOSOME_ASSEMBLY	-0.55436	1	0.43051
1490	REACTOME_BIOSYNTHESIS_OF_THE_N_GLYCAN_PRECURSOR_DOLICHOL_LIPID_LINKED_OLIGOSACCHARIDE_LLO_AND_TRANSFER_TO_A_NASCENT_PROTEIN	0.93745	1	0.65029
1491	REACTOME_SYNTHESIS_OF_DOLICHYL_PHOSPHATE	0	1	0.8025
1492	REACTOME_SYNTHESIS_OF_GDP_MANNOSE	0	1	0.83545
1493	REACTOME_SYNTHESIS_OF_UDP_N_ACETYL_GLUCOSAMINE	1.2125	1	0.83913
1494	REACTOME_SYNTHESIS_OF_SUBSTRATES_IN_N_GLYCAN_BIOSYTHESIS	1.1841	1	0.78112
1495	REACTOME_CELL_EXTRACELLULAR_MATRIX_INTERACTIONS	0.20327	1	0.5702
1496	REACTOME_REGULATION_OF_CYTOSKELETAL_REMODELING_AND_CELL_SPREADING_BY_IPP_COMPLEX_COMPONENTS	-0.55977	1	0.43051
1497	REACTOME_INTERLEUKIN_1_FAMILY_SIGNALING	1.7983	1	0.95861
1498	REACTOME_CELL_JUNCTION_ORGANIZATION	-0.19071	1	0.25307
1499	REACTOME_NRCAM_INTERACTIONS	2.03	1	0.90512
1500	REACTOME_CHL1_INTERACTIONS	2.344	1	0.94793
1502	REACTOME_INTERLEUKIN_12_FAMILY_SIGNALING	0.97374	1	0.72895
1503	REACTOME_INTERLEUKIN_17_SIGNALING	0.38368	1	0.3812
1504	REACTOME_INTERLEUKIN_1_PROCESSING	0	1	0.90501
1506	REACTOME_MAPK_TARGETS_NUCLEAR_EVENTS_MEDIATED_BY_MAP_KINASES	-0.49686	1	0.31889
1507	REACTOME_ACTIVATED_TAK1_MEDIATES_P38_MAPK_ACTIVATION	0.061621	1	0.48738
1508	REACTOME_JNK_C_JUN_KINASES_PHOSPHORYLATION_AND_ACTIVATION_MEDIATED_BY_ACTIVATED_HUMAN_TAK1	1.1411	1	0.80386
1509	REACTOME_ACTIVATION_OF_THE_AP_1_FAMILY_OF_TRANSCRIPTION_FACTORS	-0.52866	1	0.42659
1510	REACTOME_BUTYRATE_RESPONSE_FACTOR_1_BRF1_BINDS_AND_DESTABILIZES_MRNA	-1.8295	1	0.22043
1511	REACTOME_AUF1_HNRNP_D0_BINDS_AND_DESTABILIZES_MRNA	0.46157	1	0.45459
1512	REACTOME_TRISTETRAPROLIN_TTP_ZFP36_BINDS_AND_DESTABILIZES_MRNA	-1.346	1	0.29249
1513	REACTOME_HUR_ELAVL1_BINDS_AND_STABILIZES_MRNA	0	1	0.76925
1514	REACTOME_REGULATION_OF_MRNA_STABILITY_BY_PROTEINS_THAT_BIND_AU_RICH_ELEMENTS	-0.073076	1	0.22228
1515	REACTOME_KSRP_KHSRP_BINDS_AND_DESTABILIZES_MRNA	-0.51049	1	0.37236
1519	REACTOME_TRANSCRIPTIONAL_REGULATION_OF_PLURIPOTENT_STEM_CELLS	0.52337	1	0.66384
1520	REACTOME_MITOTIC_G2_G2_M_PHASES	0.94905	1	0.4863
1521	REACTOME_MITOTIC_G1_PHASE_AND_G1_S_TRANSITION	0.37594	1	0.26392
1522	REACTOME_SUMOYLATION_OF_CHROMATIN_ORGANIZATION_PROTEINS	0.75654	1	0.58453
1524	REACTOME_SUMOYLATION_OF_RNA_BINDING_PROTEINS	0.51529	1	0.5044
1525	REACTOME_ASYMMETRIC_LOCALIZATION_OF_PCP_PROTEINS	0.52885	1	0.45459
1526	REACTOME_SUMOYLATION_OF_DNA_REPLICATION_PROTEINS	0.078861	1	0.36564
1527	REACTOME_DEGRADATION_OF_AXIN	0.46157	1	0.45459
1528	REACTOME_DEGRADATION_OF_DVL	0.75556	1	0.58643
1529	REACTOME_DISASSEMBLY_OF_THE_DESTRUCTION_COMPLEX_AND_RECRUITMENT_OF_AXIN_TO_THE_MEMBRANE	1.6636	1	0.89655
1530	REACTOME_REGULATION_OF_FZD_BY_UBIQUITINATION	0	1	0.5408
1531	REACTOME_REPRESSION_OF_WNT_TARGET_GENES	0.16706	1	0.6452
1532	REACTOME_SUMOYLATION_OF_DNA_METHYLATION_PROTEINS	1.4171	1	0.85868
1533	REACTOME_SUMOYLATION_OF_IMMUNE_RESPONSE_PROTEINS	0.30827	1	0.7109
1534	REACTOME_SIGNALING_BY_WNT_IN_CANCER	1.3122	1	0.83545
1535	REACTOME_PHOSPHORYLATION_SITE_MUTANTS_OF_CTNNB1_ARE_NOT_TARGETED_TO_THE_PROTEASOME_BY_THE_DESTRUCTION_COMPLEX	2.2174	1	0.95241
1536	REACTOME_INTERCONVERSION_OF_NUCLEOTIDE_DI_AND_TRIPHOSPHATES	-0.11651	1	0.39658
1539	REACTOME_DEFECTIVE_GALNT3_CAUSES_FAMILIAL_HYPERPHOSPHATEMIC_TUMORAL_CALCINOSIS_HFTC_	0	1	1
1540	REACTOME_DEFECTIVE_LFNG_CAUSES_SCDO3	1.6586	1	0.8985
1541	REACTOME_DEFECTIVE_C1GALT1C1_CAUSES_TN_POLYAGGLUTINATION_SYNDROME_TNPS_	0	1	0.95241
1542	REACTOME_WNT5A_DEPENDENT_INTERNALIZATION_OF_FZD4	1.5312	1	0.86578
1543	REACTOME_INTERLEUKIN_3_INTERLEUKIN_5_AND_GM_CSF_SIGNALING	1.7782	1	0.90747
1544	REACTOME_WNT5A_DEPENDENT_INTERNALIZATION_OF_FZD2_FZD5_AND_ROR2	1.649	1	0.88774
1545	REACTOME_O_LINKED_GLYCOSYLATION	1.1205	1	0.75758
1546	REACTOME_O_GLYCOSYLATION_OF_TSR_DOMAIN_CONTAINING_PROTEINS	2.2856	1	0.97194
1547	REACTOME_MITOPHAGY	0.86631	1	0.72895
1548	REACTOME_PINK1_PRKN_MEDIATED_MITOPHAGY	0.45699	1	0.63303
1549	REACTOME_UPTAKE_AND_FUNCTION_OF_ANTHRAX_TOXINS	-3.2768	1	0.164
1550	REACTOME_RIPK1_MEDIATED_REGULATED_NECROSIS	1.2979	1	0.84399
1551	REACTOME_VEGFR2_MEDIATED_VASCULAR_PERMEABILITY	0.16843	1	0.48798
1552	REACTOME_VEGFR2_MEDIATED_CELL_PROLIFERATION	0.75741	1	0.72745
1553	REACTOME_MISCELLANEOUS_TRANSPORT_AND_BINDING_EVENTS	1.207	1	0.83496
1554	REACTOME_POSITIVE_EPIGENETIC_REGULATION_OF_RRNA_EXPRESSION	0.027616	1	0.35098
1555	REACTOME_B_WICH_COMPLEX_POSITIVELY_REGULATES_RRNA_EXPRESSION	-0.18556	1	0.35464
1556	REACTOME_NEGATIVE_EPIGENETIC_REGULATION_OF_RRNA_EXPRESSION	0	1	0.33359
1558	REACTOME_MYOGENESIS	2.4902	1	0.99204
1559	REACTOME_DISEASES_OF_IMMUNE_SYSTEM	-0.62632	1	0.3812
1560	REACTOME_N_GLYCAN_TRIMMING_IN_THE_ER_AND_CALNEXIN_CALRETICULIN_CYCLE	0.76811	1	0.66542
1561	REACTOME_DNA_METHYLATION	0	1	0.86431
1562	REACTOME_UPTAKE_AND_FUNCTION_OF_DIPHTHERIA_TOXIN	1.4228	1	0.86578
1563	REACTOME_UPTAKE_AND_ACTIONS_OF_BACTERIAL_TOXINS	2.4756	1	0.99887
1564	REACTOME_MISSPLICED_LRP5_MUTANTS_HAVE_ENHANCED_BETA_CATENIN_DEPENDENT_SIGNALING	-3.1838	1	0.33359
1565	REACTOME_RNF_MUTANTS_SHOW_ENHANCED_WNT_SIGNALING_AND_PROLIFERATION	0	1	0.8025
1566	REACTOME_CASPASE_ACTIVATION_VIA_EXTRINSIC_APOPTOTIC_SIGNALLING_PATHWAY	2.21	1	0.95241
1568	REACTOME_PROGRAMMED_CELL_DEATH	0.96185	1	0.54716
1571	REACTOME_HEDGEHOG_LIGAND_BIOGENESIS	0.082063	1	0.33036
1572	REACTOME_SIGNALING_BY_HEDGEHOG	1.5619	1	0.90501
1573	REACTOME_SYNTHESIS_OF_DIPHTHAMIDE_EEF2	0	1	0.8025
1574	REACTOME_MISMATCH_REPAIR	0	1	0.5616
1575	REACTOME_SIGNALING_BY_RETINOIC_ACID	1.8722	1	0.92978
1576	REACTOME_RELEASE_OF_HH_NP_FROM_THE_SECRETING_CELL	2.5072	1	0.93052
1577	REACTOME_RA_BIOSYNTHESIS_PATHWAY	0.5608	1	0.74135
1578	REACTOME_MITOCHONDRIAL_TRANSLATION	0.037148	1	0.22474
1579	REACTOME_NEGATIVE_REGULATION_OF_TCF_DEPENDENT_SIGNALING_BY_DVL_INTERACTING_PROTEINS	2.1524	1	0.90747
1580	REACTOME_DISEASES_OF_MISMATCH_REPAIR_MMR_	0	1	0.83545
1581	REACTOME_AFLATOXIN_ACTIVATION_AND_DETOXIFICATION	1.6817	1	0.88789
1582	REACTOME_ORGANIC_CATION_TRANSPORT	4.1704	1	0.99204
1583	REACTOME_ORGANIC_CATION_ANION_ZWITTERION_TRANSPORT	4.1704	1	0.99204
1585	REACTOME_PHASE_3_RAPID_REPOLARISATION	0	1	0.95241
1590	REACTOME_TRANSCRIPTIONAL_REGULATION_BY_SMALL_RNAS	0	1	0.35262
1591	REACTOME_PHYSIOLOGICAL_FACTORS	0.53835	1	0.80386
1593	REACTOME_METABOLIC_DISORDERS_OF_BIOLOGICAL_OXIDATION_ENZYMES	0.7621	1	0.7558
1594	REACTOME_PIWI_INTERACTING_RNA_PIRNA_BIOGENESIS	0	1	0.5408
1595	REACTOME_IKBA_VARIANT_LEADS_TO_EDA_ID	0	1	0.76925
1596	REACTOME_IRAK4_DEFICIENCY_TLR2_4_	1.3952	1	0.90501
1597	REACTOME_DECTIN_1_MEDIATED_NONCANONICAL_NF_KB_SIGNALING	0.74187	1	0.57569
1598	REACTOME_CLEC7A_DECTIN_1_INDUCES_NFAT_ACTIVATION	-1.3762	1	0.35464
1599	REACTOME_CLEC7A_DECTIN_1_SIGNALING	0.76537	1	0.50507
1600	REACTOME_DISEASES_ASSOCIATED_WITH_GLYCOSYLATION_PRECURSOR_BIOSYNTHESIS	0.53887	1	0.66887
1601	REACTOME_DEGRADATION_OF_GLI1_BY_THE_PROTEASOME	1.2608	1	0.80346
1602	REACTOME_HEDGEHOG_OFF_STATE	2.0064	1	1
1603	REACTOME_ACTIVATION_OF_ANTERIOR_HOX_GENES_IN_HINDBRAIN_DEVELOPMENT_DURING_EARLY_EMBRYOGENESIS	0.26618	1	0.37647
1604	REACTOME_CILIUM_ASSEMBLY	1.2709	1	0.76925
1605	REACTOME_ABC_TRANSPORTER_DISORDERS	0.57152	1	0.45576
1606	REACTOME_SLC_TRANSPORTER_DISORDERS	1.7708	1	0.93489
1607	REACTOME_DISORDERS_OF_TRANSMEMBRANE_TRANSPORTERS	1.1472	1	0.71243
1608	REACTOME_ANCHORING_OF_THE_BASAL_BODY_TO_THE_PLASMA_MEMBRANE	1.1357	1	0.73692
1609	REACTOME_VXPX_CARGO_TARGETING_TO_CILIUM	-1.569	1	0.23264
1610	REACTOME_CARGO_TRAFFICKING_TO_THE_PERICILIARY_MEMBRANE	-0.17815	1	0.31747
1611	REACTOME_BBSOME_MEDIATED_CARGO_TARGETING_TO_CILIUM	-0.30041	1	0.37397
1613	REACTOME_DECTIN_2_FAMILY	-0.37617	1	0.37456
1614	REACTOME_C_TYPE_LECTIN_RECEPTORS_CLRS_	1.0175	1	0.65218
1615	REACTOME_CD209_DC_SIGN_SIGNALING	2.0525	1	0.94004
1617	REACTOME_RHO_GTPASES_ACTIVATE_PKNS	0.85595	1	0.7109
1618	REACTOME_ACTIVATED_PKN1_STIMULATES_TRANSCRIPTION_OF_AR_ANDROGEN_RECEPTOR_REGULATED_GENES_KLK2_AND_KLK3	0	1	0.83545
1619	REACTOME_RHO_GTPASES_ACTIVATE_CIT	1.7938	1	0.90501
1622	REACTOME_TNFR1_MEDIATED_CERAMIDE_PRODUCTION	4.1946	1	1
1623	REACTOME_RHO_GTPASES_ACTIVATE_ROCKS	0.64855	1	0.69895
1624	REACTOME_RHO_GTPASES_ACTIVATE_PAKS	2.0914	1	0.95127
1625	REACTOME_TP53_REGULATES_METABOLIC_GENES	0.18241	1	0.32336
1626	REACTOME_LIGAND_RECEPTOR_INTERACTIONS	3.0515	1	0.97235
1627	REACTOME_HEDGEHOG_ON_STATE	1.1723	1	0.762
1628	REACTOME_REGULATION_OF_TP53_ACTIVITY	0.39655	1	0.26649
1629	REACTOME_TP53_REGULATES_TRANSCRIPTION_OF_CELL_DEATH_GENES	0.61687	1	0.60059
1630	REACTOME_ACTIVATION_OF_SMO	2.5433	1	0.97609
1632	REACTOME_CONSTITUTIVE_SIGNALING_BY_EGFRVIII	-0.023183	1	0.48798
1633	REACTOME_APEX1_INDEPENDENT_RESOLUTION_OF_AP_SITES_VIA_THE_SINGLE_NUCLEOTIDE_REPLACEMENT_PATHWAY	0	1	0.8025
1634	REACTOME_PCNA_DEPENDENT_LONG_PATCH_BASE_EXCISION_REPAIR	0	1	0.46752
1635	REACTOME_FRUCTOSE_METABOLISM	0	1	0.83545
1637	REACTOME_PHOSPHOLIPASE_C_MEDIATED_CASCADE_FGFR4	0.71487	1	0.83545
1645	REACTOME_SHC_MEDIATED_CASCADE_FGFR3	0.38941	1	0.7148
1646	REACTOME_FRS_MEDIATED_FGFR3_SIGNALING	2.8572	1	0.99691
1647	REACTOME_DOWNSTREAM_SIGNALING_OF_ACTIVATED_FGFR3	2.6786	1	0.99887
1648	REACTOME_PI_3K_CASCADE_FGFR3	3.2218	1	1
1649	REACTOME_FRS_MEDIATED_FGFR4_SIGNALING	2.8576	1	0.99691
1650	REACTOME_DOWNSTREAM_SIGNALING_OF_ACTIVATED_FGFR4	2.6789	1	0.99887
1651	REACTOME_SHC_MEDIATED_CASCADE_FGFR4	0.38993	1	0.7148
1652	REACTOME_PI_3K_CASCADE_FGFR4	3.2223	1	1
1655	REACTOME_NEGATIVE_REGULATION_OF_FGFR3_SIGNALING	1.3732	1	0.84578
1656	REACTOME_NEGATIVE_REGULATION_OF_FGFR4_SIGNALING	1.3734	1	0.84578
1658	REACTOME_SIGNALING_BY_FGFR2	2.1957	1	1
1659	REACTOME_SIGNALING_BY_FGFR3	1.6381	1	0.89575
1660	REACTOME_SIGNALING_BY_FGFR4	1.6895	1	0.90501
1661	REACTOME_SIGNALING_BY_FGFR2_IN_DISEASE	2.0877	1	0.95995
1662	REACTOME_SIGNALING_BY_FGFR4_IN_DISEASE	1.0065	1	0.8025
1663	REACTOME_SIGNALING_BY_FGFR1_IN_DISEASE	1.4594	1	0.86431
1664	REACTOME_TRANSLESION_SYNTHESIS_BY_POLK	1.5103	1	0.86431
1665	REACTOME_TERMINATION_OF_TRANSLESION_DNA_SYNTHESIS	-0.1287	1	0.36564
1666	REACTOME_REGULATION_OF_RAS_BY_GAPS	0.5405	1	0.45459
1668	REACTOME_RESPONSE_TO_METAL_IONS	-4.2824	1	0.22043
1669	REACTOME_CLEC7A_INFLAMMASOME_PATHWAY	0	1	0.86431
1670	REACTOME_METALLOTHIONEINS_BIND_METALS	-6.4235	1	0.1981
1671	REACTOME_FORMATION_OF_XYLULOSE_5_PHOSPHATE	2.9983	1	0.95241
1672	REACTOME_MELANIN_BIOSYNTHESIS	0	1	1
1673	REACTOME_DISEASES_OF_CARBOHYDRATE_METABOLISM	-0.535	1	0.328
1674	REACTOME_RHO_GTPASES_ACTIVATE_WASPS_AND_WAVES	-0.40306	1	0.32107
1675	REACTOME_RHO_GTPASES_ACTIVATE_FORMINS	1.5445	1	0.89773
1676	REACTOME_RHO_GTPASES_ACTIVATE_RHOTEKIN_AND_RHOPHILINS	3.4186	1	1
1677	REACTOME_TNFR2_NON_CANONICAL_NF_KB_PATHWAY	0.51375	1	0.43051
1678	REACTOME_RHO_GTPASES_ACTIVATE_NADPH_OXIDASES	-0.085927	1	0.4863
1679	REACTOME_DISEASES_OF_METABOLISM	0.71769	1	0.36564
1680	REACTOME_TNFS_BIND_THEIR_PHYSIOLOGICAL_RECEPTORS	0.79604	1	0.82577
1681	REACTOME_RAF_ACTIVATION	1.2906	1	0.82954
1682	REACTOME_MAP2K_AND_MAPK_ACTIVATION	0.42831	1	0.52906
1683	REACTOME_CONSTITUTIVE_SIGNALING_BY_AKT1_E17K_IN_CANCER	-1.2328	1	0.22043
1684	REACTOME_NEGATIVE_FEEDBACK_REGULATION_OF_MAPK_PATHWAY	-2.6159	1	0.32336
1685	REACTOME_NEGATIVE_REGULATION_OF_MAPK_PATHWAY	-0.11148	1	0.3353
1686	REACTOME_TNF_RECEPTOR_SUPERFAMILY_TNFSF_MEMBERS_MEDIATING_NON_CANONICAL_NF_KB_PATHWAY	-3.4307	1	0.3242
1687	REACTOME_PROTEIN_REPAIR	2.2703	1	0.92171
1688	REACTOME_DEFECTIVE_CFTR_CAUSES_CYSTIC_FIBROSIS	0.33943	1	0.38402
1690	REACTOME_MAPK_FAMILY_SIGNALING_CASCADES	1.3157	1	0.79013
1691	REACTOME_SURFACTANT_METABOLISM	2.2087	1	0.94103
1692	REACTOME_MAP3K8_TPL2_DEPENDENT_MAPK1_3_ACTIVATION	1.2003	1	0.83545
1693	REACTOME_HDR_THROUGH_SINGLE_STRAND_ANNEALING_SSA_	0	1	0.37397
1694	REACTOME_HDR_THROUGH_MMEJ_ALT_NHEJ_	0	1	0.7109
1695	REACTOME_HDR_THROUGH_HOMOLOGOUS_RECOMBINATION_HRR_	0	1	0.31535
1696	REACTOME_REGULATION_OF_TLR_BY_ENDOGENOUS_LIGAND	2.7903	1	0.97642
1697	REACTOME_MAPK6_MAPK4_SIGNALING	1.2207	1	0.78112
1698	REACTOME_DISEASES_ASSOCIATED_WITH_SURFACTANT_METABOLISM	3.1545	1	0.95805
1699	REACTOME_DEUBIQUITINATION	0.73042	1	0.33359
1700	REACTOME_DEFECTIVE_CSF2RB_CAUSES_PULMONARY_SURFACTANT_METABOLISM_DYSFUNCTION_5_SMDP5_	0	1	0.95241
1701	REACTOME_UCH_PROTEINASES	-0.087883	1	0.22043
1702	REACTOME_JOSEPHIN_DOMAIN_DUBS	0	1	0.67878
1703	REACTOME_UB_SPECIFIC_PROCESSING_PROTEASES	1.0147	1	0.58311
1704	REACTOME_OVARIAN_TUMOR_DOMAIN_PROTEASES	1.5866	1	0.88341
1705	REACTOME_METALLOPROTEASE_DUBS	0.75528	1	0.74135
1706	REACTOME_CD22_MEDIATED_BCR_REGULATION	0	1	1
1707	REACTOME_DNA_DOUBLE_STRAND_BREAK_REPAIR	0.32296	1	0.27306
1708	REACTOME_RESOLUTION_OF_D_LOOP_STRUCTURES	0	1	0.40228
1709	REACTOME_HOMOLOGY_DIRECTED_REPAIR	-0.015342	1	0.21446
1710	REACTOME_SENSING_OF_DNA_DOUBLE_STRAND_BREAKS	0	1	0.83545
1711	REACTOME_RESOLUTION_OF_D_LOOP_STRUCTURES_THROUGH_SYNTHESIS_DEPENDENT_STRAND_ANNEALING_SDSA_	0	1	0.43051
1712	REACTOME_NONHOMOLOGOUS_END_JOINING_NHEJ_	0	1	0.3858
1713	REACTOME_HOMOLOGOUS_DNA_PAIRING_AND_STRAND_EXCHANGE	0	1	0.36504
1714	REACTOME_DNA_DOUBLE_STRAND_BREAK_RESPONSE	1.0663	1	0.76347
1715	REACTOME_PROCESSING_OF_DNA_DOUBLE_STRAND_BREAK_ENDS	-0.024864	1	0.31535
1716	REACTOME_CARGO_CONCENTRATION_IN_THE_ER	-1.0617	1	0.24048
1717	REACTOME_DNA_DAMAGE_RECOGNITION_IN_GG_NER	0.14127	1	0.38795
1718	REACTOME_FORMATION_OF_INCISION_COMPLEX_IN_GG_NER	-0.3438	1	0.27719
1719	REACTOME_GAP_FILLING_DNA_REPAIR_SYNTHESIS_AND_LIGATION_IN_GG_NER	0	1	0.43051
1720	REACTOME_NUCLEOTIDE_EXCISION_REPAIR	0.080359	1	0.21412
1721	REACTOME_GLOBAL_GENOME_NUCLEOTIDE_EXCISION_REPAIR_GG_NER_	0.10428	1	0.2729
1722	REACTOME_DUAL_INCISION_IN_GG_NER	0	1	0.35464
1723	REACTOME_DEPOSITION_OF_NEW_CENPA_CONTAINING_NUCLEOSOMES_AT_THE_CENTROMERE	1.1691	1	0.80458
1724	REACTOME_RESPIRATORY_ELECTRON_TRANSPORT	0.78741	1	0.51462
1725	REACTOME_INFLAMMASOMES	1.6881	1	0.89423
1726	REACTOME_HIGHLY_SODIUM_PERMEABLE_POSTSYNAPTIC_ACETYLCHOLINE_NICOTINIC_RECEPTORS	2.3066	1	0.92978
1728	REACTOME_HIGHLY_CALCIUM_PERMEABLE_NICOTINIC_ACETYLCHOLINE_RECEPTORS	1.8453	1	0.90501
1729	REACTOME_FORMATION_OF_TC_NER_PRE_INCISION_COMPLEX	0.45274	1	0.44886
1730	REACTOME_TRANSCRIPTION_COUPLED_NUCLEOTIDE_EXCISION_REPAIR_TC_NER_	0.30575	1	0.34205
1731	REACTOME_DUAL_INCISION_IN_TC_NER	0	1	0.29836
1732	REACTOME_TRNA_MODIFICATION_IN_THE_NUCLEUS_AND_CYTOSOL	0	1	0.37397
1733	REACTOME_SYNTHESIS_OF_WYBUTOSINE_AT_G37_OF_TRNA_PHE_	0	1	0.8025
1734	REACTOME_FANCONI_ANEMIA_PATHWAY	0.15531	1	0.44631
1736	REACTOME_INTERLEUKIN_10_SIGNALING	1.5676	1	0.86689
1737	REACTOME_TRNA_PROCESSING_IN_THE_NUCLEUS	0	1	0.32336
1738	REACTOME_TRNA_PROCESSING_IN_THE_MITOCHONDRION	0	1	0.90501
1739	REACTOME_ERBB2_REGULATES_CELL_MOTILITY	-0.50528	1	0.42335
1740	REACTOME_INTERLEUKIN_4_AND_INTERLEUKIN_13_SIGNALING	-0.14169	1	0.26649
1741	REACTOME_TRNA_MODIFICATION_IN_THE_MITOCHONDRION	0	1	0.76925
1742	REACTOME_GDP_FUCOSE_BIOSYNTHESIS	0	1	0.86431
1743	REACTOME_IL_6_TYPE_CYTOKINE_RECEPTOR_LIGAND_INTERACTIONS	2.333	1	0.94882
1744	REACTOME_RRNA_MODIFICATION_IN_THE_NUCLEUS_AND_CYTOSOL	0	1	0.32336
1745	REACTOME_TP53_REGULATES_TRANSCRIPTION_OF_CELL_CYCLE_GENES	0.031768	1	0.35222
1746	REACTOME_RRNA_MODIFICATION_IN_THE_MITOCHONDRION	0	1	0.95241
1749	REACTOME_TP53_REGULATES_TRANSCRIPTION_OF_DNA_REPAIR_GENES	0.16233	1	0.3545
1750	REACTOME_CHOLINE_CATABOLISM	0	1	0.90501
1751	REACTOME_COMPLEX_I_BIOGENESIS	1.1699	1	0.78581
1752	REACTOME_SIGNALING_BY_MODERATE_KINASE_ACTIVITY_BRAF_MUTANTS	0.7303	1	0.63724
1753	REACTOME_SIGNALING_BY_BRAF_AND_RAF_FUSIONS	0.51094	1	0.45953
1754	REACTOME_RAS_SIGNALING_DOWNSTREAM_OF_NF1_LOSS_OF_FUNCTION_VARIANTS	0	1	0.8025
1755	REACTOME_ONCOGENIC_MAPK_SIGNALING	0.58918	1	0.45459
1756	REACTOME_ANTIMICROBIAL_PEPTIDES	0	1	0.83545
1757	REACTOME_TP53_REGULATES_TRANSCRIPTION_OF_GENES_INVOLVED_IN_CYTOCHROME_C_RELEASE	1.338	1	0.84578
1759	REACTOME_TP53_REGULATES_TRANSCRIPTION_OF_CASPASE_ACTIVATORS_AND_CASPASES	0	1	0.76925
1760	REACTOME_TP53_REGULATES_TRANSCRIPTION_OF_DEATH_RECEPTORS_AND_LIGANDS	-1.1368	1	0.37397
1761	REACTOME_FGFR2_ALTERNATIVE_SPLICING	0.52741	1	0.61194
1762	REACTOME_TP53_REGULATES_TRANSCRIPTION_OF_GENES_INVOLVED_IN_G2_CELL_CYCLE_ARREST	0.12255	1	0.5616
1763	REACTOME_TP53_REGULATES_TRANSCRIPTION_OF_ADDITIONAL_CELL_CYCLE_GENES_WHOSE_EXACT_ROLE_IN_THE_P53_PATHWAY_REMAIN_UNCERTAIN	0.88075	1	0.76347
1764	REACTOME_TP53_REGULATES_TRANSCRIPTION_OF_GENES_INVOLVED_IN_G1_CELL_CYCLE_ARREST	-1.1791	1	0.33029
1765	REACTOME_REGULATION_OF_TP53_ACTIVITY_THROUGH_PHOSPHORYLATION	0.13537	1	0.27395
1766	REACTOME_REGULATION_OF_TP53_ACTIVITY_THROUGH_ACETYLATION	0.68621	1	0.65218
1767	REACTOME_REGULATION_OF_TP53_ACTIVITY_THROUGH_ASSOCIATION_WITH_CO_FACTORS	0.30996	1	0.72895
1768	REACTOME_REGULATION_OF_TP53_ACTIVITY_THROUGH_METHYLATION	0.10247	1	0.53904
1769	REACTOME_KERATINIZATION	-0.027231	1	0.45459
1770	REACTOME_REGULATION_OF_TP53_EXPRESSION_AND_DEGRADATION	-0.21317	1	0.33359
1771	REACTOME_METABOLISM_OF_FAT_SOLUBLE_VITAMINS	2.2231	1	0.97935
1772	REACTOME_SIGNALING_BY_MET	0.18895	1	0.3242
1773	REACTOME_MET_RECEPTOR_ACTIVATION	-0.76853	1	0.36564
1774	REACTOME_NEGATIVE_REGULATION_OF_MET_ACTIVITY	0.69256	1	0.7034
1775	REACTOME_PTEN_REGULATION	0.52558	1	0.33417
1776	REACTOME_RNA_POLYMERASE_II_TRANSCRIBES_SNRNA_GENES	-0.010803	1	0.27728
1777	REACTOME_COPI_MEDIATED_ANTEROGRADE_TRANSPORT	1.7861	1	0.95241
1778	REACTOME_FORMATION_OF_THE_CORNIFIED_ENVELOPE	-0.028664	1	0.45576
1779	REACTOME_COPI_DEPENDENT_GOLGI_TO_ER_RETROGRADE_TRAFFIC	1.6944	1	0.92768
1781	REACTOME_INTRA_GOLGI_TRAFFIC	0.74327	1	0.63015
1782	REACTOME_RETROGRADE_TRANSPORT_AT_THE_TRANS_GOLGI_NETWORK	0.90606	1	0.67921
1783	REACTOME_INTRA_GOLGI_AND_RETROGRADE_GOLGI_TO_ER_TRAFFIC	1.3521	1	0.81773
1784	REACTOME_PI5P_REGULATES_TP53_ACETYLATION	1.7539	1	0.89423
1787	REACTOME_ASSEMBLY_OF_THE_ORC_COMPLEX_AT_THE_ORIGIN_OF_REPLICATION	0	1	0.8025
1788	REACTOME_CDC6_ASSOCIATION_WITH_THE_ORC_ORIGIN_COMPLEX	0	1	0.65218
1789	REACTOME_ASSEMBLY_OF_THE_PRE_REPLICATIVE_COMPLEX	0.36781	1	0.37397
1790	REACTOME_MITOTIC_PROPHASE	0.19977	1	0.32195
1791	REACTOME_MITOTIC_PROMETAPHASE	1.0572	1	0.58643
1792	REACTOME_MITOTIC_TELOPHASE_CYTOKINESIS	0	1	0.62793
1793	REACTOME_G2_PHASE	-0.28842	1	0.45576
1794	REACTOME_ORC1_REMOVAL_FROM_CHROMATIN	0.59854	1	0.45836
1795	REACTOME_DNA_REPLICATION_INITIATION	0	1	0.74135
1796	REACTOME_ACTIVATION_OF_THE_PRE_REPLICATIVE_COMPLEX	0	1	0.3812
1797	REACTOME_DNA_REPLICATION_PRE_INITIATION	0.29425	1	0.33359
1798	REACTOME_SWITCHING_OF_ORIGINS_TO_A_POST_REPLICATIVE_STATE	0.70724	1	0.46815
1799	REACTOME_POLYMERASE_SWITCHING	0	1	0.57902
1800	REACTOME_PROCESSIVE_SYNTHESIS_ON_THE_LAGGING_STRAND	0	1	0.5616
1801	REACTOME_LAGGING_STRAND_SYNTHESIS	0	1	0.48155
1802	REACTOME_DNA_STRAND_ELONGATION	0	1	0.3812
1803	REACTOME_G1_S_SPECIFIC_TRANSCRIPTION	0.51198	1	0.58173
1804	REACTOME_CYCLIN_D_ASSOCIATED_EVENTS_IN_G1	0.66413	1	0.57569
1805	REACTOME_S_PHASE	0.28151	1	0.21268
1806	REACTOME_CYCLIN_A_B1_B2_ASSOCIATED_EVENTS_DURING_G2_M_TRANSITION	-0.18866	1	0.37456
1807	REACTOME_DNA_REPLICATION	0.49854	1	0.33359
1808	REACTOME_G2_M_DNA_DAMAGE_CHECKPOINT	0.25934	1	0.37079
1809	REACTOME_G2_M_DNA_REPLICATION_CHECKPOINT	0	1	0.83545
1810	REACTOME_G2_M_CHECKPOINTS	0.30524	1	0.26649
1811	REACTOME_STABILIZATION_OF_P53	0.46157	1	0.45459
1812	REACTOME_G1_S_DNA_DAMAGE_CHECKPOINTS	0.11343	1	0.328
1813	REACTOME_MITOTIC_SPINDLE_CHECKPOINT	0.91371	1	0.57569
1814	REACTOME_CELL_CYCLE_CHECKPOINTS	0.48405	1	0.20571
1815	REACTOME_CYCLIN_A_CDK2_ASSOCIATED_EVENTS_AT_S_PHASE_ENTRY	0.27944	1	0.328
1816	REACTOME_GLYCOLYSIS	1.2347	1	0.8025
1817	REACTOME_GLYCOGEN_BREAKDOWN_GLYCOGENOLYSIS_	-2.5812	1	0.17102
1818	REACTOME_GLUCONEOGENESIS	1.2766	1	0.83403
1820	REACTOME_GLUCOSE_METABOLISM	1.1381	1	0.74594
1821	REACTOME_FRUCTOSE_CATABOLISM	0	1	0.90501
1822	REACTOME_GALACTOSE_CATABOLISM	0	1	0.83545
1823	REACTOME_UREA_CYCLE	0	1	0.8025
1824	REACTOME_BRANCHED_CHAIN_AMINO_ACID_CATABOLISM	0.67837	1	0.69699
1825	REACTOME_HISTIDINE_CATABOLISM	0	1	1
1826	REACTOME_PROPIONYL_COA_CATABOLISM	0	1	0.86431
1827	REACTOME_LYSINE_CATABOLISM	0	1	0.67878
1828	REACTOME_TRYPTOPHAN_CATABOLISM	0	1	0.8025
1829	REACTOME_CREATINE_METABOLISM	0.3552	1	0.8025
1830	REACTOME_PENTOSE_PHOSPHATE_PATHWAY	0.028869	1	0.60936
1831	REACTOME_ETHANOL_OXIDATION	0	1	0.8025
1832	REACTOME_METABOLISM_OF_CARBOHYDRATES	0.92731	1	0.42659
1833	REACTOME_CITRIC_ACID_CYCLE_TCA_CYCLE_	-0.14739	1	0.40655
1834	REACTOME_PYRUVATE_METABOLISM_AND_CITRIC_ACID_TCA_CYCLE	1.3428	1	0.83545
1835	REACTOME_MRNA_CAPPING	1.0196	1	0.76483
1836	REACTOME_MRNA_SPLICING_MINOR_PATHWAY	0.35053	1	0.41288
1837	REACTOME_MRNA_SPLICING	0.028278	1	0.079545
1838	REACTOME_MRNA_EDITING_C_TO_U_CONVERSION	0	1	1
1839	REACTOME_TRANSPORT_OF_MATURE_TRANSCRIPT_TO_CYTOPLASM	-0.080393	1	0.22474
1840	REACTOME_PROCESSING_OF_CAPPED_INTRON_CONTAINING_PRE_MRNA	-0.0046013	1	0.044163
1841	REACTOME_TRNA_PROCESSING	0	1	0.22043
1842	REACTOME_RRNA_PROCESSING	0.044315	1	0.081149
1843	REACTOME_EUKARYOTIC_TRANSLATION_INITIATION	0.14039	1	0.22043
1844	REACTOME_ACTIVATION_OF_THE_MRNA_UPON_BINDING_OF_THE_CAP_BINDING_COMPLEX_AND_EIFS_AND_SUBSEQUENT_BINDING_TO_43S	0.2754	1	0.36564
1845	REACTOME_RECYCLING_OF_EIF2_GDP	0	1	0.74135
1846	REACTOME_TRANSPORT_OF_NUCLEOTIDE_SUGARS	0.23351	1	0.74135
1847	REACTOME_PYRIMIDINE_SALVAGE	3.0281	1	0.97857
1848	REACTOME_PYRIMIDINE_CATABOLISM	0	1	0.86431
1849	REACTOME_RNA_POLYMERASE_I_TRANSCRIPTION_INITIATION	0.027028	1	0.34599
1850	REACTOME_RNA_POLYMERASE_I_PROMOTER_ESCAPE	0	1	0.3858
1851	REACTOME_RNA_POLYMERASE_III_CHAIN_ELONGATION	0	1	0.50798
1852	REACTOME_PURINE_RIBONUCLEOSIDE_MONOPHOSPHATE_BIOSYNTHESIS	0	1	0.67878
1853	REACTOME_RNA_POLYMERASE_II_TRANSCRIPTION_TERMINATION	-0.096471	1	0.26649
1854	REACTOME_RNA_POLYMERASE_I_TRANSCRIPTION_TERMINATION	0	1	0.39182
1855	REACTOME_RNA_POLYMERASE_I_TRANSCRIPTION	0.025407	1	0.33359
1856	REACTOME_BASE_EXCISION_REPAIR	0	1	0.35098
1857	REACTOME_CHROMOSOME_MAINTENANCE	0.43448	1	0.36504
1858	REACTOME_DEATH_RECEPTOR_SIGNALLING	1.86	1	0.98788
1859	REACTOME_DNA_DAMAGE_BYPASS	0.6225	1	0.56141
1860	REACTOME_BASE_EXCISION_REPAIR_AP_SITE_FORMATION	0	1	0.5408
1861	REACTOME_RESOLUTION_OF_ABASIC_SITES_AP_SITES_	0	1	0.36564
1862	REACTOME_DNA_DAMAGE_REVERSAL	2.0005	1	0.90871
1863	REACTOME_RNA_POLYMERASE_III_TRANSCRIPTION_TERMINATION	0.65895	1	0.67878
1864	REACTOME_RNA_POLYMERASE_III_TRANSCRIPTION	0.32682	1	0.44554
1865	REACTOME_KETONE_BODY_METABOLISM	2.0005	1	0.90871
1866	REACTOME_PURINE_SALVAGE	2.1197	1	0.92866
1867	REACTOME_PURINE_CATABOLISM	0	1	0.67878
1868	REACTOME_IRS_ACTIVATION	-3.1638	1	0.33359
1869	REACTOME_SIGNAL_ATTENUATION	-3.15	1	0.22043
1870	REACTOME_INSULIN_RECEPTOR_SIGNALLING_CASCADE	2.2956	1	0.99869
1872	REACTOME_CHK1_CHK2_CDS1_MEDIATED_INACTIVATION_OF_CYCLIN_B_CDK1_COMPLEX	1.167	1	0.83047
1873	REACTOME_PROCESSING_OF_CAPPED_INTRONLESS_PRE_MRNA	0	1	0.4114
1874	REACTOME_MRNA_EDITING	0	1	0.90501
1875	REACTOME_FATTY_ACYL_COA_BIOSYNTHESIS	1.4012	1	0.84939
1876	REACTOME_TRIGLYCERIDE_BIOSYNTHESIS	0	1	0.83545
1877	REACTOME_APOPTOTIC_EXECUTION_PHASE	1.2478	1	0.80846
[truncated: 805 more rows]

## Sheet: H10 TF miRNA
	geneSet	dirStat	pAdjAcc	pAdjDec
2422	NRSF_01	6.1186	0.0003745	1
2914	MIER1_TARGET_GENES	3.5331	0.0003745	1
64	MIR4801	3.3956	0.000749	1
171	MIR4731_3P	3.7	0.000749	1
75	MIR7159_3P	3.6925	0.0017976	1
2337	OCT1_02	3.6692	0.002996	1
604	MIR6766_3P	3.8096	0.0066474	1
606	MIR4782_3P	3.7803	0.0066474	1
637	MIR1179	4.0894	0.0083888	1
2600	E12_Q6	3.2596	0.0083888	1
2339	OCT1_04	3.2857	0.012393	1
603	MIR219A_5P	3.6111	0.01256	1
2326	GATA1_02	3.3059	0.01256	1
463	MIR122B_3P	3.7108	0.013375	1
232	MIR222_3P	3.3582	0.014006	1
373	MIR5589_3P	3.4718	0.014006	1
1396	MIR509_3P	5.3521	0.014006	1
1491	MIR4749_3P	5.4555	0.014006	1
2248	AP4_01	3.1499	0.014006	1
2311	CDPCR3HD_01	3.2268	0.014006	1
2390	CAGNWMCNNNGAC_UNKNOWN	4.6339	0.014766	1
224	MIR221_3P	3.3232	0.014844	1
2359	AP1FJ_Q2	3.0788	0.015892	1
278	MIR520E_5P	3.4219	0.016041	1
755	MIR582_3P	4.2734	0.016118	1
148	MIR8085	3.1464	0.019141	1
2772	YNTTTNNNANGCARM_UNKNOWN	4.7934	0.019141	1
8	MIR5010_3P	2.8438	0.022186	1
133	MIR4498	3.0328	0.022186	1
655	MIR215_3P	3.609	0.024185	1
2100	CTACTGT_MIR199A	3.1241	0.024185	1
475	MIR21_3P	3.4511	0.02567	1
2636	SREBP1_Q6	3.0424	0.02567	1
2700	OCT1_Q5_01	3.033	0.028043	1
355	MIR1279	3.2096	0.032357	1
2665	OCT_Q6	3.0062	0.032498	1
1684	MIR6769A_5P	5.0538	0.041256	1
150	MIR6731_5P	2.9869	0.042136	1
537	MIR3689A_5P_MIR3689B_5P_MIR3689E_MIR3689F	3.5796	0.042136	1
32	MIR586	2.7749	0.044004	1
2742	RNTCANNRNNYNATTW_UNKNOWN	4.4177	0.046028	1
2795	YATGNWAAT_OCT_C	2.6793	0.046028	1
2099	GGGGCCC_MIR296	4.1562	0.050932	1
2354	CEBP_01	2.8745	0.050932	1
2427	OLF1_01	2.8433	0.050932	1
2565	CEBPDELTA_Q6	2.9052	0.050932	1
86	MIR3978	2.7856	0.052143	1
82	MIR580_5P	2.8419	0.053045	1
125	MIR6077	2.8493	0.053045	1
1587	MIR6514_5P	4.8611	0.053045	1
2452	ATF_B	2.9576	0.053045	1
2559	RP58_01	3.0609	0.053045	1
2579	LBP1_Q6	2.9919	0.053045	1
2599	ATF1_Q6	2.863	0.053045	1
2787	AAAYWAACM_HFH4_01	2.8035	0.053045	1
2800	TGACCTTG_SF1_Q6	2.7983	0.053045	1
649	MIR4693_5P	3.451	0.054512	1
1035	MIR3918	3.7293	0.054512	1
2436	TCF11MAFG_01	3.0121	0.054512	1
315	MIR2110	3.0433	0.055842	1
386	MIR3150B_3P	3.2248	0.055842	1
2296	MZF1_01	2.8093	0.055842	1
2605	SMAD3_Q6	2.852	0.055842	1
1610	MIR3691_5P	4.8379	0.055871	1
1258	MIR6804_3P	3.6146	0.055991	1
271	MIR6797_5P	2.9388	0.056039	1
477	MIR876_5P	3.2395	0.057584	1
510	MIR4318	3.3381	0.057937	1
978	MIR3605_5P	3.8477	0.058514	1
1316	MIR6822_5P	4.2059	0.058514	1
2303	ACAWYAAAG_UNKNOWN	3.6448	0.058514	1
2336	OCT1_01	2.7782	0.058514	1
2890	ZNF169_TARGET_GENES	4.8205	0.058514	1
24	MIR4441	2.6476	0.060659	1
513	MIR3692_5P	3.0934	0.060659	1
2128	CTGAGCC_MIR24	2.7442	0.060659	1
899	MIR3675_3P	3.6688	0.064836	1
2796	CCCNNGGGAR_OLF1_01	2.5695	0.064836	1
821	MIR6820_3P	3.5901	0.064938	1
1068	MIR8055	3.9002	0.064938	1
2351	RORA1_01	2.7246	0.065108	1
123	MIR323A_3P	2.7136	0.067762	1
723	MIR890	3.6703	0.067762	1
81	MIR4778_3P	2.7524	0.070682	1
7	MIR4446_5P	2.548	0.070688	1
429	MIR6795_5P	3.173	0.071974	1
1923	MIR4536_3P	5.9768	0.075081	1
2671	PIT1_Q6	2.7431	0.076238	1
2749	RYTGCNWTGGNR_UNKNOWN	3.2675	0.076238	1
556	MIR12129	3.0457	0.077569	1
2144	CCTGTGA_MIR513	3.1233	0.077569	1
2330	FOXD3_01	2.8718	0.077569	1
2391	OCT_C	2.7486	0.077569	1
2633	LEF1_Q6	2.6412	0.077569	1
346	MIR3175	2.9225	0.077841	1
2457	OCT1_B	2.7333	0.077841	1
1086	MIR122_5P	3.4998	0.079286	1
774	MIR6507_3P	3.1875	0.079616	1
29	MIR208A_5P	2.5889	0.080786	1
761	MIR3164	3.4083	0.083454	1
505	MIR3606_5P	3.0696	0.083532	1
1763	MIR215_5P	4.6368	0.083532	1
1961	MIR4798_3P	8.2175	0.083532	1
422	MIR762	2.8501	0.084241	1
855	MIR1197	3.4607	0.084241	1
2369	MYOD_Q6	2.7206	0.084241	1
258	MIR4643	2.6934	0.085269	1
1439	MIR514A_5P	3.9393	0.085269	1
1773	MIR192_5P	4.71	0.085269	1
1614	MIR490_5P	4.6489	0.086176	1
437	MIR6887_5P	3.0652	0.086603	1
2264	CREBP1CJUN_01	2.546	0.086603	1
25	MIR208B_5P	2.5412	0.087104	1
2163	TCTCTCC_MIR185	3.1416	0.087104	1
2358	OCT1_06	2.6557	0.087104	1
2360	AP1_Q2	2.6808	0.087104	1
2439	HFH3_01	2.8418	0.087104	1
2514	POU3F2_02	2.6348	0.087104	1
2769	YGCANTGCR_UNKNOWN	3.0205	0.087104	1
2096	TATTATA_MIR374	2.4643	0.088989	1
2159	GACAGGG_MIR339	3.5938	0.088989	1
587	MIR516B_5P	3.1545	0.08952	1
1359	MIR2682_3P	3.7532	0.08952	1
2108	GTGGTGA_MIR197	3.6205	0.08952	1
2717	PR_Q2	2.62	0.08952	1
438	MIR5001_5P	2.8226	0.090977	1
705	MIR9718	3.2805	0.090977	1
1012	MIR4710	3.6691	0.091156	1
178	MIR4760_5P	2.7775	0.091643	1
246	MIR636	2.6305	0.091643	1
33	MIR513B_5P	2.4643	0.092001	1
798	MIR6758_5P	3.3726	0.092724	1
2537	MAZR_01	2.6671	0.092724	1
162	MIR942_5P	2.6772	0.092998	1
282	MIR1249_5P	2.7273	0.092998	1
304	MIR583	2.8557	0.092998	1
885	MIR628_5P	3.4471	0.092998	1
892	MIR4745_5P	3.665	0.092998	1
948	MIR1244	3.2796	0.092998	1
958	MIR508_3P	3.2878	0.092998	1
1137	MIR4748	3.6883	0.092998	1
1308	MIR6750_5P	3.8316	0.092998	1
1899	MIR517A_3P_MIR517B_3P_MIR517C_3P	5.9758	0.092998	1
2314	ACCTGTTG_UNKNOWN	2.9142	0.092998	1
2387	HNF1_C	2.7543	0.092998	1
2437	TCF11_01	2.5681	0.092998	1
2781	TGACGTCA_ATF3_Q6	2.5656	0.092998	1
112	MIR2113	2.4949	0.0936	1
280	MIR8061	2.8737	0.0936	1
1716	MIR23B_5P	4.624	0.0936	1
2635	IRF1_Q6	2.6195	0.0936	1
2933	PBXIP1_TARGET_GENES	2.7772	0.095626	1
89	MIR4303	2.6146	0.096239	1
2246	E47_01	2.5661	0.096239	1
2285	E47_02	2.5886	0.096239	1
732	MIR3908	3.142	0.097459	1
1129	MIR4464	3.6224	0.097459	1
1179	MIR6829_3P	3.4527	0.097459	1
1757	MIR1229_5P	4.79	0.097459	1
2203	ACTGTAG_MIR139	2.902	0.098096	1
399	MIR4762_5P	2.8827	0.10068	1
1349	MIR4802_5P	3.7661	0.10068	1
2189	GCTGAGT_MIR5125P	3.9742	0.10068	1
2528	CDC5_01	2.5575	0.10068	1
2698	AP4_Q6_01	2.5855	0.10068	1
462	MIR642A_3P_MIR642B_3P	2.8971	0.10085	1
773	MIR3668	3.222	0.10127	1
379	MIR4784	2.8783	0.1054	1
2621	CDX2_Q5	2.5576	0.1054	1
2307	S8_01	2.5827	0.10745	1
686	MIR3167	3.0886	0.10801	1
1330	MIR1843	3.6908	0.10801	1
2237	ATGCACG_MIR517B	5.567	0.10801	1
2308	CDP_02	3.2279	0.10801	1
2601	E4F1_Q6	2.3859	0.10801	1
626	MIR4756_5P	2.9139	0.10841	1
46	MIR16_2_3P	2.5009	0.1086	1
87	MIR24_3P	2.4153	0.1086	1
638	MIR600	2.8517	0.1086	1
1284	MIR6769B_5P	3.5257	0.1086	1
1524	MIR3189_5P	3.8747	0.1086	1
2364	CREB_Q2	2.4146	0.1086	1
1519	MIR146B_3P	3.5333	0.10961	1
45	MIR195_3P	2.4882	0.11069	1
597	MIR1321	2.8872	0.11069	1
653	MIR216B_3P	2.8935	0.11069	1
916	MIR383_3P	2.8954	0.11069	1
1538	MIR331_3P	3.6075	0.11069	1
2262	CREB_01	2.4211	0.11069	1
2315	CREB_02	2.4348	0.11069	1
228	MIR4773	2.6376	0.11132	1
468	MIR186_3P	2.8244	0.11132	1
1937	MIR128_1_5P	6.9153	0.11132	1
541	MIR5691_MIR6805_3P	2.7852	0.11211	1
1940	MIR6765_5P	8.1382	0.11498	1
2483	MEIS1BHOXA9_01	2.9538	0.11498	1
2613	CACBINDINGPROTEIN_Q6	2.4858	0.11526	1
146	MIR6830_5P	2.6846	0.11537	1
583	MIR4292	2.7691	0.11537	1
632	MIR8080	2.873	0.11537	1
2424	RREB1_01	2.5669	0.11537	1
2576	HNF6_Q6	2.5301	0.11537	1
2695	AP1_Q6_01	2.4996	0.11537	1
365	MIR19A_5P	2.6775	0.11554	1
83	MIR765	2.4847	0.11731	1
1249	MIR3187_3P	3.2963	0.11731	1
2290	EVI1_01	6.7927	0.11731	1
187	MIR298	2.6022	0.11754	1
922	MIR6515_5P	3.3181	0.11754	1
1397	MIR6891_3P	3.5035	0.11754	1
1242	MIR744_3P	3.5572	0.121	1
608	MIR4739	2.8228	0.12165	1
2551	ATF3_Q6	2.4547	0.12165	1
98	MIR518A_5P_MIR527	2.402	0.12269	1
1506	MIR346	3.5688	0.12269	1
301	MIR603	2.6583	0.12287	1
411	MIR5681A	2.7901	0.12287	1
581	MIR567	3.0512	0.12287	1
905	MIR6856_5P	3.2202	0.12287	1
1064	MIR6793_3P	3.1885	0.12287	1
1347	MIR4663	3.5341	0.12287	1
1085	MIR4252	3.1357	0.12638	1
741	MIR526B_5P	3.0523	0.1275	1
1322	MIR4299	3.3066	0.1275	1
2646	FXR_IR1_Q6	3.0916	0.12928	1
2688	CREB_Q4_01	2.471	0.12928	1
716	MIR7850_5P	2.8766	0.12981	1
70	MIR507	2.364	0.13215	1
1673	MIR5194	4.3499	0.13324	1
1187	MIR6791_3P	3.245	0.13465	1
531	MIR6791_5P	2.6819	0.13531	1
2547	STAT6_02	2.4832	0.13531	1
2568	DBP_Q6	2.4714	0.13531	1
62	MIR5580_3P	2.4246	0.13565	1
2543	CTGRYYYNATT_UNKNOWN	3.4532	0.13592	1
374	MIR5581_3P	2.7495	0.13604	1
2418	CHOP_01	2.4463	0.1362	1
115	MIR3140_3P	2.3993	0.13644	1
565	MIR1207_3P	2.7509	0.13644	1
1177	MIR6872_3P	3.3789	0.13644	1
1207	MIR6810_5P	3.3166	0.13644	1
1228	MIR10395_5P	3.3875	0.13644	1
1253	MIR3134	3.626	0.13644	1
1492	MIR6858_5P	3.6935	0.13644	1
1513	MIR4438	3.3572	0.13644	1
2345	HSF1_01	2.3792	0.13644	1
2431	LMO2COM_02	2.5347	0.13644	1
2435	RFX1_02	2.346	0.13644	1
2485	FOXJ2_02	2.4685	0.13644	1
2524	FOXO1_01	2.4269	0.13644	1
2505	NKX3A_01	2.4916	0.13694	1
184	MIR488_3P	2.5975	0.13996	1
758	MIR8060	2.9584	0.14066	1
172	MIR4272	2.4822	0.14087	1
1046	MIR622	3.0597	0.14087	1
1188	MIR5589_5P	3.3143	0.14087	1
2709	MEF2_Q6_01	2.4711	0.14087	1
2459	PAX3_01	5.2173	0.14103	1
1613	MIR6836_3P	3.7051	0.14134	1
414	MIR1184	2.5811	0.14287	1
2533	NKX22_01	2.5678	0.14287	1
745	MIR5089_5P	3.0169	0.14304	1
900	MIR129_1_3P_MIR129_2_3P	2.7429	0.14485	1
813	MIR7161_3P	3.1735	0.14573	1
1341	MIR363_5P	3.3199	0.14659	1
71	MIR3125	2.3954	0.14764	1
2245	MYOD_01	2.387	0.14933	1
913	MIR3166	2.8357	0.15078	1
591	MIR3976	2.8739	0.15197	1
149	MIR557	2.389	0.15349	1
2486	NKX61_01	2.4655	0.15349	1
2053	LET_7I_3P	9.738	0.15398	1
2703	SP1_Q2_01	2.3386	0.1543	1
1842	MIR6503_3P	4.3552	0.15437	1
1799	MIR7973	4.1642	0.15442	1
2673	E2A_Q2	2.4305	0.15489	1
459	MIR5584_3P	2.7283	0.15582	1
536	MIR3128	2.7399	0.1573	1
706	MIR5088_3P	2.818	0.15777	1
126	MIR4742_3P	2.387	0.1586	1
275	MIR11181_3P	2.5264	0.16029	1
2770	YGTCCTTGR_UNKNOWN	2.9788	0.16029	1
843	MIR1272	3.1379	0.16069	1
1024	MIR4793_5P	3.2525	0.16069	1
1099	MIR517_5P	3.0218	0.16069	1
1487	MIR505_5P	3.6565	0.16069	1
2280	TAL1ALPHAE47_01	2.3693	0.16069	1
2513	POU3F2_01	3.0452	0.16069	1
2531	ATF6_01	2.7225	0.16069	1
2729	GTGGGTGK_UNKNOWN	2.3199	0.16069	1
439	MIR6516_3P	2.6698	0.16124	1
818	MIR106A_3P	2.8776	0.16124	1
247	MIR139_5P	2.5363	0.16198	1
554	MIR33A_5P_MIR33B_5P	2.8298	0.16198	1
574	MIR7111_3P	2.8137	0.16198	1
1317	MIR3183	3.1898	0.16198	1
210	MIR4524A_5P	2.3159	0.16254	1
211	MIR4524B_5P	2.3159	0.16254	1
851	MIR4718	2.839	0.16254	1
1309	MIR4723_3P	3.1536	0.16254	1
2466	EN1_01	2.8868	0.16254	1
299	MIR3158_5P	2.542	0.16413	1
1367	MIR4509	3.1937	0.1644	1
153	MIR4517	2.4243	0.16499	1
104	MIR377_3P	2.3432	0.16532	1
1067	MIR6781_3P	3.0525	0.16532	1
436	MIR548V	2.6378	0.16541	1
1643	MIR6080	3.7159	0.16541	1
2786	TGATTTRY_GFI1_01	2.3492	0.16541	1
2288	GATA2_01	2.7699	0.16543	1
1230	MIR6072	3.1159	0.16561	1
369	MIR19B_1_5P_MIR19B_2_5P	2.5125	0.16653	1
2227	GGTGTGT_MIR329	2.8119	0.16707	1
448	MIR6513_3P	2.5772	0.16812	1
797	MIR155_3P	2.9184	0.16815	1
811	MIR6747_3P	2.8053	0.16815	1
1296	MIR6769B_3P	3.1358	0.16815	1
2450	WHN_B	2.2846	0.16815	1
902	MIR425_5P	2.9687	0.16971	1
714	MIR133A_5P	2.6126	0.16989	1
2760	TTCYRGAA_UNKNOWN	2.2147	0.17095	1
175	MIR4279	2.3738	0.17137	1
2923	ZNF454_TARGET_GENES	5.697	0.17137	1
586	MIR593_3P	2.6791	0.17296	1
1125	MIR3613_5P	3.0686	0.17296	1
2042	LET_7E_3P	9.1235	0.17296	1
2266	E4BP4_01	2.3843	0.17296	1
2471	RSRFC4_Q2	2.4696	0.17296	1
1465	MIR4683	3.6562	0.17369	1
1580	MIR450B_3P	3.6866	0.17369	1
2062	TCTATGA_MIR376A_MIR376B	2.9725	0.17369	1
2165	GCAAAAA_MIR129	2.3899	0.17369	1
84	MIR6756_5P	2.314	0.17403	1
770	MIR4700_3P	2.7861	0.17522	1
1354	MIR3200_5P	3.2341	0.17599	1
2226	CTTTGCA_MIR527	2.2884	0.17599	1
360	MIR6887_3P	2.4342	0.17704	1
2592	TCF1P_Q6	2.2866	0.17704	1
2451	ZF5_B	2.2782	0.18079	1
116	MIR205_5P	2.3419	0.18117	1
1382	MIR4641	3.2965	0.18117	1
835	MIR6760_3P	2.8681	0.18196	1
381	MIR142_3P	2.4073	0.18264	1
284	MIR6852_5P	2.4047	0.18358	1
893	MIR514A_3P_MIR514B_3P	2.7694	0.18358	1
2416	EGR2_01	2.3944	0.18358	1
672	MIR1324	2.6442	0.18733	1
1350	MIR5699_3P	3.2553	0.18733	1
2224	ATCATGA_MIR433	2.6724	0.18733	1
804	MIR7849_3P	2.6376	0.1881	1
522	MIR190B_3P	2.5639	0.18933	1
1939	MIR6795_3P	5.7221	0.19021	1
196	MIR5003_5P	2.3745	0.19084	1
2447	MYCMAX_B	2.2205	0.19084	1
779	MIR597_3P	2.7335	0.19133	1
789	MIR4727_5P	2.6934	0.19133	1
1617	MIR5011_3P	3.5369	0.19133	1
260	MIR6722_3P	2.4145	0.19174	1
1829	MIR23A_5P	4.248	0.19174	1
2429	P53_02	2.296	0.19251	1
602	MIR4660	2.5849	0.19407	1
1134	MIR194_3P	2.9512	0.19407	1
1194	MIR643	3.2005	0.19407	1
501	MIR891B	2.6551	0.19443	1
1466	MIR3665	3.0133	0.19443	1
2094	ACTGCAG_MIR173P	2.6556	0.19443	1
2616	HNF3ALPHA_Q6	2.4134	0.19443	1
403	MIR12132	2.4966	0.19875	1
616	MIR6836_5P	2.5827	0.19875	1
849	MIR4293	2.7517	0.19875	1
906	MIR6826_3P	2.7365	0.19875	1
1326	MIR10226	2.9745	0.19875	1
1410	MIR3152_5P	3.1949	0.19875	1
1897	MIR4313	4.5391	0.19875	1
2141	ACGCACA_MIR210	6.5469	0.19875	1
2357	ARGGGTTAA_UNKNOWN	2.7202	0.19875	1
1708	MIR1298_5P	3.48	0.20112	1
1808	MIR6738_5P	4.1744	0.20112	1
1991	MIR1268A_MIR1268B	8.4417	0.20112	1
2301	IK3_01	2.3436	0.20112	1
2342	PAX5_01	2.4795	0.20112	1
1660	MIR5588_3P	3.3875	0.20201	1
3	MIR3059_5P	2.1667	0.20207	1
2251	SP1_01	2.2437	0.20207	1
1009	MIR610	2.8331	0.20229	1
2309	CDPCR1_01	2.6542	0.20229	1
825	MIR4716_3P	2.8938	0.20517	1
1558	MIR7702	3.2496	0.20539	1
1577	MIR7705	3.3706	0.20539	1
385	MIR29B_1_5P	2.4462	0.20684	1
2365	CREB_Q4	2.1786	0.21302	1
593	MIR6132	2.5353	0.21447	1
645	MIR4645_3P	2.713	0.21564	1
225	MIR608	2.3477	0.21653	1
227	MIR4651	2.3713	0.21653	1
230	MIR522_3P	2.3757	0.21653	1
630	MIR758_3P	2.5997	0.21653	1
736	MIR1537_5P	2.5805	0.21653	1
1118	MIR597_5P	2.938	0.21653	1
1706	MIR6894_5P	3.6285	0.21653	1
1798	MIR2114_5P	3.6215	0.21653	1
2503	ZIC2_01	2.2154	0.21653	1
1138	MIR1229_3P	2.8038	0.21831	1
1279	MIR3122	3.0825	0.21854	1
2207	GGGATGC_MIR3245P	3.2711	0.21854	1
2366	CREBP1_Q2	2.1922	0.21854	1
2381	OCT1_Q6	2.2766	0.21854	1
1220	MIR642B_5P	2.8504	0.21929	1
596	MIR450A_2_3P	2.5799	0.22021	1
1323	MIR6806_5P	3.0706	0.22299	1
1374	MIR655_5P	2.9313	0.22299	1
1416	MIR3616_3P	3.1037	0.22328	1
1434	MIR328_5P	3.1027	0.22328	1
1699	MIR6790_5P	3.3529	0.22328	1
208	MIR877_3P	2.3469	0.22368	1
283	MIR5197_5P	2.3137	0.22368	1
425	MIR6807_3P	2.4639	0.22368	1
2356	OCT1_05	2.2835	0.22368	1
2571	FXR_Q3	2.7688	0.22432	1
313	MIR940	2.3395	0.22605	1
322	MIR5189_5P	2.4793	0.22605	1
1944	MIR128_2_5P	5.5736	0.22605	1
735	MIR767_3P	2.5668	0.22741	1
1110	MIR6514_3P	2.9221	0.22784	1
2104	TGTATGA_MIR4853P	2.3623	0.22784	1
298	MIR6893_5P	2.3334	0.2288	1
1161	MIR6765_3P	2.6651	0.22936	1
2753	TAAYNRNNTCC_UNKNOWN	2.4576	0.22936	1
1695	MIR1225_5P	3.758	0.23197	1
2275	HEN1_02	2.2877	0.2321	1
119	MIR4524A_3P	2.2434	0.23284	1
695	MIR4667_3P	2.5063	0.23284	1
1622	MIR3650	3.1399	0.23284	1
2257	RSRFC4_01	2.2667	0.23426	1
270	MIR5701	2.3167	0.23449	1
666	MIR3154	2.613	0.2352	1
1649	MIR1306_5P	3.194	0.23624	1
2570	FOXM1_01	2.2374	0.23624	1
707	MIR660_3P	2.6939	0.23687	1
986	MIR1267	2.879	0.23687	1
1307	MIR8064	2.8512	0.23687	1
1772	MIR3126_3P	3.4721	0.23687	1
192	MIR6830_3P	2.3111	0.23794	1
960	MIR624_3P	2.6972	0.23919	1
277	MIR4802_3P	2.3947	0.23928	1
2589	PTF1BETA_Q6	2.2041	0.23928	1
183	MIR92A_2_5P	2.2619	0.24102	1
585	MIR4755_3P	2.4211	0.24102	1
121	MIR6859_5P	2.2397	0.24158	1
794	MIR4999_5P	2.7061	0.24193	1
1561	MIR1225_3P	3.0264	0.24193	1
2302	CDP_01	2.8123	0.24193	1
2449	PAX8_B	2.7246	0.24193	1
2584	MTF1_Q4	2.165	0.24193	1
1055	MIR1261	2.7413	0.24279	1
1671	MIR5571_3P	3.206	0.24279	1
1905	MIR4640_3P	4.6519	0.24279	1
749	MIR3682_5P	2.5924	0.24283	1
470	MIR4481	2.5514	0.24323	1
826	MIR6794_5P	2.7565	0.24323	1
2045	MIR412_5P	7.5121	0.24323	1
2751	SYATTGTG_UNKNOWN	2.2227	0.24323	1
2821	ZNF202_TARGET_GENES	2.9616	0.24323	1
1370	MIR616_3P	3.4237	0.24504	1
814	MIR4736	2.5832	0.24596	1
901	MIR1255B_2_3P	2.6896	0.24681	1
1787	MIR5591_3P	3.2371	0.24681	1
1262	MIR6843_3P	2.6852	0.24745	1
1271	MIR6848_3P	2.6852	0.24745	1
2316	TAXCREB_01	2.4294	0.24745	1
2657	AHR_Q5	2.1855	0.24745	1
254	MIR20A_3P	2.2554	0.24767	1
550	MIR3129_5P	2.3543	0.24943	1
1951	MIR6089	4.4618	0.24943	1
2157	CTACTAG_MIR325	4.584	0.24943	1
2518	AP2REP_01	2.3215	0.24943	1
2560	HTF_01	2.8386	0.24943	1
946	MIR3974	2.6925	0.25018	1
2433	RFX1_01	2.1496	0.25078	1
515	MIR1909_3P	2.404	0.25127	1
2963	HOXD1_TARGET_GENES	3.0749	0.25127	1
108	MIR3916	2.1958	0.25133	1
157	MIR7977	2.216	0.25164	1
1608	MIR6800_5P	3.2334	0.25164	1
2325	PBX1_02	2.5302	0.25164	1
434	MIR374A_3P	2.404	0.25201	1
493	MIR892A	2.4741	0.25211	1
1657	MIR1238_5P_MIR4758_5P	3.2012	0.25275	1
2803	TGANNYRGCA_TCF11MAFG_01	2.1134	0.25325	1
15	MIR1252_3P	2.0824	0.25364	1
307	MIR4671_3P	2.1925	0.25364	1
402	MIR3611	2.3478	0.25364	1
559	MIR199A_3P_MIR199B_3P	2.336	0.25364	1
733	MIR942_3P	2.4909	0.25364	1
2532	NCX_01	2.3684	0.25364	1
2546	STAT5A_04	2.2455	0.25364	1
1303	MIR6772_3P	2.8028	0.2539	1
99	MIR5093	2.1683	0.25491	1
181	MIR6783_3P	2.2305	0.25491	1
325	MIR150_5P	2.2942	0.25491	1
689	MIR149_5P	2.3579	0.25559	1
1119	MIR6510_5P	2.71	0.25903	1
391	MIR5009_3P	2.2908	0.25977	1
1063	MIR3682_3P	2.729	0.25977	1
2482	MEIS1AHOXA9_01	2.5207	0.25977	1
2655	SREBP_Q3	2.176	0.26175	1
974	MIR4662A_5P	2.6576	0.26383	1
1522	MIR6851_3P	2.9499	0.26383	1
1571	MIR4675	3.1287	0.26383	1
2355	SRY_02	2.1264	0.26383	1
1481	MIR3914	2.9642	0.2644	1
553	MIR17_3P	2.3839	0.26547	1
1300	MIR3169	2.8924	0.26547	1
1976	MIR887_3P	6.0732	0.26547	1
1218	MIR6728_5P	2.9027	0.268	1
823	MIR4317	2.6191	0.27	1
2777	YTTCCNNNGGAMR_UNKNOWN	3.0866	0.27	1
2088	ACACTCC_MIR122A	2.6915	0.27046	1
2341	LYF1_01	2.1506	0.27144	1
648	MIR2355_5P	2.3947	0.27225	1
837	MIR4264	2.5939	0.27225	1
1822	MIR1914_3P	3.7837	0.27232	1
1260	MIR4650_5P	2.7996	0.27257	1
276	MIR187_5P	2.235	0.27317	1
303	MIR421	2.2683	0.27317	1
2403	MEF2_02	2.2212	0.27317	1
2575	CYTAGCAAY_UNKNOWN	2.3304	0.27317	1
2663	GGAMTNNNNNTCCY_UNKNOWN	2.4515	0.27389	1
1102	MIR3194_3P	2.5681	0.27491	1
2143	AATGGAG_MIR136	2.6095	0.27491	1
2253	ATF_01	2.0843	0.276	1
940	MIR4266	2.6693	0.27753	1
1274	MIR197_5P	2.9543	0.27753	1
2864	TFAM_TARGET_GENES	8.3271	0.27753	1
778	MIR3660	2.4789	0.27773	1
1208	MIR378G	2.6558	0.27822	1
1288	MIR2392	2.835	0.27822	1
2067	TGCACGA_MIR517A_MIR517C	4.1239	0.2787	1
502	MIR4779	2.3898	0.27996	1
214	MIR6505_5P	2.2166	0.28061	1
2660	HNF3_Q6	2.2801	0.28125	1
111	MIR6766_5P	2.1427	0.28172	1
195	MIR12122	2.1659	0.28172	1
607	MIR4691_3P	2.5627	0.28172	1
663	MIR1264	2.4239	0.28172	1
757	MIR6754_5P	2.5028	0.28172	1
873	MIR6868_5P	2.4102	0.28172	1
2243	GTAGGCA_MIR189	3.468	0.28172	1
2516	HIF1_Q5	2.0947	0.28172	1
2792	RYTGCNNRGNAAC_MIF1_01	2.5889	0.28172	1
231	MIR7515	2.322	0.28206	1
1390	MIR6871_5P	3.0986	0.28209	1
1612	MIR3146	3.0726	0.28234	1
1156	MIR4717_5P	2.4858	0.28251	1
684	MIR6749_3P	2.4917	0.28254	1
1073	MIR4289	2.7566	0.28254	1
236	MIR2053	2.2672	0.28331	1
1729	MIR1193	3.3257	0.28331	1
1066	MIR4689	2.6818	0.28434	1
1721	MIR4529_3P	3.135	0.28434	1
72	MIR4276	2.0693	0.28574	1
188	MIR4476	2.136	0.28574	1
285	MIR8066	2.284	0.28574	1
641	MIR93_3P	2.4177	0.28574	1
720	MIR4756_3P	2.4014	0.28574	1
726	MIR338_3P	2.328	0.28574	1
1282	MIR6775_3P	2.6804	0.28574	1
1287	MIR1322	2.7921	0.28574	1
1756	MIR4661_5P	3.2045	0.28574	1
1821	MIR615_5P	3.7288	0.28574	1
1922	MIR6863	5.747	0.28574	1
2217	GTTATAT_MIR410	2.4818	0.28574	1
2269	CREL_01	2.1287	0.28574	1
2430	LMO2COM_01	2.1221	0.28574	1
2653	NFKB_Q6_01	2.1794	0.28574	1
2799	TAAWWATAG_RSRFC4_Q2	2.3249	0.28574	1
1215	MIR5694	2.9176	0.28578	1
2115	GAGACTG_MIR452	2.4744	0.28578	1
1474	MIR4741	2.9722	0.28708	1
326	MIR8087	2.3136	0.28738	1
1377	MIR1278	2.7434	0.28738	1
2031	MIR4737	6.0839	0.28738	1
1469	MIR3975	2.9662	0.28821	1
2350	ARP1_01	2.3554	0.28821	1
19	MIR3919	2.0116	0.28836	1
1022	MIR6745	2.5365	0.28836	1
1095	MIR4435	2.5173	0.28836	1
1395	MIR4659A_5P	2.6359	0.28836	1
1562	MIR6502_5P	2.9164	0.28836	1
1572	MIR1301_5P	2.9164	0.28836	1
2041	MIR25_5P	7.8722	0.28836	1
2405	MEF2_04	3.5877	0.28836	1
2639	P53_DECAMER_Q2	2.1166	0.28836	1
2209	ACCAATC_MIR509	3.114	0.29059	1
135	MIR766_5P	2.1509	0.29294	1
2870	PAX8_TARGET_GENES	2.6861	0.29354	1
396	MIR222_5P	2.1803	0.29418	1
488	MIR6840_3P	2.2343	0.29418	1
856	MIR449B_3P	2.3604	0.29418	1
1109	MIR15B_3P	2.662	0.29418	1
88	MIR589_3P	2.0416	0.29447	1
994	MIR96_3P	2.6921	0.29447	1
2476	AREB6_03	2.0718	0.29447	1
2299	IK1_01	2.0667	0.29523	1
2268	NFKAPPAB65_01	2.1562	0.29563	1
2504	ZIC3_01	2.061	0.29618	1
213	MIR224_3P	2.1897	0.29631	1
316	MIR7110_5P	2.2612	0.29631	1
864	MIR6817_5P	2.4228	0.29631	1
877	MIR4769_3P	2.4228	0.29631	1
1792	MIR328_3P	3.0855	0.29631	1
1130	MIR1302	2.6563	0.29689	1
2766	YAATNANRNNNCAG_UNKNOWN	2.8331	0.29689	1
22	MIR4762_3P	2.0415	0.29902	1
377	MIR2467_3P	2.2381	0.29902	1
1467	MIR3614_5P	2.6001	0.29902	1
1540	MIR512_5P	2.8251	0.29902	1
2305	PAX6_01	2.4872	0.29902	1
2383	AP1_C	2.0883	0.29902	1
1301	MIR3136_3P	2.7334	0.29913	1
4	MIR4516	2.0086	0.29944	1
2054	GCGCTTT_MIR518B_MIR518C_MIR518D	3.9189	0.29944	1
380	MIR498_3P	2.0809	0.29999	1
487	MIR496	2.4528	0.29999	1
509	MIR6728_3P	2.2717	0.29999	1
1426	MIR6823_3P	2.8188	0.29999	1
1630	MIR5186	3.3581	0.29999	1
2331	HNF3B_01	2.1632	0.29999	1
2348	SRY_01	2.1254	0.29999	1
2294	EVI1_04	2.1066	0.30385	1
293	MIR6808_5P	2.1627	0.30424	1
2242	CAATGCA_MIR33	2.4014	0.30424	1
2620	SF1_Q6	2.0516	0.30618	1
1401	MIR3938	2.6241	0.30789	1
1543	MIR1288_3P	2.9443	0.30789	1
1605	MIR3144_5P	2.9209	0.30789	1
984	MIR6846_5P	2.645	0.30853	1
2550	PPARG_01	2.9183	0.30853	1
1633	MIR4763_5P	2.8234	0.30891	1
2743	RRAGTTGT_UNKNOWN	2.0366	0.30891	1
242	MIR16_1_3P	2.1552	0.30996	1
1983	MIR184	5.0946	0.30996	1
2535	NKX62_Q2	2.1068	0.30996	1
2591	SP3_Q3	2.0576	0.30996	1
2658	GATA_Q6	2.2945	0.31149	1
63	MIR7152_5P	2.0352	0.31182	1
1539	MIR5704	2.8116	0.31249	1
642	MIR6842_3P	2.3425	0.31446	1
880	MIR3934_3P	2.4942	0.31446	1
2549	ERR1_Q2	2.0242	0.31616	1
956	MIR6742_3P	2.4173	0.3183	1
2798	CTAWWWATA_RSRFC4_Q2	1.9768	0.31844	1
1093	MIR4794	2.3726	0.31911	1
2839	NME2_TARGET_GENES	2.9282	0.31929	1
363	MIR1343_3P	2.206	0.3197	1
1200	MIR3929	2.5064	0.32178	1
840	MIR650	2.3553	0.32219	1
2826	F10_TARGET_GENES	2.0346	0.32219	1
2078	GCACCTT_MIR18A_MIR18B	2.28	0.32254	1
312	MIR297	2.2627	0.32271	1
441	MIR6780A_3P	2.214	0.32271	1
680	MIR154_3P	2.3738	0.32271	1
1040	MIR6848_5P	2.594	0.32271	1
1387	MIR3622B_5P	2.8117	0.32271	1
1650	MIR6865_3P	2.9549	0.32271	1
1850	MIR3680_5P	3.1267	0.32271	1
2020	MIR3677_3P	7.1749	0.32271	1
2304	PBX1_01	2.062	0.32271	1
2925	ZSCAN18_TARGET_GENES	2.9336	0.32271	1
2790	STTTCRNTTT_IRF_Q6	2.1841	0.32308	1
919	MIR7843_3P	2.5313	0.32747	1
2984	ZNF112_TARGET_GENES	7.1033	0.32747	1
2425	ISRE_01	2.0802	0.3275	1
140	MIR6817_3P	2.0911	0.32847	1
343	MIR299_5P	2.2197	0.32847	1
545	MIR6884_5P	2.2025	0.32847	1
624	MIR3074_5P	2.1858	0.32847	1
828	MIR3612	2.3292	0.32847	1
867	MIR1291	2.3837	0.32847	1
1627	MIR24_1_5P_MIR24_2_5P	2.8426	0.32847	1
2637	HMGIY_Q6	2.0733	0.32847	1
2720	AR_Q6	2.0491	0.32847	1
2863	NKX6_1_TARGET_GENES	3.7414	0.32847	1
398	MIR548U	2.1686	0.32856	1
2225	CAGCAGG_MIR370	2.1848	0.32856	1
673	MIR487A_3P	2.3462	0.32948	1
1502	MIR4433A_3P	2.7058	0.32948	1
2049	MIR6741_3P	7.031	0.32948	1
2060	AAAGGGA_MIR204_MIR211	2.0106	0.32948	1
2472	SOX9_B1	2.0202	0.32948	1
1267	MIR20B_3P	2.6075	0.33005	1
2329	HFH1_01	2.0427	0.33005	1
756	MIR4483	2.4631	0.33053	1
2344	BRN2_01	2.036	0.33132	1
55	MIR3202	2.0067	0.33157	1
358	MIR6842_5P	2.221	0.33157	1
430	MIR936	2.2376	0.33157	1
474	MIR3177_5P	2.1661	0.33157	1
702	MIR1257	2.3804	0.33157	1
2362	AP4_Q5	2.0114	0.33157	1
2631	HFH4_01	2.1325	0.33157	1
514	MIR6860	2.3282	0.33459	1
1376	MIR100_3P	2.5326	0.33459	1
6	MIR4760_3P	1.9613	0.3356	1
218	MIR6853_3P	2.0863	0.3356	1
685	MIR802	2.2189	0.3356	1
861	MIR198	2.4529	0.3356	1
883	MIR22_3P	2.1925	0.3356	1
1244	MIR6894_3P	2.5775	0.3356	1
1710	MIR4658	2.8701	0.3356	1
2244	AAANWWTGC_UNKNOWN	2.0823	0.3356	1
2779	YYCATTCAWW_UNKNOWN	2.0942	0.3356	1
2867	ZNF85_TARGET_GENES	1.9723	0.3356	1
682	MIR4728_3P	2.2743	0.33565	1
784	MIR6735_5P	2.3584	0.33565	1
991	MIR3922_5P	2.3295	0.33565	1
1440	MIR7107_3P	2.7154	0.33565	1
2121	TCTAGAG_MIR517	2.7484	0.33565	1
2785	GATAAGR_GATA_C	2.0436	0.33565	1
356	MIR7113_5P	2.202	0.33649	1
1128	MIR4804_3P	2.402	0.33649	1
1482	MIR4515	2.9781	0.33649	1
1779	MIR548Q	2.7436	0.33649	1
1212	MIR3132	2.6233	0.33773	1
1409	MIR493_3P	2.5939	0.33774	1
1585	MIR296_5P	2.737	0.33774	1
1636	MIR3151_5P	2.8281	0.33774	1
1700	MIR1287_3P	3.0533	0.33774	1
1789	MIR6846_3P	3.3341	0.33774	1
2480	TGIF_01	2.0038	0.33774	1
2656	STAT_Q6	2.0066	0.33774	1
1384	MIR6529_5P	2.7658	0.33913	1
2176	AAAGACA_MIR511	2.0533	0.33913	1
2130	AAACCAC_MIR140	2.2834	0.34127	1
971	MIR5585_3P	2.4867	0.34516	1
763	MIR6879_5P	2.3084	0.34617	1
1448	MIR6762_5P	2.6004	0.34656	1
1849	MIR554	3.5995	0.34736	1
79	MIR1284	1.9934	0.3474	1
613	MIR1913	2.1718	0.34788	1
1430	MIR34C_3P	2.5351	0.3502	1
235	MIR1285_3P	2.1512	0.35039	1
324	MIR12119	2.1079	0.35039	1
786	MIR876_3P	2.4141	0.35039	1
1139	MIR5586_3P	2.7186	0.35039	1
1295	MIR3913_3P	2.4537	0.35039	1
2215	CAGCACT_MIR5123P	2.1459	0.35039	1
1414	MIR6753_3P	2.6537	0.35072	1
2014	MIR6774_3P	6.489	0.35072	1
160	MIR6516_5P	2.0589	0.35086	1
1464	MIR1233_3P	2.5364	0.35086	1
2107	GCTTGAA_MIR498	2.2206	0.35086	1
466	MIR661	2.1591	0.35089	1
489	MIR556_3P	2.234	0.35089	1
1041	MIR4539	2.3996	0.35089	1
1505	MIR7154_3P	2.6072	0.35089	1
1685	MIR5002_3P	2.7251	0.35089	1
2291	EVI1_02	2.2774	0.35089	1
679	MIR4650_3P	2.1903	0.35278	1
1807	MIR5684	2.8149	0.35278	1
2419	GFI1_01	2.0016	0.35278	1
2768	YGACNNYACAR_UNKNOWN	2.447	0.35529	1
197	MIR544A	2.0104	0.35569	1
2413	EGR1_01	1.9402	0.35569	1
2697	AP1_Q4_01	2.0098	0.35576	1
1446	MIR7845_5P	2.5637	0.35768	1
2058	AGCGCTT_MIR518F_MIR518E_MIR518A	3.6063	0.35845	1
817	MIR1233_5P	2.3512	0.36011	1
876	MIR5695	2.3735	0.36011	1
2397	SREBP1_02	2.3881	0.36011	1
2682	CEBP_Q2_01	1.99	0.36011	1
2388	NFKB_C	1.9903	0.36289	1
2774	YRTCANNRCGC_UNKNOWN	2.4567	0.36289	1
147	MIR4271	2.0098	0.3629	1
174	MIR6876_5P	1.9954	0.3629	1
413	MIR939_3P	2.1481	0.3629	1
2154	ATGTCAC_MIR489	2.325	0.3629	1
2249	MEF2_01	2.2267	0.3629	1
2497	CHX10_01	2.0302	0.36443	1
937	MIR3121_5P	2.2689	0.36532	1
1458	MIR200C_5P	2.5187	0.36532	1
2384	CEBP_C	2.0475	0.36532	1
681	MIR1206	2.2279	0.36664	1
14	MIR4447	1.9344	0.36816	1
1509	MIR501_3P_MIR502_3P	2.3771	0.36816	1
670	MIR6768_3P	2.1335	0.36819	1
26	MIR8067	1.912	0.3684	1
2495	HMX1_01	2.7641	0.36841	1
180	MIR449B_5P	1.9293	0.37012	1
300	MIR6715B_5P	1.9735	0.37012	1
664	MIR6504_5P	2.1439	0.37012	1
765	MIR4796_5P	2.2673	0.37012	1
1496	MIR3130_3P	2.6169	0.37012	1
1629	MIR4280	2.6805	0.37012	1
2704	NFAT_Q4_01	1.9569	0.37012	1
2739	RAAGNYNNCTTY_UNKNOWN	2.1594	0.37012	1
179	MIR146A_3P	1.9945	0.37032	1
199	MIR578	2.0557	0.37032	1
287	MIR4534	2.1227	0.37032	1
734	MIR6776_5P	2.3368	0.37054	1
10	MIR5584_5P	1.9279	0.37075	1
1455	MIR4721	2.4724	0.37328	1
2034	MIR4444	5.4978	0.37373	1
2	MIR4694_3P	1.8917	0.37464	1
967	MIR4752	2.3572	0.37503	1
1518	MIR449C_3P	2.5356	0.37601	1
101	MIR4666A_5P	1.932	0.37668	1
295	MIR6815_3P	1.9822	0.37668	1
410	MIR103A_1_5P	2.1088	0.37668	1
578	MIR3184_5P	2.1441	0.37668	1
1098	MIR647	2.3813	0.37668	1
1432	MIR1288_5P	2.5705	0.37668	1
2603	HEB_Q6	1.9631	0.37668	1
2759	TTANWNANTGGM_UNKNOWN	2.5677	0.37668	1
1907	MIR548AO_3P	3.4841	0.37669	1
2363	AP4_Q6	2.0155	0.37669	1
240	MIR217_5P	2.0106	0.37691	1
904	MIR4468	2.2138	0.37691	1
1777	MIR4687_5P	2.7059	0.37691	1
1863	MIR596	2.8866	0.37691	1
469	MIR548AU_3P	2.0388	0.37761	1
769	MIR6757_3P	2.198	0.37769	1
1357	MIR4732_3P	2.3149	0.37858	1
165	MIR34C_5P	1.9117	0.37882	1
896	MIR192_3P	2.2353	0.3801	1
1462	MIR6865_5P	2.5153	0.3801	1
1475	MIR6815_5P	2.5153	0.3801	1
2928	KLF14_TARGET_GENES	1.9627	0.38063	1
1176	MIR675_3P	2.4652	0.38147	1
572	MIR5590_5P	2.2219	0.3825	1
793	MIR6778_5P	2.2745	0.3825	1
1293	MIR4653_3P	2.569	0.3825	1
1933	MIR1470	3.8312	0.3825	1
2578	HSF_Q6	2.0046	0.3825	1
623	MIR485_5P	2.0941	0.38507	1
1398	MIR4260	2.4346	0.38507	1
1418	MIR759	2.4766	0.38507	1
66	MIR7853_5P	1.9401	0.38549	1
279	MIR6882_5P	2.0371	0.38744	1
485	MIR5008_3P	2.0239	0.38744	1
1867	MIR6800_3P	2.9333	0.38744	1
2582	MAF_Q6	1.9235	0.38744	1
1299	MIR6857_3P	2.3987	0.38882	1
1420	MIR873_3P	2.5272	0.38891	1
308	MIR548AO_5P_MIR548AX	2.0358	0.38915	1
1259	MIR8081	2.5479	0.38915	1
1665	MIR4421	2.6275	0.38915	1
1679	MIR6747_5P	2.7835	0.38915	1
1847	MIR4486	2.7403	0.38915	1
2196	CGCAAAA_MIR450	4.04	0.38953	1
1479	MIR1243	2.5452	0.38998	1
646	MIR5585_5P	2.1362	0.39025	1
2404	MEF2_03	1.9746	0.39248	1
2343	PAX5_02	3.5508	0.39265	1
443	MIR423_5P	2.1048	0.39311	1
97	MIR7_5P	1.892	0.39468	1
909	MIR1226_3P	2.2054	0.39468	1
939	MIR8075	2.2642	0.39468	1
50	MIR4677_5P	1.9196	0.39554	1
1231	MIR4439	2.435	0.39621	1
1569	MIR3663_5P	2.5158	0.39621	1
1719	MIR12126	2.737	0.39621	1
2411	PPARA_01	2.7856	0.39621	1
2737	MCAATNNNNNGCG_UNKNOWN	2.2498	0.39621	1
1960	MIR4520_5P	4.438	0.39629	1
2149	TCTGGAC_MIR198	2.2412	0.39629	1
2392	SEF1_C	4.7564	0.39629	1
2200	GTGTCAA_MIR514	2.3646	0.39646	1
2765	WYAAANNRNNNGCG_UNKNOWN	2.3897	0.39646	1
2926	BAHD1_TARGET_GENES	3.5166	0.39646	1
2534	PAX2_02	1.9208	0.39696	1
1358	MIR6856_3P	2.3864	0.39763	1
1391	MIR6793_5P	2.4945	0.39763	1
627	MIR3064_5P	2.07	0.39896	1
449	MIR185_3P	2.0749	0.39941	1
215	MIR183_5P	1.9027	0.39993	1
244	MIR4796_3P	1.8918	0.39993	1
1953	MIR483_5P	5.0849	0.39993	1
2240	TTCCGTT_MIR191	2.7885	0.39993	1
2382	SP1_Q6	1.8867	0.39993	1
625	MIR3085_3P	2.0656	0.40056	1
792	MIR5690	2.1242	0.40056	1
844	MIR4735_3P	2.1362	0.40056	1
1074	MIR508_5P	2.2216	0.40056	1
2420	XBP1_01	2.0858	0.40056	1
52	MIR4505	1.8903	0.40112	1
598	MIR6738_3P	2.0538	0.40112	1
815	MIR6073	2.1571	0.40112	1
2897	ZNF239_TARGET_GENES	2.8617	0.40112	1
521	MIR190B_5P	2.1393	0.40155	1
1011	MIR455_3P	2.2712	0.40155	1
2723	DR4_Q2	1.8969	0.40155	1
262	MIR1276	2.0166	0.40175	1
319	MIR4270	2.0316	0.40269	1
2523	FOXO4_01	1.9251	0.40269	1
836	MIR12113	2.1797	0.40571	1
931	MIR6892_3P	2.2052	0.40571	1
409	MIR4753_5P	1.9733	0.40578	1
44	MIR380_3P	1.9102	0.40655	1
136	MIR6778_3P	1.9175	0.40655	1
209	MIR4744	2.0097	0.40655	1
935	MIR6801_5P	2.1801	0.40655	1
995	MIR3201	2.294	0.40655	1
1116	MIR10525_3P	2.5347	0.40655	1
1286	MIR520G_5P	2.4283	0.40655	1
1750	MIR409_5P	2.6991	0.40655	1
1801	MIR6805_5P	2.7262	0.40655	1
1919	MIR1237_5P_MIR4488	3.5227	0.40655	1
2223	TGTGTGA_MIR377	1.9448	0.40655	1
2279	TAL1BETAE47_01	1.9335	0.40655	1
2469	MMEF2_Q6	1.903	0.40655	1
1106	MIR3192_3P	2.2511	0.40751	1
1234	MIR376A_2_5P	2.4078	0.40751	1
1737	MIR6743_5P	2.674	0.40751	1
2352	RORA2_01	2.0593	0.40751	1
2274	COMP1_01	2.1323	0.40819	1
504	MIR190A_5P	2.1166	0.40871	1
134	MIR3124_3P	1.9216	0.40933	1
40	MIR6074	1.8738	0.41036	1
219	MIR552_5P	1.9636	0.41042	1
977	MIR4659B_5P	2.1829	0.41053	1
372	MIR330_5P	1.9653	0.41077	1
1573	MIR5189_3P	2.4202	0.41077	1
1164	MIR569	2.2364	0.41113	1
2475	AREB6_02	1.9104	0.41113	1
1425	MIR3923	2.4759	0.41163	1
927	MIR4284	2.1157	0.41208	1
1027	MIR6737_5P	2.3189	0.41208	1
129	MIR3915	1.9354	0.4136	1
782	MIR362_3P	2.1129	0.4136	1
799	MIR329_3P	2.1129	0.4136	1
220	MIR194_5P	1.9396	0.414	1
1247	MIR12115	2.3569	0.414	1
2221	CTCTATG_MIR368	2.6244	0.4149	1
2966	STN1_TARGET_GENES	3.7778	0.4149	1
859	MIR7155_5P	2.1964	0.41612	1
2539	STAT5A_03	1.8829	0.41612	1
245	MIR183_3P	1.9415	0.41645	1
392	MIR103A_2_5P	2.0113	0.41645	1
785	MIR4526	2.1266	0.41645	1
1018	MIR6730_3P	2.2311	0.41645	1
1489	MIR6845_5P	2.3302	0.41645	1
1534	MIR4714_3P	2.4208	0.41645	1
1551	MIR504_5P	2.3601	0.41645	1
2540	STAT6_01	1.8755	0.41645	1
2699	MYOD_Q6_01	1.8795	0.41645	1
154	MIR580_3P	1.9262	0.41829	1
614	MIR6165	2.0832	0.41829	1
783	MIR499B_5P	2.1528	0.41829	1
76	MIR5787	1.8712	0.41879	1
1702	MIR6085	2.5468	0.41879	1
1742	MIR6813_5P	2.5468	0.41879	1
1952	MIR7108_3P	3.4209	0.41879	1
2214	CACCAGC_MIR138	1.8763	0.41879	1
2481	MEIS1_01	1.888	0.41879	1
289	MIR2054	1.9886	0.41971	1
2284	TAL1BETAITF2_01	1.885	0.42007	1
427	MIR6792_5P	2.05	0.42011	1
1132	MIR510_5P	2.3315	0.42011	1
1818	MIR663B	2.7314	0.42011	1
2960	SIGMAR1_TARGET_GENES	4.1625	0.42011	1
1051	MIR1912_5P	2.1944	0.42054	1
1160	MIR4519	2.2054	0.42136	1
400	MIR4451	2.0525	0.42219	1
548	MIR491_3P	2.0861	0.42219	1
753	MIR6787_3P	2.1298	0.42219	1
874	MIR3618	2.1212	0.42219	1
981	MIR3622A_3P_MIR3622B_3P	2.1239	0.42219	1
1255	MIR432_3P	2.4057	0.42219	1
2230	ATCTTGC_MIR31	2.2372	0.42219	1
2300	IK2_01	1.8653	0.42219	1
2650	IRF_Q6	1.9165	0.42219	1
440	MIR6839_3P	2.0107	0.42228	1
549	MIR612	2.1254	0.42228	1
802	MIR10A_5P_MIR10B_5P	2.1022	0.42228	1
2563	AFP1_Q6	1.8703	0.42228	1
103	MIR4763_3P	1.8579	0.42251	1
233	MIR202_3P	1.8529	0.42251	1
1221	MIR3912_5P	2.1613	0.42251	1
1269	MIR3118	2.3057	0.42251	1
1676	MIR6798_3P	2.5964	0.42251	1
2401	CAGNYGKNAAA_UNKNOWN	2.2135	0.42251	1
2507	FAC1_01	1.9035	0.42251	1
2593	TCF4_Q5	1.9123	0.42251	1
727	MIR124_5P	2.0917	0.4227	1
1196	MIR634	2.186	0.4227	1
1841	MIR6862_3P	2.7269	0.4227	1
2784	TTAYRTAA_E4BP4_01	1.8571	0.4227	1
5	MIR511_5P	1.8149	0.42355	1
1015	MIR7976	2.1443	0.42468	1
163	MIR29B_2_5P	1.893	0.42469	1
194	MIR6515_3P	1.8995	0.42554	1
255	MIR7161_5P	1.9096	0.42554	1
917	MIR12118	2.1191	0.42554	1
701	MIR889_5P	2.0638	0.42573	1
1261	MIR7155_3P	2.302	0.42573	1
2033	MIR662	4.2562	0.42573	1
2378	NF1_Q6	1.8511	0.42573	1
2555	AP1_01	1.8857	0.42573	1
1444	MIR3139	2.3597	0.42575	1
1335	MIR4764_3P	2.2442	0.42593	1
1803	MIR8071	2.6127	0.42593	1
2232	TGCAAAC_MIR452	2.053	0.42593	1
2347	HSF2_01	1.8695	0.42618	1
1205	MIR125A_3P	2.2698	0.42631	1
1545	MIR3936	2.6791	0.42631	1
1550	MIR340_3P	2.3751	0.42631	1
1598	MIR6862_5P	2.423	0.42631	1
1895	MIR1277_3P	3.1639	0.42631	1
1956	MIR7706	3.6379	0.42631	1
999	MIR6819_5P	2.2389	0.42664	1
1240	MIR550A_3P	2.2171	0.42698	1
1924	MIR4707_5P	3.9969	0.42698	1
2199	AGGAGTG_MIR483	2.2597	0.42698	1
2732	GTTRYCATRR_UNKNOWN	1.944	0.42713	1
1159	MIR489_3P	2.2498	0.428	1
250	MIR12120	1.9204	0.43077	1
2677	EGR_Q6	1.8225	0.43077	1
930	MIR1273H_3P	2.12	0.4308	1
1602	MIR3199	2.4946	0.4308	1
2066	ATGTAGC_MIR221_MIR222	1.9784	0.4308	1
1662	MIR3165	2.5475	0.43127	1
2612	PAX8_01	2.5472	0.43127	1
1832	MIR6732_5P	2.8335	0.4314	1
2172	ACATATC_MIR190	2.2401	0.4314	1
2484	FOXJ2_01	1.9442	0.4314	1
1225	MIR6734_5P	2.2463	0.43187	1
870	MIR1266_5P	2.1548	0.43203	1
265	MIR361_5P	1.9566	0.43268	1
1032	MIR4330	2.2289	0.43268	1
1485	MIR4522	2.3974	0.43268	1
1793	MIR6890_5P	2.8246	0.43268	1
2126	CGGTGTG_MIR220	4.4393	0.43268	1
2687	CREB_Q2_01	1.8534	0.43268	1
788	MIR1183	2.0084	0.43304	1
1501	MIR1226_5P	2.4949	0.43304	1
2110	TGAGATT_MIR216	2.0394	0.43304	1
2681	NRF2_Q4	1.8572	0.43304	1
1883	MIR6816_5P	3.0442	0.43383	1
2385	GATA_C	1.8855	0.43571	1
2746	RYAAAKNNNNNNTTGW_UNKNOWN	2.1917	0.43596	1
2183	ACAACCT_MIR453	2.4703	0.4362	1
1353	MIR3126_5P	2.3606	0.4371	1
2566	CEBPGAMMA_Q6	1.8601	0.43738	1
2588	PEA3_Q6	1.8695	0.43738	1
1755	MIR4703_3P	2.465	0.43772	1
2380	NFKB_Q6	1.8605	0.43803	1
1811	MIR6782_5P	2.553	0.43888	1
924	MIR488_5P	2.1889	0.43955	1
495	MIR6509_3P	2.0208	0.43975	1
2147	CTCAAGA_MIR526B	2.1953	0.43975	1
60	MIR105_5P	1.8412	0.43977	1
353	MIR676_5P	1.9362	0.4402	1
1142	MIR7974	2.1127	0.4402	1
1393	MIR6503_5P	2.2863	0.4402	1
2318	CEBPA_01	1.8501	0.4402	1
2557	GNCF_01	2.2691	0.4402	1
2604	ICSBP_Q6	1.8777	0.4402	1
334	MIR4649_3P	1.9113	0.44109	1
747	MIR4709_5P	2.0521	0.44126	1
1618	MIR4489	2.3523	0.44126	1
1642	MIR708_5P	2.4191	0.44126	1
1656	MIR28_5P	2.4191	0.44126	1
2188	CCCAGAG_MIR326	1.9335	0.44126	1
1533	MIR6776_3P	2.2438	0.4413	1
1775	MIR4323	2.4274	0.44247	1
2716	ER_Q6_02	1.8373	0.44247	1
2287	GATA1_01	1.8277	0.44288	1
2610	MYOGENIN_Q6	1.8628	0.44288	1
261	MIR3065_3P	1.808	0.44359	1
1057	MIR5583_3P	2.1146	0.44462	1
2125	CCAGGTT_MIR490	2.1658	0.44462	1
2569	EFC_Q6	1.8146	0.44515	1
42	MIR6083	1.8103	0.44568	1
216	MIR5703	1.9254	0.44568	1
384	MIR3191_5P	1.9222	0.44568	1
987	MIR6829_5P	2.0829	0.44568	1
990	MIR7852_3P	2.2134	0.44568	1
2113	AGGGCCA_MIR328	2.1215	0.44568	1
2544	STAT3_02	1.9625	0.44568	1
1083	MIR1285_5P	2.2648	0.44577	1
1582	MIR210_5P	2.3106	0.44615	1
2148	GGCAGCT_MIR22	1.8331	0.44615	1
534	MIR5001_3P	1.9347	0.44817	1
647	MIR5007_3P	2.0298	0.44817	1
800	MIR6764_3P	2.0176	0.44849	1
1497	MIR3620_5P	2.3374	0.44893	1
2764	WWTAAGGC_UNKNOWN	1.9594	0.44893	1
903	MIR512_3P	2.0413	0.44927	1
925	MIR3173_3P	2.0567	0.44952	1
11	MIR875_3P	1.7744	0.44956	1
238	MIR4434	1.9106	0.44958	1
405	MIR509_3_5P	1.9166	0.44958	1
561	MIR3149	1.9292	0.44958	1
830	MIR7843_5P	2.0728	0.44958	1
854	MIR6892_5P	2.0892	0.44958	1
1124	MIR1236_5P	2.1725	0.44958	1
1257	MIR4704_5P	2.1953	0.44958	1
1302	MIR5196_3P	2.231	0.44958	1
1586	MIR4253	2.3169	0.44958	1
1658	MIR4688	2.3346	0.44958	1
1813	MIR769_3P	2.5929	0.44958	1
1878	MIR659_5P	2.5926	0.44958	1
1902	MIR4697_5P	2.9808	0.44958	1
1955	MIR10399_3P	4.2037	0.44958	1
2178	TCTGATA_MIR361	2.0519	0.44958	1
2202	AGGTGCA_MIR500	2.026	0.44958	1
2379	ATGGYGGA_UNKNOWN	2.0102	0.44958	1
2548	LHX3_01	1.8903	0.44958	1
2724	DR3_Q4	1.9538	0.44958	1
2961	EBNA1BP2_TARGET_GENES	1.7705	0.44958	1
809	MIR301B_5P	2.1046	0.44992	1
829	MIR301A_5P	2.1046	0.44992	1
1153	MIR3909	2.143	0.44992	1
1689	MIR6879_3P	2.3702	0.44992	1
2456	CCAWYNNGAAR_UNKNOWN	1.9476	0.45068	1
2525	FOXO1_02	1.8154	0.45075	1
1593	MIR362_5P	2.2453	0.45105	1
12	MIR6780B_5P	1.7856	0.45228	1
13	MIR4725_3P	1.7856	0.45228	1
34	MIR4644	1.7795	0.45228	1
577	MIR605_5P	1.9468	0.45228	1
676	MIR4520_2_3P	2.0069	0.45228	1
795	MIR6824_3P	1.9956	0.4524	1
2648	CEBP_Q3	1.8323	0.45275	1
389	MIR509_5P	1.9017	0.4549	1
1135	MIR10401_5P	2.1377	0.45572	1
1421	MIR1185_5P	2.1974	0.45747	1
801	MIR1227_5P	2.0055	0.45779	1
1000	MIR6804_5P	2.2286	0.45779	1
1557	MIR4725_5P	2.2102	0.45779	1
915	MIR4518	2.0921	0.45836	1
331	MIR4269	1.8281	0.4588	1
395	MIR4426	1.9151	0.4588	1
361	MIR4275	1.8954	0.45909	1
130	MIR539_3P	1.8178	0.46045	1
137	MIR485_3P	1.8178	0.46045	1
320	MIR4478	1.8602	0.46045	1
1355	MIR4791	2.1946	0.46045	1
352	MIR499A_3P	1.8747	0.46057	1
1084	MIR203B_3P	2.0151	0.46057	1
2678	PAX_Q6	1.8298	0.46057	1
1525	MIR6885_5P	2.2514	0.46176	1
91	MIR4427	1.8105	0.46198	1
1495	MIR3059_3P	2.3169	0.46266	1
2118	TCGATGG_MIR213	3.7399	0.46375	1
2634	ELF1_Q6	1.8317	0.46444	1
2002	MIR4649_5P	3.4093	0.46534	1
23	MIR6868_3P	1.7788	0.46655	1
294	MIR513C_5P	1.8584	0.46655	1
1280	MIR7109_3P	2.117	0.46655	1
1581	MIR500B_5P	2.1975	0.46655	1
382	MIR371A_5P	1.8449	0.46668	1
1108	MIR26A_2_3P	2.1086	0.46668	1
1157	MIR138_1_3P	2.0506	0.46668	1
1325	MIR6875_5P	2.2272	0.46668	1
1504	MIR6798_5P	2.3542	0.46668	1
1887	MIR4484	2.3857	0.46668	1
2624	CIZ_01	1.8103	0.46668	1
2499	SPZ1_01	1.8038	0.46699	1
1457	MIR576_3P	2.1902	0.46733	1
2541	BACH1_01	1.8034	0.46846	1
347	MIR499B_3P	1.8612	0.4688	1
1547	MIR374C_3P	2.1843	0.47042	1
1079	MIR6529_3P	2.0474	0.47115	1
2816	CREBL2_TARGET_GENES	4.5695	0.47151	1
748	MIR541_5P	1.9368	0.47175	1
972	MIR10393_3P	2.001	0.47175	1
1511	MIR4757_5P	2.2034	0.47175	1
2180	ACTTTAT_MIR1425P	1.7419	0.47175	1
1931	MIR4730	3.939	0.47187	1
248	MIR345_3P	1.7955	0.47218	1
274	MIR514B_5P	1.8452	0.47218	1
704	MIR4699_5P	1.9595	0.47218	1
1318	MIR502_5P	2.1281	0.47218	1
1688	MIR4312	2.3046	0.47218	1
1879	MIR3191_3P	2.6007	0.47218	1
16	MIR519E_5P	1.7373	0.47443	1
564	MIR8076	1.9225	0.4766	1
589	MIR34B_3P	1.9504	0.4766	1
722	MIR326	1.9131	0.4766	1
1147	MIR7156_3P	2.0196	0.47673	1
566	MIR3921	1.9379	0.47806	1
1360	MIR1256	2.0756	0.47806	1
1107	MIR26A_1_3P	2.0735	0.47938	1
1256	MIR1255A_MIR1255B_5P	2.1501	0.47972	1
1199	MIR6854_5P	2.1	0.48044	1
1595	MIR4540	2.1899	0.48044	1
2738	MYAATNNNNNNNGGC_UNKNOWN	1.9498	0.48044	1
650	MIR6891_5P	1.9229	0.48064	1
2328	GATA1_04	1.8475	0.48064	1
2893	TERF2_TARGET_GENES	1.9819	0.48064	1
530	MIR4640_5P	1.9217	0.48154	1
273	MIR4778_5P	1.8293	0.48263	1
290	MIR138_2_3P	1.8329	0.48263	1
1365	MIR4793_3P	2.0282	0.48403	1
2775	YTAAYNGCT_UNKNOWN	1.9003	0.48403	1
453	MIR4776_3P	1.8739	0.4871	1
2037	MIR1203	3.4796	0.4871	1
447	MIR4665_5P	1.8953	0.48851	1
1266	MIR574_5P	2.0829	0.48943	1
161	MIR450A_1_3P	1.8276	0.48961	1
2131	CCCACAT_MIR2993P	2.1268	0.49033	1
2027	MIR4258	3.4637	0.49124	1
2608	GCCNNNWTAAR_UNKNOWN	1.863	0.49124	1
884	MIR4632_5P	1.9678	0.4913	1
2837	ADCYAP1_TARGET_GENES	3.2874	0.49262	1
2853	NR4A2_TARGET_GENES	4.3825	0.49262	1
1364	MIR219A_1_3P	2.1285	0.49338	1
1810	MIR1178_5P	2.3831	0.4941	1
2277	IRF1_01	1.7894	0.4941	1
1686	MIR3945	2.2455	0.49428	1
1760	MIR12114	2.3108	0.49428	1
2417	OCT1_07	1.8574	0.49428	1
2674	GGARNTKYCCA_UNKNOWN	2.0738	0.49486	1
1204	MIR3138	2.0662	0.49542	1
2219	ACACTAC_MIR1423P	1.8594	0.49542	1
2298	ZID_01	1.7538	0.49542	1
2942	HMCES_TARGET_GENES	3.7333	0.49542	1
781	MIR6867_3P	1.9574	0.49573	1
465	MIR3187_5P	1.9166	0.49584	1
1327	MIR134_5P	2.0944	0.49699	1
1616	MIR203A_5P	2.1163	0.49699	1
803	MIR6736_3P	1.9311	0.49726	1
552	MIR4653_5P	1.8984	0.49838	1
989	MIR6882_3P	1.8975	0.50042	1
37	MIR185_5P	1.7296	0.50072	1
341	MIR4288	1.8315	0.50072	1
579	MIR4418	1.8697	0.50072	1
688	MIR3129_3P	1.9192	0.50072	1
718	MIR6873_5P	1.9362	0.50072	1
819	MIR3116	1.9705	0.50072	1
886	MIR6837_3P	1.9466	0.50072	1
968	MIR3171	2.03	0.50072	1
1386	MIR3120_5P	2.0268	0.50072	1
1399	MIR664A_5P	1.992	0.50072	1
1406	MIR6881_5P	2.1091	0.50072	1
1452	MIR345_5P	2.2348	0.50072	1
1494	MIR6744_3P	2.1076	0.50072	1
2415	EGR3_01	1.9716	0.50072	1
2432	MIF1_01	1.7925	0.50072	1
2468	AMEF2_Q6	1.7569	0.50072	1
2594	TEF_Q6	1.7476	0.50072	1
2908	ZNF746_TARGET_GENES	2.0927	0.50072	1
760	MIR18A_5P_MIR18B_5P	1.8726	0.5012	1
584	MIR337_3P	1.8721	0.5013	1
2577	HOXA4_Q2	1.7558	0.50132	1
2272	NMYC_01	1.7248	0.50186	1
853	MIR4797_3P	1.9327	0.50202	1
159	MIR4743_3P	1.7766	0.50345	1
239	MIR4283	1.7741	0.50437	1
417	MIR4504	1.819	0.50437	1
529	MIR6752_5P	1.9001	0.50437	1
709	MIR384	1.8804	0.50437	1
1226	MIR376A_5P	2.1025	0.50437	1
1486	MIR3170	2.134	0.50437	1
1782	MIR4781_3P	2.222	0.50437	1
2009	MIR5705	3.0823	0.50437	1
2702	SP1_Q4_01	1.7264	0.50437	1
928	MIR548B_3P	1.9257	0.50454	1
866	MIR5187_3P	1.9377	0.50469	1
1499	MIR6807_5P	2.1382	0.50469	1
2091	CTATGCA_MIR153	1.7368	0.50471	1
533	MIR4705	1.8777	0.50478	1
2036	MIR652_3P	4.0645	0.50478	1
2319	CEBPB_02	1.7501	0.50545	1
959	MIR6888_3P	1.9721	0.50587	1
750	MIR4436B_3P	1.9068	0.5074	1
27	MIR1275	1.7261	0.50742	1
891	MIR4733_5P	1.9561	0.50742	1
1180	MIR3136_5P	2.0347	0.50742	1
2003	MIR1539	4.029	0.50742	1
2735	KRCTCNNNNMANAGC_UNKNOWN	2.6697	0.50742	1
563	MIR342_3P	1.867	0.5088	1
929	MIR6773_3P	1.8952	0.50898	1
973	MIR7703	1.8883	0.50898	1
310	MIR6737_3P	1.7645	0.50935	1
483	MIR1253	1.8277	0.50935	1
562	MIR4797_5P	1.8641	0.50935	1
933	MIR141_5P	1.925	0.50935	1
1166	MIR4527	2.0199	0.50935	1
2271	NFKAPPAB_01	1.7613	0.50937	1
1621	MIR3667_5P	2.0944	0.51002	1
2004	MIR1250_5P	3.9958	0.51002	1
2512	GATA6_01	1.756	0.5113	1
2109	GGGCATT_MIR365	1.862	0.51362	1
281	MIR6881_3P	1.7782	0.5164	1
1388	MIR1587	2.0827	0.51685	1
1112	MIR6501_5P	1.9974	0.51837	1
2375	CEBP_Q2	1.7413	0.51837	1
1860	MIR1182	2.3276	0.51889	1
297	MIR7157_3P	1.7536	0.51963	1
1021	MIR532_3P	1.9543	0.51963	1
692	MIR4457	1.8427	0.52031	1
1268	MIR3184_3P	1.9434	0.52031	1
1182	MIR3679_5P	1.9671	0.52128	1
2474	AREB6_01	1.7355	0.52401	1
2043	MIR6770_3P	3.1658	0.52455	1
2609	TFIIA_Q6	1.7178	0.5262	1
2030	MIR1247_5P	3.5008	0.52826	1
2410	NKX25_02	1.7234	0.52826	1
2956	ZFP3_TARGET_GENES	1.6887	0.52826	1
375	MIR501_5P	1.8047	0.52827	1
576	MIR8082	1.88	0.52894	1
2463	PAX4_04	1.7375	0.52894	1
433	MIR504_3P	1.8085	0.52899	1
2462	PAX4_03	1.7003	0.52899	1
496	MIR1251_3P	1.7962	0.52945	1
890	MIR4642	1.8648	0.52945	1
2140	AGGAAGC_MIR5163P	1.8338	0.52945	1
2047	MIR574_3P	3.6557	0.5296	1
268	MIR1236_3P	1.7537	0.52987	1
2297	MZF1_02	1.72	0.53007	1
612	MIR3674	1.8313	0.53048	1
725	MIR4273	1.8628	0.53119	1
816	MIR5187_5P	1.8729	0.53138	1
2748	RYTAAWNNNTGAY_UNKNOWN	2.0929	0.53138	1
412	MIR4452	1.7716	0.53332	1
1445	MIR3614_3P	1.9772	0.53332	1
1769	MIR6816_3P	2.2552	0.53332	1
1819	MIR10A_3P	2.2922	0.53332	1
1949	MIR4497	2.7666	0.53332	1
2170	ATGCAGT_MIR217	1.8214	0.53332	1
1047	MIR6750_3P	1.9577	0.53388	1
2527	FOXO3_01	1.7122	0.53388	1
206	MIR3685	1.7362	0.53477	1
327	MIR1205	1.7538	0.53477	1
1239	MIR8069	2.0003	0.53477	1
1277	MIR6812_5P	2.0098	0.53477	1
1498	MIR6803_5P	2.0261	0.53477	1
1908	MIR3651	2.4046	0.53477	1
124	MIR498_5P	1.6973	0.53711	1
18	MIR3692_3P	1.6705	0.53821	1
988	MIR6748_3P	1.9379	0.53821	1
1814	MIR601	2.1655	0.53821	1
2694	AP1_Q2_01	1.7124	0.53929	1
532	MIR6733_3P	1.8	0.53964	1
269	MIR4713_5P	1.7781	0.53984	1
407	MIR922	1.7248	0.53984	1
420	MIR1245B_3P	1.7755	0.53984	1
675	MIR4691_5P	1.8243	0.53984	1
719	MIR4455	1.8531	0.53984	1
1252	MIR6895_3P	1.8989	0.53984	1
1345	MIR4712_3P	2.0317	0.53984	1
2086	TCCAGAT_MIR5165P	1.8244	0.53984	1
2133	GTACTGT_MIR101	1.6787	0.53984	1
2598	AP3_Q6	1.7195	0.53984	1
2039	MIR10396A_3P_MIR10396B_3P	3.373	0.54144	1
1954	MIR6729_5P	2.6517	0.5416	1
2683	MYB_Q5_01	1.6897	0.54406	1
1463	MIR1258	1.9696	0.54513	1
2976	SIRT3_TARGET_GENES	2.1074	0.54513	1
1542	MIR552_3P	2.0049	0.54632	1
2174	AAGCAAT_MIR137	1.6968	0.54632	1
1337	MIR595	1.9719	0.54681	1
151	MIR8084	1.6822	0.54706	1
1206	MIR657	1.9246	0.54763	1
1647	MIR548AY_3P	1.9411	0.54763	1
2261	NFE2_01	1.6921	0.54763	1
2414	NGFIC_01	1.6784	0.54763	1
2705	E2F1_Q3_01	1.6739	0.54763	1
2993	THRAP3_TARGET_GENES	2.3947	0.54763	1
20	MIR515_5P	1.6553	0.5491	1
2164	AGCATTA_MIR155	1.7676	0.54913	1
2479	CART1_01	1.7097	0.54913	1
951	MIR3145_5P	1.8386	0.5498	1
622	MIR671_5P	1.7996	0.55015	1
1237	MIR6855_5P	1.9213	0.55015	1
743	MIR4685_5P	1.7946	0.55154	1
234	MIR629_3P	1.72	0.55174	1
267	MIR8065	1.7614	0.55174	1
674	MIR8062	1.8	0.55174	1
907	MIR4647_MIR4662B	1.8605	0.55174	1
1175	MIR221_5P	1.8893	0.55174	1
1321	MIR500A_3P	1.8866	0.55174	1
1881	MIR3200_3P	2.1911	0.55174	1
2079	GGCCAGT_MIR193A_MIR193B	1.8474	0.55174	1
2789	TTCNRGNNNNTTC_HSF_Q6	1.7567	0.55174	1
2807	ZSCAN5B_TARGET_GENES	1.9948	0.55174	1
2856	TERF1_TARGET_GENES	1.7036	0.55174	1
934	MIR3617_3P	1.8647	0.55531	1
2340	AHR_01	1.9358	0.55539	1
2406	AHRARNT_01	1.7555	0.55539	1
2932	BRF1_TARGET_GENES	2.0504	0.55539	1
461	MIR10393_5P	1.7601	0.55561	1
2440	FREAC2_01	1.6769	0.55561	1
252	MIR5706	1.7458	0.55675	1
1333	MIR591	1.9972	0.55675	1
1477	MIR4474_5P	1.9871	0.55863	1
1339	MIR6797_3P	1.917	0.55928	1
1828	MIR4750_3P	2.0662	0.55928	1
1941	MIR3960_MIR8072	2.5805	0.55928	1
1736	MIR6784_3P	2.0451	0.55949	1
2265	SOX5_01	1.6593	0.55949	1
662	MIR3179	1.7763	0.55999	1
2934	PHF21A_TARGET_GENES	1.6698	0.5602	1
408	MIR619_5P	1.7524	0.56351	1
486	MIR4436B_5P	1.7395	0.56406	1
810	MIR6762_3P	1.7865	0.56406	1
1783	MIR208B_3P	2.0018	0.56406	1
656	MIR6760_5P	1.7926	0.56424	1
712	MIR6837_5P	1.7736	0.56424	1
1162	MIR5586_5P	1.8694	0.56424	1
1297	MIR144_5P	1.9642	0.56424	1
1544	MIR203B_5P	1.8977	0.56424	1
1568	MIR6718_5P	1.8977	0.56424	1
1628	MIR4758_3P	1.9682	0.56424	1
1698	MIR6742_5P	2.013	0.56424	1
898	MIR2278	1.786	0.56448	1
1123	MIR31_3P	1.9149	0.56448	1
2208	CCAGGGG_MIR331	1.8273	0.56449	1
2754	TCCATTKW_UNKNOWN	1.6618	0.56519	1
2810	XPO1_TARGET_GENES	2.4466	0.56519	1
2731	GTTNYYNNGGTNA_UNKNOWN	1.8221	0.56554	1
1711	MIR648	1.9824	0.56566	1
1117	MIR455_5P	1.8211	0.56576	1
610	MIR588	1.7582	0.56593	1
1776	MIR296_3P	2.0841	0.56593	1
339	MIR3064_3P	1.7135	0.56682	1
2494	TITF1_Q3	1.6649	0.56714	1
1591	MIR1245B_5P	1.9312	0.56893	1
364	MIR5193	1.7175	0.569	1
523	MIR6799_5P	1.7285	0.569	1
690	MIR6499_3P	1.7542	0.569	1
1061	MIR4254	1.8101	0.569	1
1634	MIR8052	2.0196	0.569	1
31	MIR892C_5P	1.6417	0.57058	1
2073	ATGCTGC_MIR103_MIR107	1.6616	0.57058	1
1566	MIR548AT_3P	1.8705	0.571	1
2443	FREAC7_01	1.711	0.571	1
113	MIR10522_5P	1.6674	0.57109	1
249	MIR4782_5P	1.7179	0.57128	1
1855	MIR8078	2.1252	0.57168	1
1141	MIR8073	1.8312	0.57317	1
1640	MIR3907	1.9599	0.57317	1
263	MIR4684_5P	1.7103	0.57332	1
423	MIR376C_3P	1.7227	0.57516	1
511	MIR6818_3P	1.7698	0.57516	1
953	MIR5702	1.8507	0.57516	1
1062	MIR3162_5P	1.8574	0.57516	1
1294	MIR6729_3P	1.8634	0.57548	1
923	MIR599	1.8128	0.57561	1
1292	MIR10398_5P	1.8208	0.57561	1
1163	MIR6755_3P	1.8305	0.57567	1
762	MIR873_5P	1.7728	0.57604	1
979	MIR5572	1.8448	0.57604	1
1048	MIR1178_3P	1.7868	0.57604	1
1576	MIR10397_3P	1.929	0.57604	1
2878	SKP2_TARGET_GENES	1.9785	0.57604	1
419	MIR3925_5P	1.7103	0.57792	1
1039	MIR5579_5P	1.8183	0.57812	1
2040	MIR6746_5P	2.9139	0.57812	1
738	MIR12125	1.7696	0.57855	1
1197	MIR649	1.839	0.57855	1
2122	GGCAGAC_MIR346	1.9536	0.57855	1
710	MIR629_5P	1.7717	0.5786	1
393	MIR4786_3P	1.7164	0.57922	1
1158	MIR6131	1.7635	0.57922	1
1584	MIR519E_3P	1.8669	0.57922	1
1597	MIR515_3P	1.8669	0.57922	1
1607	MIR33B_3P	1.8669	0.57922	1
21	MIR670_3P	1.6227	0.57949	1
404	MIR6761_5P	1.7398	0.57951	1
2313	CEBPB_01	1.6467	0.57951	1
35	MIR548O_3P	1.6219	0.58001	1
323	MIR5689	1.6968	0.58001	1
1564	MIR4529_5P	1.898	0.58001	1
1734	MIR550B_2_5P	1.9159	0.58001	1
1948	MIR6854_3P	2.3613	0.58001	1
1984	MIR10392_3P	2.8372	0.58001	1
2606	TEF1_Q6	1.6686	0.58001	1
2649	ETS_Q4	1.6443	0.58001	1
1111	MIR10B_3P	1.7978	0.58048	1
1690	MIR1911_3P	1.9387	0.58059	1
48	MIR4747_5P	1.63	0.58197	1
158	MIR3153	1.6505	0.58208	1
1143	MIR4445_5P	1.7854	0.58208	1
2949	ZNF512B_TARGET_GENES	1.6683	0.58208	1
1774	MIR9900	1.9626	0.58273	1
2900	ZSCAN23_TARGET_GENES	1.8245	0.58408	1
2614	CACCCBINDINGFACTOR_Q6	1.6269	0.58436	1
1394	MIR4637	1.8672	0.58456	1
1541	MIR3654	1.9146	0.58456	1
59	LET_7A_2_3P	1.6069	0.58484	1
65	LET_7G_3P	1.6069	0.58484	1
338	MIR6770_5P	1.6801	0.58484	1
573	MIR3678_3P	1.7248	0.58484	1
1170	MIR4726_3P	1.8288	0.58484	1
1219	MIR4450	1.8307	0.58484	1
1222	MIR331_5P	1.8196	0.58484	1
1291	MIR3152_3P	1.8017	0.58484	1
1830	MIR4278	1.9799	0.58484	1
2179	TACAATC_MIR508	1.8226	0.58484	1
2602	ETF_Q6	1.7193	0.58484	1
2773	YRCCAKNNGNCGC_UNKNOWN	1.8547	0.58484	1
2951	ZNF488_TARGET_GENES	2.0659	0.58484	1
2018	MIR7704	2.6957	0.58572	1
2661	SMAD_Q6	1.6351	0.58684	1
636	MIR4277	1.705	0.58892	1
2010	MIR4740_3P	2.6856	0.59034	1
243	MIR499A_5P	1.6671	0.59209	1
615	MIR5190	1.6947	0.59209	1
1071	MIR3155A_MIR3155B	1.8065	0.59243	1
661	MIR887_5P	1.7473	0.59267	1
691	MIR4472	1.7419	0.59363	1
1651	MIR2114_3P	1.9269	0.59363	1
1886	MIR3162_3P	2.0972	0.59363	1
264	MIR6768_5P	1.639	0.59405	1
609	MIR4701_5P	1.7018	0.59405	1
961	MIR4520_3P	1.7699	0.59405	1
1198	MIR6861_5P	1.8418	0.59405	1
1508	MIR9898	1.8418	0.59405	1
2676	NF1_Q6_01	1.6187	0.59405	1
2788	RGTTAMWNATT_HNF1_01	1.9134	0.59405	1
518	MIR4670_3P	1.6784	0.59449	1
1450	MIR370_5P	1.7794	0.59449	1
1947	MIR136_3P	2.3296	0.59452	1
2896	NEUROD2_TARGET_GENES	2.6295	0.59584	1
1378	MIR571	1.8272	0.59657	1
1549	MIR6757_5P	1.8341	0.59657	1
2087	AGTCAGC_MIR345	1.7957	0.59657	1
2282	HEN1_01	1.6467	0.59657	1
887	MIR4726_5P	1.7374	0.59694	1
1979	MIR92B_5P	2.4263	0.59761	1
775	MIR3159	1.7287	0.59775	1
2306	PAX2_01	1.8315	0.60051	1
2398	HAND1E47_01	1.6126	0.60108	1
1648	MIR376B_5P_MIR376C_5P	1.8524	0.60138	1
1921	MIR524_3P_MIR525_3P	2.1682	0.6015	1
47	MIR6733_5P	1.6002	0.60185	1
500	MIR2117	1.7	0.60185	1
519	MIR6512_5P	1.6967	0.60185	1
1209	MIR644A	1.8133	0.60185	1
1383	MIR3144_3P	1.804	0.60185	1
1833	MIR1911_5P	2.0027	0.60185	1
1892	MIR6789_5P	2.0346	0.60185	1
1972	MIR3912_3P	2.5631	0.60185	1
2338	OCT1_03	1.6217	0.60185	1
2574	HNF4ALPHA_Q6	1.6134	0.60185	1
67	MIR4528	1.6293	0.60275	1
421	MIR561_5P	1.669	0.60318	1
431	MIR4511	1.6521	0.60318	1
543	MIR6783_5P	1.6714	0.60318	1
1870	MIR6724_5P	2.0399	0.60318	1
1400	MIR219B_3P	1.8094	0.60365	1
226	MIR4768_3P	1.6324	0.60449	1
2994	MED16_TARGET_GENES	2.0089	0.60449	1
1004	MIR4286	1.7202	0.60503	1
2008	MIR1973	2.3637	0.60503	1
2446	NFAT_Q6	1.6157	0.60503	1
204	MIR133A_3P_MIR133B	1.5942	0.60523	1
288	MIR10394_5P	1.6363	0.60523	1
332	MIR224_5P	1.641	0.60523	1
1045	MIR3156_3P	1.7201	0.60523	1
1840	MIR4423_5P	1.9639	0.60523	1
2552	ATF4_Q2	1.5982	0.60523	1
118	MIR6878_5P	1.6192	0.60799	1
1823	MIR4999_3P	1.8625	0.60799	1
2684	ER_Q6_01	1.6001	0.60799	1
329	MIR9500	1.646	0.60878	1
110	MIR6832_3P	1.5904	0.60919	1
1915	MIR598_5P	2.2888	0.60919	1
2191	AGCTCCT_MIR28	1.7066	0.60919	1
2216	GTACAGG_MIR486	1.7699	0.60919	1
2721	T3R_Q6	1.6047	0.60919	1
2881	ILK_TARGET_GENES	2.1161	0.60943	1
1002	MIR4708_3P	1.6927	0.61033	1
2758	TNCATNTCCYR_UNKNOWN	1.6607	0.6105	1
768	MIR5004_5P	1.6714	0.61111	1
318	MIR4514	1.6271	0.61164	1
1278	MIR193B_5P	1.7997	0.61164	1
2954	ZNF558_TARGET_GENES	1.5956	0.61217	1
2444	HFH8_01	1.62	0.61362	1
2046	MIR451A	2.2069	0.61523	1
370	MIR4443	1.6353	0.61538	1
1173	MIR934	1.7449	0.61538	1
435	MIR188_3P	1.6343	0.61578	1
1770	MIR6755_5P	1.8807	0.61578	1
2152	CATGTAA_MIR496	1.6107	0.61578	1
2719	VDR_Q6	1.5914	0.61578	1
49	MIR7151_3P	1.585	0.6161	1
107	MIR12135	1.6073	0.6161	1
457	MIR6847_5P	1.6322	0.6161	1
982	MIR5000_5P	1.6873	0.6161	1
2859	ZNF445_TARGET_GENES	2.3007	0.61616	1
185	MIR518C_5P	1.6115	0.61683	1
256	MIR4735_5P	1.6088	0.61683	1
257	MIR4510	1.6215	0.61683	1
390	MIR223_5P	1.629	0.61683	1
2726	GGGNRMNNYCAT_UNKNOWN	1.7052	0.61683	1
2793	TGASTMAGC_NFE2_01	1.6285	0.61683	1
2829	ZNF708_TARGET_GENES	1.7313	0.61683	1
1476	MIR8056	1.8063	0.61757	1
1839	MIR4433B_3P	1.8571	0.61846	1
724	MIR5583_5P	1.6713	0.6195	1
847	MIR6727_3P	1.6655	0.6195	1
9	MIR4503	1.5729	0.62227	1
1988	MIR147B_3P	2.3307	0.62245	1
2937	ZNF707_TARGET_GENES	1.8467	0.62247	1
954	MIR3689D	1.6782	0.62264	1
1385	MIR4298	1.7569	0.62264	1
1790	MIR208A_3P	1.7974	0.62264	1
2035	MIR1273C	2.0112	0.62296	1
1632	MIR7975	1.7815	0.62335	1
480	MIR6788_5P	1.6458	0.62365	1
1363	MIR4740_5P	1.7608	0.62365	1
2072	GACTGTT_MIR212_MIR132	1.6111	0.62365	1
1868	MIR6767_3P	1.8747	0.62372	1
2395	USF_C	1.5665	0.62372	1
570	MIR3168	1.6335	0.62373	1
1423	MIR382_5P	1.7365	0.62386	1
1696	MIR193A_5P	1.7999	0.62386	1
2573	GCM_Q2	1.5835	0.62386	1
1606	MIR6834_3P	1.7767	0.62629	1
2023	MIR6717_5P	0.51969	0.62629	1
2952	ZNF560_TARGET_GENES	1.7841	0.62629	1
2508	STAT5A_01	1.5796	0.62693	1
831	MIR6506_5P	1.6633	0.62711	1
1718	MIR6508_3P	1.7698	0.62868	1
2241	AGTGCGT_MIR521	1.9084	0.62868	1
711	MIR136_5P	1.6438	0.62974	1
731	MIR6081	1.662	0.62981	1
442	MIR3192_5P	1.6132	0.63	1
872	MIR320A_5P	1.6519	0.63	1
700	MIR1301_3P_MIR5047	1.6322	0.6352	1
2640	DR1_Q3	1.5686	0.6356	1
1148	MIR4664_5P	1.7107	0.63577	1
1431	MIR4761_3P	1.7582	0.63577	1
2025	MIR101_2_5P	2.2018	0.63577	1
1625	MIR3142	1.7362	0.63651	1
2407	ARNT_01	1.5556	0.63934	1
1468	MIR6869_5P	1.7608	0.64083	1
2645	LXR_DR4_Q3	1.6424	0.64386	1
568	MIR125B_2_3P	1.6087	0.64415	1
2146	ATGAAGG_MIR205	1.5865	0.64563	1
2283	YY1_02	1.5493	0.64563	1
142	MIR625_5P	1.5695	0.64571	1
633	MIR452_3P	1.6187	0.64571	1
976	MIR152_5P	1.6469	0.64571	1
1016	MIR6831_5P	1.6167	0.64571	1
2255	E2F_01	1.6701	0.64571	1
2545	STAT4_01	1.5639	0.64571	1
1583	MIR3690	1.7328	0.646	1
1913	MIR3678_5P	1.9062	0.646	1
2771	YKACATTT_UNKNOWN	1.5523	0.646	1
1722	MIR103B	1.7463	0.64665	1
127	MIR659_3P	1.5613	0.64731	1
2470	HMEF2_Q6	1.6174	0.64753	1
2127	TAGCTTT_MIR9	1.5449	0.64861	1
1034	MIR127_5P	1.6427	0.64877	1
878	MIR484	1.6584	0.64902	1
1579	MIR4268	1.6904	0.64902	1
2874	CHAF1A_TARGET_GENES	1.6441	0.64902	1
2085	CATTTCA_MIR203	1.5349	0.64905	1
1238	MIR4639_3P	1.6667	0.64942	1
2346	AGCYRWTTC_UNKNOWN	1.6229	0.64942	1
1113	MIR10524_5P	1.6447	0.65072	1
857	MIR6505_3P	1.6273	0.65278	1
1082	MIR4712_5P	1.615	0.65363	1
1560	MIR5009_5P	1.6864	0.65363	1
1746	MIR656_5P	1.7339	0.65363	1
1794	MIR3157_3P	1.7328	0.65363	1
2830	ZNF16_TARGET_GENES	1.6781	0.65363	1
53	MIR7154_5P	1.5387	0.65527	1
1835	MIR6835_5P	1.7507	0.65527	1
2333	TST1_01	1.5466	0.65527	1
962	MIR6782_3P	1.6244	0.65637	1
94	MIR2052	1.5471	0.65638	1
942	MIR2861	1.6481	0.65839	1
1971	LET_7D_3P	1.8816	0.65879	1
1725	MIR6808_3P	1.7102	0.65919	1
703	MIR6833_5P	1.5907	0.66072	1
2260	P300_01	1.537	0.66205	1
416	MIR30C_2_3P	1.5825	0.66257	1
621	MIR31_5P	1.5761	0.66257	1
1054	MIR592	1.6351	0.66257	1
1076	MIR4686	1.6314	0.66257	1
1272	MIR6744_5P	1.6879	0.66257	1
955	MIR549A_3P	1.6272	0.66278	1
2453	ETS1_B	1.5375	0.66278	1
964	MIR4639_5P	1.6224	0.66413	1
1871	MIR4453	1.7246	0.66458	1
2119	GTCTTCC_MIR7	1.5516	0.66458	1
177	MIR1303	1.5455	0.6649	1
61	MIR4477B	1.5264	0.66504	1
601	MIR6845_3P	1.5714	0.66504	1
1305	MIR937_5P	1.6516	0.66504	1
1831	MIR5191	1.7704	0.66504	1
2095	GTTTGTT_MIR495	1.5253	0.66504	1
2187	AGTCTTA_MIR499	1.6151	0.66504	1
2526	FOXO4_02	1.5301	0.66504	1
590	MIR760	1.5696	0.66604	1
259	MIR6130	1.5547	0.66715	1
1331	MIR339_5P	1.62	0.6674	1
1920	MIR8088	1.2462	0.6674	1
2142	ATATGCA_MIR448	1.5357	0.6674	1
2734	KMCATNNWGGA_UNKNOWN	1.5886	0.6674	1
456	MIR30C_1_3P	1.5674	0.66951	1
1232	MIR1910_5P	1.6105	0.66951	1
1516	MIR4715_5P	1.6758	0.66951	1
1559	MIR619_3P	1.6356	0.66951	1
1986	MIR132_5P	1.9179	0.66951	1
965	MIR4714_5P	1.5931	0.66952	1
1275	MIR3188	1.6131	0.67052	1
1121	MIR3156_5P	1.6123	0.67111	1
1906	MIR564	1.7604	0.67111	1
2927	ZNF502_TARGET_GENES	1.727	0.67111	1
1075	MIR770_5P	1.5779	0.67148	1
1319	MIR620	1.6169	0.67148	1
1888	MIR6741_5P	1.7302	0.67148	1
38	MIR4263	1.5138	0.67181	1
527	MIR4724_5P	1.5554	0.67181	1
833	MIR4645_5P	1.569	0.67181	1
1747	MIR3117_3P	1.6777	0.67181	1
1873	MIR3180_MIR3180_3P	1.7338	0.67181	1
1968	MIR95_3P	1.1313	0.67181	1
2005	MIR518A_3P_MIR518B_MIR518C_3P_MIR518D_3P_MIR518F_3P_MIR526A_3P	1.8131	0.67181	1
2044	MIR9899	1.7014	0.67181	1
980	MIR606	1.5747	0.67335	1
771	MIR9851_5P	1.5657	0.67392	1
1520	MIR4638_3P	1.6237	0.67392	1
1903	MIR4512	1.7065	0.67414	1
2521	TBP_01	1.5303	0.67414	1
2461	PAX4_02	1.526	0.67441	1
2116	CAGGGTC_MIR504	1.5828	0.6751	1
77	MIR888_5P	1.5151	0.67539	1
1701	MIR3619_3P	1.6475	0.67539	1
41	MIR6739_5P	1.5095	0.67679	1
1765	MIR6874_5P	1.6554	0.67679	1
1680	MIR6802_3P	1.6483	0.67752	1
2156	GTCTACC_MIR379	1.6998	0.67752	1
481	MIR3920	1.5458	0.67774	1
879	MIR4772_3P	1.572	0.67787	1
51	MIR548AS_3P	1.5029	0.67973	1
321	MIR1208	1.5393	0.67973	1
476	MIR8089	1.5443	0.67973	1
628	MIR6792_3P	1.5543	0.67973	1
914	MIR4774_5P	1.5693	0.67973	1
1017	MIR10397_5P	1.5834	0.67973	1
1049	MIR4695_3P	1.5847	0.67973	1
1145	MIR5008_5P	1.5843	0.67973	1
1273	MIR550B_3P	1.6015	0.67973	1
1324	MIR6866_5P	1.5811	0.67973	1
2876	ERCC8_TARGET_GENES	1.8305	0.67973	1
1548	MIR6838_3P	1.5986	0.67994	1
1990	MIR1204	0.80353	0.67994	1
340	MIR3926	1.5211	0.6808	1
567	MIR1294	1.5257	0.6808	1
897	MIR382_3P	1.5613	0.6808	1
1088	MIR6832_5P	1.5728	0.6808	1
1155	MIR3161	1.5798	0.6808	1
1263	MIR2116_3P	1.5824	0.6808	1
1436	MIR299_3P	1.6068	0.6808	1
1563	MIR6861_3P	1.6092	0.6808	1
1836	MIR4800_5P	1.686	0.6808	1
2061	ACTGAAA_MIR30A3P_MIR30E3P	1.5096	0.6808	1
2129	TTGGGAG_MIR150	1.5555	0.6808	1
2818	ZNF354A_TARGET_GENES	1.6853	0.6808	1
30	MIR3180_5P	1.4939	0.68183	1
397	MIR22_5P	1.5282	0.68183	1
1077	MIR6748_5P	1.5863	0.68183	1
1985	MIR8053	1.4884	0.68183	1
2857	CDH4_TARGET_GENES	1.5921	0.68183	1
631	MIR1304_5P	1.5358	0.68218	1
1626	MIR18B_3P	1.5986	0.68218	1
1932	MIR4281	1.6692	0.68218	1
2063	GTATGAT_MIR154_MIR487	1.5598	0.68452	1
1889	MIR1282	1.6985	0.68624	1
1254	MIR4690_5P	1.562	0.68633	1
858	MIR4469	1.5389	0.6869	1
2833	ZNF23_TARGET_GENES	1.6369	0.6869	1
494	MIR525_5P	1.5184	0.68716	1
777	MIR6889_3P	1.5387	0.68716	1
2120	ATAACCT_MIR154	1.5643	0.68716	1
2701	SP1_Q6_01	1.4942	0.68716	1
193	MIR6127	1.5078	0.6876	1
251	MIR6129	1.51	0.6876	1
418	MIR374B_3P	1.518	0.6876	1
740	MIR335_5P	1.5345	0.6876	1
822	MIR5580_5P	1.5295	0.6876	1
2239	TAATGTG_MIR323	1.5083	0.6876	1
2672	E2F_Q2	1.5049	0.6876	1
1183	MIR3935	1.5528	0.68778	1
696	MIR3140_5P	1.5224	0.68803	1
1768	MIR609	1.6165	0.68803	1
2161	GGCAGTG_MIR3243P	1.5321	0.68803	1
557	MIR623	1.5201	0.69073	1
152	MIR4470	1.4864	0.69075	1
1735	MIR3670	1.5701	0.69075	1
2197	AACTGGA_MIR145	1.4887	0.69075	1
2509	STAT5B_01	1.4934	0.69103	1
2722	PXR_Q2	1.4922	0.69103	1
772	MIR487A_5P	1.528	0.69132	1
1500	MIR4480	1.5684	0.69132	1
1692	MIR769_5P	1.5684	0.69132	1
2016	MIR181A_3P	0.40513	0.69132	1
2038	MIR127_3P	1.3293	0.69132	1
253	MIR6133	1.4992	0.69402	1
2184	TCATCTC_MIR143	1.5023	0.69402	1
2084	GGATCCG_MIR127	1.6832	0.69411	1
1003	MIR7152_3P	1.5251	0.69445	1
96	MIR5002_5P	1.4791	0.69553	1
472	MIR6752_3P	1.5079	0.69553	1
2138	CACGTTT_MIR302A	1.5708	0.69692	1
478	MIR4766_3P	1.5031	0.69709	1
1362	MIR6779_3P	1.5316	0.69772	1
926	MIR5094	1.5242	0.69826	1
1250	MIR1270	1.5318	0.69826	1
1797	MIR151A_3P	1.5737	0.69826	1
1998	MIR6777_5P	1.2411	0.69826	1
2076	GCGCCTT_MIR525_MIR524	1.5776	0.69826	1
2367	MYB_Q6	1.4828	0.69826	1
2831	ZNF19_TARGET_GENES	1.5649	0.69826	1
594	MIR593_5P	1.4885	0.70049	1
1670	MIR27B_5P	1.548	0.70049	1
2220	ATTCTTT_MIR186	1.4717	0.70077	1
1456	MIR4448	1.5273	0.7011	1
2050	MIR4638_5P	0.19165	0.7011	1
2185	GAGCTGG_MIR337	1.4912	0.7011	1
1404	MIR6511A_3P_MIR6511B_3P	1.5288	0.70327	1
2882	TCOF1_TARGET_GENES	1.5489	0.70327	1
640	MIR1248	1.4966	0.7038	1
1193	MIR6500_3P	1.5147	0.7038	1
1753	MIR3675_5P	1.5464	0.7038	1
2195	GACAATC_MIR219	1.487	0.7038	1
2477	AREB6_04	1.4748	0.7038	1
524	MIR204_3P	1.4914	0.70398	1
2730	GTTGNYNNRGNAAC_UNKNOWN	1.4984	0.70398	1
2132	ATGTTTC_MIR494	1.4801	0.70663	1
2426	HLF_01	1.4688	0.70663	1
580	MIR9986	1.482	0.7076	1
1031	MIR383_5P	1.5075	0.70789	1
2502	ZIC1_01	1.4665	0.70789	1
1527	MIR6076	1.5161	0.70837	1
1891	MIR8086	1.5364	0.70837	1
2957	CDC5L_TARGET_GENES	1.4678	0.70837	1
1146	MIR4722_3P	1.4995	0.7086	1
2809	TERT_TARGET_GENES	1.504	0.7086	1
920	MIR5587_5P	1.4886	0.70986	1
2824	WIZ_TARGET_GENES	1.5063	0.70986	1
1050	MIR532_5P	1.4981	0.7104	1
1080	MIR145_3P	1.5003	0.71067	1
2206	TAGAACC_MIR182	1.5161	0.71067	1
2761	TTTNNANAGCYR_UNKNOWN	1.4988	0.71067	1
1213	MIR18A_3P	1.4906	0.71074	1
95	MIR3123	1.4625	0.71104	1
520	MIR4716_5P	1.4768	0.71272	1
634	MIR3190_3P	1.4796	0.71359	1
1241	MIR4772_5P	1.5019	0.71359	1
2969	BRF2_TARGET_GENES	1.3436	0.71359	1
1115	MIR6731_3P	1.493	0.7136	1
1371	MIR4761_5P	1.4951	0.71595	1
2186	AGTCTAG_MIR151	1.5064	0.71595	1
2289	GATA3_01	1.4648	0.71595	1
2558	NERF_Q2	1.4586	0.71595	1
671	MIR491_5P	1.476	0.71714	1
1927	MIR2277_3P	1.4742	0.71714	1
237	MIR103A_3P_MIR107	1.4535	0.7174	1
1890	MIR1251_5P	1.4994	0.71744	1
155	MIR4692	1.4567	0.71775	1
1312	MIR1227_3P	1.4807	0.71833	1
2162	GAGCCAG_MIR149	1.4632	0.71833	1
687	MIR590_5P	1.4644	0.72148	1
1172	MIR4701_3P	1.4856	0.72148	1
2572	GATA4_Q3	1.4521	0.72148	1
808	MIR2355_3P	1.4652	0.72221	1
846	MIR4656	1.4704	0.72221	1
807	MIR2467_5P	1.466	0.72318	1
28	MIR5196_5P	1.4458	0.72376	1
90	MIR3182	1.4455	0.72431	1
205	MIR212_3P	1.4471	0.72431	1
305	MIR486_3P	1.4503	0.72431	1
314	MIR7844_5P	1.4485	0.72431	1
428	MIR4667_5P	1.4506	0.72431	1
526	MIR653_3P	1.4558	0.72431	1
528	MIR5006_5P	1.4548	0.72431	1
599	MIR223_3P	1.4531	0.72431	1
744	MIR548S	1.452	0.72431	1
776	MIR487B_5P	1.4569	0.72431	1
842	MIR6126	1.4558	0.72431	1
1094	MIR148B_5P	1.4604	0.72431	1
1097	MIR495_5P	1.4689	0.72431	1
1340	MIR3659	1.4627	0.72431	1
1412	MIR6870_3P	1.4646	0.72431	1
1644	MIR3657	1.4698	0.72431	1
1668	MIR1915_5P	1.4638	0.72431	1
1959	MIR6820_5P	1.4873	0.72431	1
2065	TAGGTCA_MIR192_MIR215	1.4705	0.72431	1
2428	AML1_01	1.4433	0.72431	1
2638	AML1_Q6	1.4433	0.72431	1
2679	FOX_Q2	1.4434	0.72431	1
2840	MYF6_TARGET_GENES	1.4263	0.72431	1
2916	BCL6B_TARGET_GENES	1.4572	0.72431	1
2931	GTF3A_TARGET_GENES	1.4861	0.72431	1
1555	MIR635	1.4602	0.72554	1
739	MIR217_3P	1.453	0.72559	1
868	MIR486_5P	1.4538	0.72559	1
1005	MIR637	1.4539	0.72559	1
2024	MIR3177_3P	1.342	0.72729	1
2567	CRX_Q4	1.438	0.7282	1
1315	MIR2276_5P	1.4498	0.72948	1
222	MIR132_3P	1.4358	0.7304	1
791	MIR6758_3P	1.4438	0.7304	1
888	MIR4786_5P	1.4463	0.7304	1
2101	CAAGGAT_MIR362	1.4469	0.7304	1
58	MIR3973	1.4309	0.73177	1
605	MIR888_3P	1.4394	0.73177	1
921	MIR6806_3P	1.4394	0.73177	1
943	MIR3928_5P	1.4394	0.73177	1
1248	MIR4777_3P	1.4422	0.73177	1
2166	GGCACAT_MIR455	1.4444	0.73177	1
2710	CP2_02	1.4327	0.73177	1
2815	SYNCRIP_TARGET_GENES	1.425	0.73177	1
652	MIR4720_3P	1.434	0.73379	1
1381	MIR1293	1.4356	0.73379	1
1503	MIR4446_3P	1.4366	0.73379	1
1901	MIR4790_5P	1.3696	0.73379	1
2501	AR_Q2	1.434	0.73379	1
2536	BACH2_01	1.4286	0.73379	1
2442	FREAC4_01	1.4317	0.73525	1
1817	MIR3622A_5P	1.4261	0.73558	1
2136	GTAAGAT_MIR200A	1.4321	0.73558	1
2434	CCANNAGRKGGC_UNKNOWN	1.4308	0.73558	1
2903	COBLL1_TARGET_GENES	1.4291	0.73558	1
241	MIR4297	1.4273	0.73599	1
2641	GCTNWTTGK_UNKNOWN	1.4219	0.73857	1
223	MIR122B_5P	1.4237	0.73934	1
2607	TFIII_Q6	1.422	0.73962	1
354	MIR8070	1.422	0.74215	1
2460	PAX4_01	1.4188	0.74215	1
1366	MIR3117_5P	1.4157	0.74243	1
1087	MIR6874_3P	1.4183	0.74294	1
1575	MIR214_5P	1.4138	0.74305	1
1590	MIR1231	1.4129	0.74318	1
2838	NR1D1_TARGET_GENES	1.4181	0.74318	1
2747	RYCACNNRNNRNCAG_UNKNOWN	1.4122	0.74452	1
2368	ATCMNTCCGY_UNKNOWN	1.4099	0.74497	1
2377	GR_Q6	1.415	0.74592	1
2968	VRTN_TARGET_GENES	1.3007	0.74605	1
2791	YTAATTAA_LHX3_01	1.4141	0.74654	1
56	MIR9902	1.4131	0.74677	1
2632	POU1F1_Q6	1.4126	0.74713	1
1443	MIR4524B_3P	1.4054	0.74816	1
539	MIR4673	1.4101	0.74922	1
569	MIR708_3P	1.4088	0.74933	1
1780	MIR1296_5P	1.3675	0.74933	1
1853	MIR4732_5P	1.3377	0.74933	1
2055	CACTGCC_MIR34A_MIR34C_MIR449	1.4095	0.74933	1
1483	MIR6864_3P	1.3875	0.74969	1
296	MIR4704_3P	1.4065	0.74985	1
1995	MIR10401_3P	0.19999	0.74985	1
2317	TAXCREB_02	1.3673	0.74985	1
2069	TTGGAGA_MIR5155P_MIR519E	1.4064	0.75008	1
156	MIR130B_5P	1.4075	0.75011	1
1417	MIR6780B_3P	1.3926	0.75155	1
1030	MIR4502	1.3963	0.75229	1
362	MIR2681_5P	1.403	0.75238	1
143	MIR670_5P	1.4045	0.75289	1
875	MIR3135B	1.3975	0.75289	1
1392	MIR6811_3P	1.387	0.75289	1
1623	MIR4765	1.3751	0.75489	1
1874	MIR3649	1.293	0.75489	1
2205	TTTTGAG_MIR373	1.4015	0.7553	1
1089	MIR4501	1.3849	0.75621	1
1422	MIR6740_5P	1.3755	0.75676	1
492	MIR12128	1.3922	0.75819	1
1438	MIR6511B_5P	1.3784	0.75819	1
69	MIR3145_3P	1.3923	0.7615	1
759	MIR7112_3P	1.3794	0.7615	1
957	MIR1260A_MIR1260B	1.384	0.7615	1
1174	MIR7109_5P	1.3768	0.7615	1
1224	MIR6810_3P	1.3716	0.7615	1
1428	MIR632	1.3678	0.7615	1
1451	MIR631	1.3562	0.7615	1
1637	MIR6855_3P	1.3481	0.7615	1
1728	MIR4633_5P	1.3507	0.7615	1
1744	MIR3174	1.3479	0.7615	1
2441	FREAC3_01	1.3952	0.7615	1
2667	HIF1_Q3	1.3939	0.7615	1
2668	MYC_Q2	1.3895	0.7615	1
394	MIR3689A_3P_MIR3689B_3P_MIR3689C	1.3864	0.76199	1
1044	MIR134_3P	1.3738	0.76199	1
1351	MIR3672	1.349	0.76199	1
1934	MIR598_3P	1.139	0.76199	1
2151	CCATCCA_MIR432	1.3605	0.76199	1
2611	ZF5_01	1.3904	0.76199	1
2619	GCGNNANTTCC_UNKNOWN	1.3825	0.76199	1
2686	AP2_Q6_01	1.3914	0.76199	1
2866	LMNB2_TARGET_GENES	1.3248	0.76199	1
454	MIR3664_3P	1.3813	0.76232	1
2111	GTCAACC_MIR3805P	1.2756	0.76232	1
881	MIR5100	1.3708	0.76261	1
1493	MIR6796_3P	1.3562	0.76323	1
166	MIR155_5P	1.3858	0.76347	1
452	MIR2116_5P	1.3785	0.76347	1
996	MIR581	1.3569	0.76347	1
1705	MIR92A_1_5P	1.3352	0.76347	1
1914	MIR4462	1.2312	0.76347	1
1424	MIR4513	1.3333	0.76356	1
[truncated: 997 more rows]

## Sheet: M100 Pathways
	geneSet	dirStat	pAdjAcc	pAdjDec
404	KEGG_NEUROACTIVE_LIGAND_RECEPTOR_INTERACTION	7.2593	7.7083e-05	1
748	REACTOME_NEUROTRANSMITTER_RELEASE_CYCLE	10.341	7.7083e-05	1
750	REACTOME_NEUROTRANSMITTER_RECEPTORS_AND_POSTSYNAPTIC_SIGNAL_TRANSMISSION	6.0771	7.7083e-05	1
751	REACTOME_TRANSMISSION_ACROSS_CHEMICAL_SYNAPSES	6.8362	7.7083e-05	1
893	REACTOME_INTEGRATION_OF_ENERGY_METABOLISM	6.6484	7.7083e-05	1
1412	REACTOME_REGULATION_OF_INSULIN_SECRETION	8.0984	7.7083e-05	1
1565	REACTOME_CARDIAC_CONDUCTION	7.185	7.7083e-05	1
1566	REACTOME_PHASE_0_RAPID_DEPOLARISATION	11.173	7.7083e-05	1
2205	WP_CALCIUM_REGULATION_IN_THE_CARDIAC_CELL	6.4211	7.7083e-05	1
741	REACTOME_OPIOID_SIGNALLING	6.3845	0.00012614	1
1139	REACTOME_DOPAMINE_NEUROTRANSMITTER_RELEASE_CYCLE	11.192	0.00012614	1
1723	REACTOME_NEUREXINS_AND_NEUROLIGINS	7.8097	0.0001601	1
2190	REACTOME_GABA_RECEPTOR_ACTIVATION	9.2292	0.0001601	1
400	KEGG_CALCIUM_SIGNALING_PATHWAY	6.0114	0.000185	1
1875	REACTOME_INSULIN_RECEPTOR_RECYCLING	11.769	0.000185	1
1724	REACTOME_PROTEIN_PROTEIN_INTERACTIONS_AT_SYNAPSES	6.146	0.00020404	1
2245	WP_GABA_RECEPTOR_SIGNALING	10.727	0.00020404	1
2199	REACTOME_ION_CHANNEL_TRANSPORT	5.3095	0.00023125	1
1120	REACTOME_GLUTAMATE_NEUROTRANSMITTER_RELEASE_CYCLE	10.7	0.00032862	1
1362	REACTOME_MUSCLE_CONTRACTION	5.1311	0.00034687	1
2084	REACTOME_TRANSFERRIN_ENDOCYTOSIS_AND_RECYCLING	10.53	0.00039643	1
2108	REACTOME_ASSEMBLY_AND_CELL_SURFACE_PRESENTATION_OF_NMDA_RECEPTORS	9.0455	0.00040994	1
772	REACTOME_ROS_AND_RNS_PRODUCTION_IN_PHAGOCYTES	11.088	0.00045245	1
174	BIOCARTA_CK1_PATHWAY	13.205	0.00052031	1
1295	REACTOME_L1CAM_INTERACTIONS	5.1169	0.000888	1
1211	REACTOME_ACETYLCHOLINE_NEUROTRANSMITTER_RELEASE_CYCLE	12.073	0.00089931	1
2331	WP_SYNAPTIC_VESICLE_PATHWAY	6.8872	0.00089931	1
986	REACTOME_SEROTONIN_NEUROTRANSMITTER_RELEASE_CYCLE	10.805	0.0009569	1
987	REACTOME_NOREPINEPHRINE_NEUROTRANSMITTER_RELEASE_CYCLE	11.657	0.0009569	1
430	KEGG_GAP_JUNCTION	5.9057	0.001665	1
1458	REACTOME_ACTIVATION_OF_NMDA_RECEPTORS_AND_POSTSYNAPTIC_EVENTS	5.3482	0.0017679	1
2249	WP_SUDDEN_INFANT_DEATH_SYNDROME_SIDS_SUSCEPTIBILITY_PATHWAYS	4.7426	0.0021463	1
103	BIOCARTA_GABA_PATHWAY	15.365	0.002817	1
448	KEGG_LONG_TERM_POTENTIATION	5.7721	0.0034483	1
2671	WP_FRAGILE_X_SYNDROME	4.4719	0.0047968	1
1369	REACTOME_ADRENALINE_NORADRENALINE_INHIBITS_INSULIN_SECRETION	8.3775	0.0052224	1
471	KEGG_EPITHELIAL_CELL_SIGNALING_IN_HELICOBACTER_PYLORI_INFECTION	5.9347	0.00585	1
1942	REACTOME_GABA_SYNTHESIS_RELEASE_REUPTAKE_AND_DEGRADATION	9.5826	0.0061342	1
745	REACTOME_G_PROTEIN_MEDIATED_EVENTS	6.0766	0.0098726	1
238	BIOCARTA_PDZS_PATHWAY	9.8119	0.010892	1
1322	REACTOME_GLUCAGON_LIKE_PEPTIDE_1_GLP1_REGULATES_INSULIN_SECRETION	7.1094	0.012031	1
1567	REACTOME_PHASE_2_PLATEAU_PHASE	9.7028	0.012124	1
1395	REACTOME_G_ALPHA_I_SIGNALLING_EVENTS	3.8376	0.012891	1
979	REACTOME_DARPP_32_EVENTS	7.9858	0.013008	1
1462	REACTOME_INTERACTION_BETWEEN_L1_AND_ANKYRINS	8.3322	0.013335	1
150	BIOCARTA_NOS1_PATHWAY	8.9167	0.014946	1
1393	REACTOME_G_ALPHA_S_SIGNALLING_EVENTS	5.3995	0.016739	1
470	KEGG_VIBRIO_CHOLERAE_INFECTION	6.0345	0.017402	1
747	REACTOME_PRESYNAPTIC_DEPOLARIZATION_AND_CALCIUM_CHANNEL_OPENING	10.501	0.017429	1
270	BIOCARTA_FLUMAZENIL_PATHWAY	14.175	0.018107	1
2525	WP_COMMON_PATHWAYS_UNDERLYING_DRUG_ADDICTION	6.2543	0.018704	1
2153	REACTOME_ADORA2B_MEDIATED_ANTI_INFLAMMATORY_CYTOKINES_PRODUCTION	6.0175	0.019517	1
2349	WP_MYOMETRIAL_RELAXATION_AND_CONTRACTION_PATHWAYS	4.133	0.019517	1
2083	REACTOME_IRON_UPTAKE_AND_TRANSPORT	5.9411	0.023241	1
573	PID_NFAT_3PATHWAY	5.5475	0.023701	1
2191	REACTOME_GABA_B_RECEPTOR_ACTIVATION	7.0463	0.024665	1
1848	REACTOME_SIGNALING_BY_INSULIN_RECEPTOR	5.3236	0.025608	1
944	REACTOME_NEUROTOXICITY_OF_CLOSTRIDIUM_TOXINS	10.921	0.029903	1
796	REACTOME_POTASSIUM_CHANNELS	5.9929	0.030013	1
1396	REACTOME_G_ALPHA_Z_SIGNALLING_EVENTS	6.0517	0.030013	1
2157	REACTOME_ANTI_INFLAMMATORY_RESPONSE_FAVOURING_LEISHMANIA_PARASITE_INFECTION	5.1572	0.030013	1
863	REACTOME_GAP_JUNCTION_TRAFFICKING_AND_REGULATION	6.8445	0.032186	1
1381	REACTOME_G_ALPHA_Q_SIGNALLING_EVENTS	4.3655	0.032186	1
1908	REACTOME_GOLGI_TO_ER_RETROGRADE_TRANSPORT	3.9235	0.032186	1
2631	WP_RAS_SIGNALING	3.8017	0.032186	1
2679	WP_PROXIMAL_TUBULE_TRANSPORT	7.3819	0.032186	1
179	BIOCARTA_PGC1A_PATHWAY	8.8921	0.033901	1
1756	REACTOME_COPI_INDEPENDENT_GOLGI_TO_ER_RETROGRADE_TRAFFIC	5.4253	0.037962	1
82	BIOCARTA_P35ALZHEIMERS_PATHWAY	11.884	0.039152	1
1415	REACTOME_TRANSPORT_OF_INORGANIC_CATIONS_ANIONS_AND_AMINO_ACIDS_OLIGOPEPTIDES	4.7634	0.039861	1
241	BIOCARTA_CHREBP_PATHWAY	8.3769	0.042729	1
575	PID_CONE_PATHWAY	17.915	0.050384	1
2091	REACTOME_ION_TRANSPORT_BY_P_TYPE_ATPASES	5.7278	0.050672	1
406	KEGG_OOCYTE_MEIOSIS	4.0503	0.055086	1
847	REACTOME_DAG_AND_IP3_SIGNALING	5.618	0.055086	1
1910	REACTOME_CLATHRIN_MEDIATED_ENDOCYTOSIS	3.736	0.055086	1
1982	REACTOME_CARBOXYTERMINAL_POST_TRANSLATIONAL_MODIFICATIONS_OF_TUBULIN	6.9719	0.055086	1
1355	REACTOME_RAP1_SIGNALLING	9.0543	0.055298	1
1518	REACTOME_GPCR_LIGAND_BINDING	4.1009	0.055298	1
1449	REACTOME_RECYCLING_PATHWAY_OF_L1	5.4592	0.055344	1
1364	REACTOME_TRAFFICKING_OF_AMPA_RECEPTORS	6.0805	0.057894	1
1417	REACTOME_SLC_MEDIATED_TRANSMEMBRANE_TRANSPORT	3.6758	0.057894	1
1450	REACTOME_UNBLOCKING_OF_NMDA_RECEPTORS_GLUTAMATE_BINDING_AND_ACTIVATION	7.5193	0.058667	1
2097	REACTOME_MOLYBDENUM_COFACTOR_BIOSYNTHESIS	17.337	0.058667	1
2196	REACTOME_FACTORS_INVOLVED_IN_MEGAKARYOCYTE_DEVELOPMENT_AND_PLATELET_PRODUCTION	3.8295	0.058667	1
1389	REACTOME_PLATELET_HOMEOSTASIS	4.7352	0.063004	1
2572	WP_SPLICING_FACTOR_NOVA_REGULATED_SYNAPTIC_PROTEINS	5.4252	0.063004	1
339	KEGG_TAURINE_AND_HYPOTAURINE_METABOLISM	11.867	0.064345	1
283	BIOCARTA_REELIN_PATHWAY	10.88	0.068575	1
455	KEGG_GNRH_SIGNALING_PATHWAY	4.2765	0.068575	1
1408	REACTOME_CLASS_C_3_METABOTROPIC_GLUTAMATE_PHEROMONE_RECEPTORS_	11.744	0.068575	1
2273	WP_GPCRS_CLASS_A_RHODOPSINLIKE	6.4031	0.070971	1
2741	WP_DISRUPTION_OF_POSTSYNAPTIC_SIGNALLING_BY_CNV	5.8244	0.070971	1
451	KEGG_OLFACTORY_TRANSDUCTION	7.7486	0.07274	1
920	REACTOME_SIGNALING_BY_NTRKS	3.6408	0.074759	1
2140	REACTOME_AMINO_ACIDS_REGULATE_MTORC1	5.0105	0.074759	1
2124	REACTOME_ACTIVATION_OF_AMPK_DOWNSTREAM_OF_NMDARS	6.8518	0.080518	1
607	PID_LIS1_PATHWAY	5.8806	0.081141	1
1419	REACTOME_SODIUM_CALCIUM_EXCHANGERS	10.541	0.081141	1
1021	REACTOME_GAP_JUNCTION_ASSEMBLY	8.103	0.085047	1
667	PID_IL8_CXCR1_PATHWAY	7.3249	0.085345	1
2384	WP_SEROTONIN_AND_ANXIETY	10.445	0.085345	1
1440	REACTOME_VASOPRESSIN_REGULATES_RENAL_WATER_HOMEOSTASIS_VIA_AQUAPORINS	5.6464	0.086123	1
1465	REACTOME_AQUAPORIN_MEDIATED_TRANSPORT	5.6464	0.086123	1
1497	REACTOME_ACTIVATION_OF_KAINATE_RECEPTORS_UPON_GLUTAMATE_BINDING	6.0037	0.086123	1
2698	WP_VITAMIN_DSENSITIVE_CALCIUM_SIGNALING_IN_DEPRESSION	5.9082	0.086123	1
450	KEGG_LONG_TERM_DEPRESSION	4.8	0.089111	1
732	REACTOME_ACTIVATION_OF_BAD_AND_TRANSLOCATION_TO_MITOCHONDRIA_	7.4555	0.089812	1
2712	WP_RENIN_ANGIOTENSIN_ALDOSTERONE_SYSTEM_RAAS	5.9596	0.089812	1
1571	REACTOME_ION_HOMEOSTASIS	5.2083	0.089825	1
2150	REACTOME_LEISHMANIA_INFECTION	3.5778	0.089825	1
1142	REACTOME_MHC_CLASS_II_ANTIGEN_PRESENTATION	3.8429	0.089971	1
147	BIOCARTA_NFAT_PATHWAY	5.2462	0.090341	1
1269	REACTOME_HSP90_CHAPERONE_CYCLE_FOR_STEROID_HORMONE_RECEPTORS_SHR_	4.8362	0.093522	1
2357	WP_SULFATION_BIOTRANSFORMATION_REACTION	15.84	0.093795	1
2302	WP_G_PROTEIN_SIGNALING_PATHWAYS	3.976	0.094499	1
693	PID_IL12_STAT4_PATHWAY	7.8302	0.098273	1
761	REACTOME_ACTIVATION_OF_BH3_ONLY_PROTEINS	5.7482	0.098273	1
1351	REACTOME_PROTEIN_FOLDING	3.9235	0.098273	1
2521	WP_ENDOTHELIN_PATHWAYS	6.7014	0.099177	1
2462	WP_CELLTYPE_DEPENDENT_SELECTIVITY_OF_CCK2R_SIGNALING	9.9501	0.10594	1
639	PID_IL8_CXCR2_PATHWAY	6.2089	0.10706	1
642	PID_AR_NONGENOMIC_PATHWAY	5.5927	0.1078	1
2560	WP_BRAINDERIVED_NEUROTROPHIC_FACTOR_BDNF_SIGNALING_PATHWAY	3.3827	0.10954	1
608	PID_ERBB1_DOWNSTREAM_PATHWAY	3.6029	0.1198	1
717	NABA_PROTEOGLYCANS	8.2148	0.1198	1
2630	WP_PHOSPHODIESTERASES_IN_NEURONAL_FUNCTION	5.4346	0.1198	1
104	BIOCARTA_GATA3_PATHWAY	9.0401	0.12272	1
1926	REACTOME_RAB_GERANYLGERANYLATION	4.5093	0.12272	1
2546	WP_CANNABINOID_RECEPTOR_SIGNALING	6.3508	0.12272	1
398	KEGG_MAPK_SIGNALING_PATHWAY	3.0357	0.12276	1
2549	WP_ACE_INHIBITOR_PATHWAY	18.161	0.13263	1
1909	REACTOME_CARGO_RECOGNITION_FOR_CLATHRIN_MEDIATED_ENDOCYTOSIS	3.7827	0.14236	1
2317	WP_GPCRS_CLASS_C_METABOTROPIC_GLUTAMATE_PHEROMONE	8.8082	0.14236	1
2565	WP_PEPTIDE_GPCRS	9.387	0.14236	1
2662	WP_PKCGAMMA_CALCIUM_SIGNALING_PATHWAY_IN_ATAXIA	6.6842	0.14236	1
2195	REACTOME_KINESINS	4.5181	0.14459	1
1753	REACTOME_COPI_MEDIATED_ANTEROGRADE_TRANSPORT	3.6664	0.148	1
1341	REACTOME_POST_CHAPERONIN_TUBULIN_FOLDING_PATHWAY	6.5614	0.15768	1
168	BIOCARTA_RAB_PATHWAY	9.2034	0.15801	1
158	BIOCARTA_CCR5_PATHWAY	6.9204	0.16268	1
795	REACTOME_INWARDLY_RECTIFYING_K_CHANNELS	6.7097	0.16343	1
143	BIOCARTA_IGF1R_PATHWAY	5.5705	0.1683	1
1755	REACTOME_COPI_DEPENDENT_GOLGI_TO_ER_RETROGRADE_TRAFFIC	3.6501	0.1683	1
312	BIOCARTA_BOTULIN_PATHWAY	14.059	0.17085	1
558	PID_LKB1_PATHWAY	4.4525	0.17085	1
2120	REACTOME_NEGATIVE_REGULATION_OF_NMDA_RECEPTOR_MEDIATED_NEURONAL_TRANSMISSION	6.2858	0.17085	1
202	BIOCARTA_GPCR_PATHWAY	5.2007	0.17161	1
762	REACTOME_EFFECTS_OF_PIP2_HYDROLYSIS	6.2568	0.17449	1
1459	REACTOME_RAS_ACTIVATION_UPON_CA2_INFLUX_THROUGH_NMDA_RECEPTOR	6.0733	0.17823	1
173	BIOCARTA_BAD_PATHWAY	5.9351	0.17985	1
1022	REACTOME_TRANSPORT_OF_CONNEXONS_TO_THE_PLASMA_MEMBRANE	7.5282	0.18413	1
1667	REACTOME_LGI_ADAM_INTERACTIONS	7.2371	0.18413	1
950	REACTOME_ADENYLATE_CYCLASE_INHIBITORY_PATHWAY	7.5175	0.1848	1
192	BIOCARTA_ACH_PATHWAY	9.4915	0.18496	1
2470	WP_MAPK_SIGNALING_PATHWAY	2.9588	0.18584	1
1297	REACTOME_PEPTIDE_LIGAND_BINDING_RECEPTORS	4.9714	0.18822	1
2404	WP_NOCGMPPKG_MEDIATED_NEUROPROTECTION	5.2552	0.18822	1
2267	WP_DEREGULATION_OF_RAB_AND_RAB_EFFECTOR_GENES_IN_BLADDER_CANCER	10.152	0.20049	1
416	KEGG_CARDIAC_MUSCLE_CONTRACTION	4.0938	0.21084	1
302	BIOCARTA_FOSB_PATHWAY	13.219	0.21365	1
681	PID_CD8_TCR_DOWNSTREAM_PATHWAY	4.9912	0.21845	1
2325	WP_SEROTONIN_TRANSPORTER_ACTIVITY	9.1375	0.21857	1
974	REACTOME_RETROGRADE_NEUROTROPHIN_SIGNALLING	6.7137	0.21905	1
2591	WP_IL3_SIGNALING_PATHWAY	4.6359	0.21905	1
2666	WP_MOLYBDENUM_COFACTOR_MOCO_BIOSYNTHESIS	12.944	0.2292	1
890	REACTOME_GLUCAGON_SIGNALING_IN_METABOLIC_REGULATION	5.0801	0.23142	1
412	KEGG_ENDOCYTOSIS	3.0428	0.23494	1
1084	REACTOME_G_PROTEIN_ACTIVATION	5.6324	0.23494	1
1443	REACTOME_LYSOSOME_VESICLE_BIOGENESIS	4.6755	0.23556	1
452	KEGG_TASTE_TRANSDUCTION	6.5757	0.23681	1
1154	REACTOME_ACTIVATION_OF_PPARGC1A_PGC_1ALPHA_BY_PHOSPHORYLATION	7.4386	0.23681	1
1298	REACTOME_AMINE_LIGAND_BINDING_RECEPTORS	12.726	0.23681	1
2458	WP_MONOAMINE_GPCRS	12.726	0.23681	1
53	BIOCARTA_BIOPEPTIDES_PATHWAY	5.0167	0.23929	1
624	PID_TRKR_PATHWAY	3.8764	0.23929	1
1407	REACTOME_GLUCAGON_TYPE_LIGAND_RECEPTORS	5.9906	0.23929	1
1414	REACTOME_BICARBONATE_TRANSPORTERS	8.2614	0.23929	1
744	REACTOME_CA_DEPENDENT_EVENTS	4.6212	0.24154	1
1390	REACTOME_REDUCTION_OF_CYTOSOLIC_CA_LEVELS	6.7577	0.24154	1
1521	REACTOME_WNT5A_DEPENDENT_INTERNALIZATION_OF_FZD4	6.2949	0.24154	1
2159	REACTOME_FCGR3A_MEDIATED_IL10_SYNTHESIS	5.1597	0.24154	1
1309	REACTOME_TACHYKININ_RECEPTORS_BIND_TACHYKININS	14.889	0.24188	1
1391	REACTOME_PLATELET_CALCIUM_HOMEOSTASIS	5.6376	0.2466	1
536	PID_LPA4_PATHWAY	6.4323	0.25281	1
1339	REACTOME_COOPERATION_OF_PREFOLDIN_AND_TRIC_CCT_IN_ACTIN_AND_TUBULIN_FOLDING	5.1001	0.25281	1
2005	REACTOME_G_BETA_GAMMA_SIGNALLING_THROUGH_CDC42	6.0525	0.25281	1
146	BIOCARTA_VIP_PATHWAY	5.3686	0.25283	1
900	REACTOME_PKA_ACTIVATION_IN_GLUCAGON_SIGNALLING	6.2094	0.25283	1
1078	REACTOME_TRANS_GOLGI_NETWORK_VESICLE_BUDDING	3.692	0.25283	1
1759	REACTOME_INTRA_GOLGI_AND_RETROGRADE_GOLGI_TO_ER_TRAFFIC	2.8569	0.25736	1
2463	WP_ENERGY_METABOLISM	4.1322	0.26436	1
41	BIOCARTA_AKT_PATHWAY	5.2972	0.26798	1
423	KEGG_AXON_GUIDANCE	3.1492	0.26798	1
845	REACTOME_PI_METABOLISM	3.6014	0.26798	1
1517	REACTOME_PRESYNAPTIC_FUNCTION_OF_KAINATE_RECEPTORS	5.7893	0.26798	1
2691	WP_REGULATORY_CIRCUITS_OF_THE_STAT3_SIGNALING_PATHWAY	4.0827	0.26848	1
501	PID_ENDOTHELIN_PATHWAY	3.979	0.27061	1
742	REACTOME_PKA_MEDIATED_PHOSPHORYLATION_OF_CREB	5.6239	0.27061	1
1577	REACTOME_CLEC7A_DECTIN_1_INDUCES_NFAT_ACTIVATION	7.4614	0.27061	1
362	KEGG_GLYCOSPHINGOLIPID_BIOSYNTHESIS_GANGLIO_SERIES	6.7563	0.27214	1
1367	REACTOME_CRMPS_IN_SEMA3A_SIGNALING	5.746	0.27214	1
2255	WP_ALZHEIMERS_DISEASE	3.6416	0.27584	1
614	PID_ERBB2_ERBB3_PATHWAY	4.1326	0.27953	1
1095	REACTOME_CS_DS_DEGRADATION	6.7043	0.27953	1
2138	REACTOME_SUPPRESSION_OF_PHAGOSOMAL_MATURATION	6.4417	0.28012	1
2341	WP_GLOBO_SPHINGOLIPID_METABOLISM	6.9666	0.28872	1
723	REACTOME_INTRINSIC_PATHWAY_FOR_APOPTOSIS	3.9525	0.29097	1
242	BIOCARTA_LIS1_PATHWAY	5.642	0.29102	1
1091	REACTOME_DERMATAN_SULFATE_BIOSYNTHESIS	6.9373	0.29102	1
2232	WP_FTO_OBESITY_VARIANT_MECHANISM	10.142	0.29102	1
949	REACTOME_ADENYLATE_CYCLASE_ACTIVATING_PATHWAY	7.6948	0.29134	1
1536	REACTOME_TOXICITY_OF_BOTULINUM_TOXIN_TYPE_D_BONT_D_	10.037	0.30155	1
209	BIOCARTA_STATHMIN_PATHWAY	5.8968	0.30436	1
680	PID_PI3K_PLC_TRK_PATHWAY	4.4718	0.30436	1
1353	REACTOME_ADP_SIGNALLING_THROUGH_P2Y_PURINOCEPTOR_12	5.5447	0.3147	1
1278	REACTOME_INTEGRIN_SIGNALING	5.2718	0.31885	1
1378	REACTOME_CA2_PATHWAY	3.9566	0.32409	1
844	REACTOME_INOSITOL_PHOSPHATE_METABOLISM	4.0717	0.32859	1
403	KEGG_PHOSPHATIDYLINOSITOL_SIGNALING_SYSTEM	3.6036	0.3414	1
2276	WP_CHEMOKINE_SIGNALING_PATHWAY	3.1194	0.35522	1
2307	WP_TFS_REGULATE_MIRNAS_RELATED_TO_CARDIAC_HYPERTROPHY	7.2977	0.35522	1
2494	WP_DOPAMINE_METABOLISM	6.3115	0.35522	1
1361	REACTOME_EPH_EPHRIN_MEDIATED_REPULSION_OF_CELLS	3.8086	0.35563	1
1386	REACTOME_TRAFFICKING_OF_GLUR2_CONTAINING_AMPA_RECEPTORS	5.3864	0.35563	1
1290	REACTOME_CLASS_A_1_RHODOPSIN_LIKE_RECEPTORS_	3.8308	0.35683	1
2721	WP_MBDNF_AND_PROBDNF_REGULATION_OF_GABA_NEUROTRANSMISSION	4.3789	0.35866	1
33	BIOCARTA_NO1_PATHWAY	5.2332	0.36067	1
2219	WP_NICOTINE_ACTIVITY_ON_DOPAMINERGIC_NEURONS	5.4799	0.36489	1
1189	REACTOME_MASTL_FACILITATES_MITOTIC_PROGRESSION	6.2353	0.36567	1
1372	REACTOME_FREE_FATTY_ACIDS_REGULATE_INSULIN_SECRETION	7.1884	0.36762	1
823	REACTOME_TRANSLOCATION_OF_SLC2A4_GLUT4_TO_THE_PLASMA_MEMBRANE	3.5073	0.36859	1
268	BIOCARTA_DSP_PATHWAY	7.1606	0.37073	1
27	ST_JNK_MAPK_PATHWAY	3.9878	0.37213	1
40	BIOCARTA_AKAP95_PATHWAY	6.1804	0.37213	1
1283	REACTOME_DEFECTIVE_CHST14_CAUSES_EDS_MUSCULOCONTRACTURAL_TYPE	7.6362	0.37213	1
1455	REACTOME_CREB1_PHOSPHORYLATION_THROUGH_THE_ACTIVATION_OF_ADENYLATE_CYCLASE	5.9455	0.37213	1
1568	REACTOME_PHASE_1_INACTIVATION_OF_FAST_NA_CHANNELS	9.2627	0.37213	1
1659	REACTOME_RAF_ACTIVATION	4.0174	0.37213	1
2716	WP_MAJOR_RECEPTORS_TARGETED_BY_EPINEPHRINE_AND_NOREPINEPHRINE	7.1121	0.37213	1
449	KEGG_NEUROTROPHIN_SIGNALING_PATHWAY	3.0133	0.37508	1
459	KEGG_TYPE_II_DIABETES_MELLITUS	4.1234	0.37508	1
1523	REACTOME_WNT5A_DEPENDENT_INTERNALIZATION_OF_FZD2_FZD5_AND_ROR2	5.7201	0.37508	1
99	BIOCARTA_FCER1_PATHWAY	4.2842	0.38131	1
265	BIOCARTA_PLC_PATHWAY	7.035	0.38131	1
910	REACTOME_SYNTHESIS_OF_PIPS_AT_THE_PLASMA_MEMBRANE	3.7483	0.39816	1
2613	WP_THERMOGENESIS	3.1797	0.39816	1
1542	REACTOME_UPTAKE_AND_ACTIONS_OF_BACTERIAL_TOXINS	4.2851	0.40363	1
1236	REACTOME_SCAVENGING_BY_CLASS_B_RECEPTORS	12.669	0.4058	1
1575	REACTOME_IRAK4_DEFICIENCY_TLR2_4_	12.669	0.4058	1
1674	REACTOME_REGULATION_OF_TLR_BY_ENDOGENOUS_LIGAND	12.669	0.4058	1
2767	WP_ENDOPLASMIC_RETICULUM_STRESS_RESPONSE_IN_CORONAVIRUS_INFECTION	3.8713	0.4058	1
86	BIOCARTA_CALCINEURIN_PATHWAY	5.1329	0.40659	1
797	REACTOME_VOLTAGE_GATED_POTASSIUM_CHANNELS	5.573	0.40659	1
52	BIOCARTA_BCR_PATHWAY	4.3584	0.41197	1
2143	REACTOME_DISEASES_OF_PROGRAMMED_CELL_DEATH	4.554	0.41197	1
43	BIOCARTA_AT1R_PATHWAY	4.2828	0.41758	1
539	PID_EPHB_FWD_PATHWAY	3.7752	0.41758	1
1420	REACTOME_SODIUM_PROTON_EXCHANGERS	8.7207	0.41758	1
59	BIOCARTA_CBL_PATHWAY	5.8163	0.44136	1
72	BIOCARTA_HDAC_PATHWAY	4.6214	0.44136	1
182	BIOCARTA_LEPTIN_PATHWAY	6.0574	0.44136	1
419	KEGG_DORSO_VENTRAL_AXIS_FORMATION	4.7014	0.44136	1
808	REACTOME_ABC_TRANSPORTERS_IN_LIPID_HOMEOSTASIS	5.8131	0.44136	1
2237	WP_METASTATIC_BRAIN_TUMOR	8.487	0.44136	1
1368	REACTOME_ACETYLCHOLINE_REGULATES_INSULIN_SECRETION	7.163	0.44454	1
2626	WP_RETT_SYNDROME_CAUSING_GENES	3.6395	0.44604	1
2620	WP_TRANSCRIPTIONAL_CASCADE_REGULATING_ADIPOGENESIS	7.1394	0.44738	1
1762	REACTOME_GLYCEROPHOSPHOLIPID_CATABOLISM	8.3826	0.44746	1
1346	REACTOME_SEROTONIN_RECEPTORS	19.232	0.44949	1
574	PID_REG_GR_PATHWAY	3.4732	0.45077	1
34	BIOCARTA_CSK_PATHWAY	6.2353	0.45221	1
78	BIOCARTA_CFTR_PATHWAY	6.2353	0.45221	1
160	BIOCARTA_PLCE_PATHWAY	6.2353	0.45221	1
1496	REACTOME_IONOTROPIC_ACTIVITY_OF_KAINATE_RECEPTORS	5.725	0.45221	1
2066	REACTOME_NGF_STIMULATED_TRANSCRIPTION	4.03	0.45221	1
1103	REACTOME_ROLE_OF_PHOSPHOLIPIDS_IN_PHAGOCYTOSIS	5.1886	0.45241	1
50	BIOCARTA_AGPCR_PATHWAY	5.6868	0.4555	1
671	PID_EPHRINB_REV_PATHWAY	4.4543	0.4555	1
1282	REACTOME_DEFECTIVE_CHST3_CAUSES_SEDCJD	6.5453	0.4555	1
1284	REACTOME_DEFECTIVE_CHSY1_CAUSES_TPBS	6.5453	0.4555	1
2136	REACTOME_PREVENTION_OF_PHAGOSOMAL_LYSOSOMAL_FUSION	6.1904	0.4555	1
1347	REACTOME_ADRENOCEPTORS	18.945	0.45725	1
909	REACTOME_TOLL_LIKE_RECEPTOR_4_TLR4_CASCADE	3.0145	0.45787	1
2629	WP_LIPID_METABOLISM_PATHWAY	4.1935	0.45787	1
457	KEGG_MELANOGENESIS	3.1868	0.45857	1
1457	REACTOME_CREB1_PHOSPHORYLATION_THROUGH_NMDA_RECEPTOR_MEDIATED_ACTIVATION_OF_RAS_SIGNALING	4.1298	0.45891	1
2488	WP_PDGFRBETA_PATHWAY	4.0797	0.45891	1
1071	REACTOME_NUCLEAR_EVENTS_KINASE_AND_TRANSCRIPTION_FACTOR_ACTIVATION_	3.3929	0.45942	1
892	REACTOME_AMPK_INHIBITS_CHREBP_TRANSCRIPTIONAL_ACTIVATION_ACTIVITY	6.9479	0.46057	1
157	BIOCARTA_PDGF_PATHWAY	4.0586	0.46608	1
1003	REACTOME_ACTIVATION_OF_TRKA_RECEPTORS	9.1493	0.47009	1
1004	REACTOME_NGF_INDEPENDANT_TRKA_ACTIVATION	9.1493	0.47009	1
1915	REACTOME_REELIN_SIGNALLING_PATHWAY	7.4507	0.47009	1
220	BIOCARTA_LONGEVITY_PATHWAY	5.552	0.47146	1
463	KEGG_VASOPRESSIN_REGULATED_WATER_REABSORPTION	3.7545	0.47146	1
483	KEGG_MELANOMA	3.4979	0.47146	1
1340	REACTOME_FORMATION_OF_TUBULIN_FOLDING_INTERMEDIATES_BY_CCT_TRIC	4.7051	0.47146	1
1360	REACTOME_EPHRIN_SIGNALING	4.459	0.47146	1
2014	REACTOME_TRANSCRIPTIONAL_REGULATION_BY_MECP2	3.4218	0.47146	1
2751	WP_CELLULAR_PROTEOSTASIS	7.3842	0.47146	1
55	BIOCARTA_CACAM_PATHWAY	5.7604	0.47173	1
159	BIOCARTA_PTDINS_PATHWAY	4.2806	0.47734	1
361	KEGG_GLYCOSPHINGOLIPID_BIOSYNTHESIS_GLOBO_SERIES	6.0014	0.47734	1
635	PID_RHODOPSIN_PATHWAY	9.0497	0.47734	1
2574	WP_BIOGENIC_AMINE_SYNTHESIS	6.7821	0.47852	1
2256	WP_THYMIC_STROMAL_LYMPHOPOIETIN_TSLP_SIGNALING_PATHWAY	3.9519	0.47922	1
1087	REACTOME_METABOLISM_OF_ANGIOTENSINOGEN_TO_ANGIOTENSINS	7.2646	0.48427	1
89	BIOCARTA_NDKDYNAMIN_PATHWAY	4.7397	0.48742	1
162	BIOCARTA_CDK5_PATHWAY	5.4629	0.48742	1
1849	REACTOME_CHK1_CHK2_CDS1_MEDIATED_INACTIVATION_OF_CYCLIN_B_CDK1_COMPLEX	5.118	0.48742	1
1079	REACTOME_CARNITINE_METABOLISM	5.4516	0.48915	1
517	PID_HDAC_CLASSII_PATHWAY	3.766	0.48954	1
1480	REACTOME_NEUROFASCIN_INTERACTIONS	6.6914	0.48954	1
29	ST_MYOCYTE_AD_PATHWAY	4.7034	0.4947	1
181	BIOCARTA_DREAM_PATHWAY	5.4184	0.49473	1
678	PID_RAS_PATHWAY	4.0853	0.49919	1
1863	REACTOME_PLATELET_AGGREGATION_PLUG_FORMATION_	4.264	0.49919	1
1413	REACTOME_TRANSPORT_OF_BILE_SALTS_AND_ORGANIC_ACIDS_METAL_IONS_AND_AMINE_COMPOUNDS	3.6417	0.50171	1
1599	REACTOME_RHO_GTPASES_ACTIVATE_KTN1	5.5837	0.50171	1
424	KEGG_VEGF_SIGNALING_PATHWAY	3.397	0.50259	1
1866	REACTOME_SYNTHESIS_OF_KETONE_BODIES	6.5877	0.50448	1
912	REACTOME_SYNTHESIS_OF_PIPS_AT_THE_EARLY_ENDOSOME_MEMBRANE	4.6379	0.50689	1
1090	REACTOME_CHONDROITIN_SULFATE_BIOSYNTHESIS	4.7423	0.50689	1
1123	REACTOME_REGULATION_OF_GENE_EXPRESSION_IN_ENDOCRINE_COMMITTED_NEUROG3_PROGENITOR_CELLS	8.6988	0.50689	1
1226	REACTOME_PEPTIDE_HORMONE_METABOLISM	3.5366	0.50689	1
1394	REACTOME_ADP_SIGNALLING_THROUGH_P2Y_PURINOCEPTOR_1	4.453	0.50689	1
2449	WP_PHYSIOLOGICAL_AND_PATHOLOGICAL_HYPERTROPHY_OF_THE_HEART	4.1642	0.50689	1
698	SIG_CHEMOTAXIS	3.5558	0.50899	1
1363	REACTOME_G_PROTEIN_BETA_GAMMA_SIGNALLING	4.1433	0.51459	1
1444	REACTOME_GOLGI_ASSOCIATED_VESICLE_BIOGENESIS	3.3092	0.51646	1
846	REACTOME_PHOSPHOLIPID_METABOLISM	2.6398	0.52116	1
1952	REACTOME_RUNX1_INTERACTS_WITH_CO_FACTORS_WHOSE_PRECISE_EFFECT_ON_RUNX1_TARGETS_IS_NOT_KNOWN	3.5871	0.52167	1
166	BIOCARTA_AKAPCENTROSOME_PATHWAY	4.8016	0.5241	1
1456	REACTOME_CREB1_PHOSPHORYLATION_THROUGH_THE_ACTIVATION_OF_CAMKII_CAMKK_CAMKIV_CASCASDE	5.6978	0.5241	1
2161	REACTOME_KILLING_MECHANISMS	5.4441	0.5241	1
2689	WP_SYNAPTIC_SIGNALING_PATHWAYS_ASSOCIATED_WITH_AUTISM_SPECTRUM_DISORDER	3.3446	0.5241	1
650	PID_P38_ALPHA_BETA_DOWNSTREAM_PATHWAY	3.8053	0.52569	1
1895	REACTOME_PHOSPHATE_BOND_HYDROLYSIS_BY_NTPDASE_PROTEINS	7.3801	0.52569	1
2116	REACTOME_FOXO_MEDIATED_TRANSCRIPTION_OF_OXIDATIVE_STRESS_METABOLIC_AND_NEURONAL_GENES	4.3715	0.5261	1
2069	REACTOME_ACTIVATED_NTRK2_SIGNALS_THROUGH_CDK5	6.393	0.52692	1
1357	REACTOME_PROSTACYCLIN_SIGNALLING_THROUGH_PROSTACYCLIN_RECEPTOR	4.7584	0.52923	1
2126	REACTOME_LONG_TERM_POTENTIATION	4.358	0.52923	1
2657	WP_CYSTEINE_AND_METHIONINE_CATABOLISM	5.0282	0.53185	1
9	ST_GA12_PATHWAY	4.7387	0.53202	1
169	BIOCARTA_RAC1_PATHWAY	4.501	0.53202	1
296	BIOCARTA_EEA1_PATHWAY	6.697	0.53202	1
402	KEGG_CHEMOKINE_SIGNALING_PATHWAY	2.7854	0.53202	1
454	KEGG_INSULIN_SIGNALING_PATHWAY	2.736	0.53202	1
937	REACTOME_TOLL_LIKE_RECEPTOR_TLR1_TLR2_CASCADE	2.987	0.53202	1
998	REACTOME_SYNTHESIS_OF_IP2_IP_AND_INS_IN_THE_CYTOSOL	5.0156	0.53202	1
2016	REACTOME_SIGNALING_BY_NTRK2_TRKB_	3.9987	0.53202	1
2359	WP_SEROTONIN_RECEPTOR_2_AND_ELKSRFGATA4_SIGNALING	4.5149	0.53202	1
2154	REACTOME_PURINERGIC_SIGNALING_IN_LEISHMANIASIS_INFECTION	5.3432	0.53421	1
766	REACTOME_ACTIVATION_OF_RAS_IN_B_CELLS	7.2392	0.53717	1
304	BIOCARTA_TUBBY_PATHWAY	8.3268	0.54785	1
521	PID_TCR_PATHWAY	3.4831	0.54785	1
2610	WP_CALORIC_RESTRICTION_AND_AGING	6.2097	0.54931	1
211	BIOCARTA_TCR_PATHWAY	3.5873	0.55005	1
10	ST_G_ALPHA_S_PATHWAY	4.9069	0.55598	1
563	PID_FAS_PATHWAY	3.567	0.56077	1
1441	REACTOME_PASSIVE_TRANSPORT_BY_AQUAPORINS	15.518	0.56077	1
1761	REACTOME_COOPERATION_OF_PDCL_PHLP1_AND_TRIC_CCT_IN_G_PROTEIN_BETA_FOLDING	3.5958	0.56086	1
6	ST_DIFFERENTIATION_PATHWAY_IN_PC12_CELLS	3.402	0.56137	1
1062	REACTOME_METABOLISM_OF_WATER_SOLUBLE_VITAMINS_AND_COFACTORS	2.9568	0.56325	1
1328	REACTOME_COSTIMULATION_BY_THE_CD28_FAMILY	3.4341	0.57409	1
1023	REACTOME_GAP_JUNCTION_DEGRADATION	4.8354	0.57463	1
5	ST_WNT_CA2_CYCLIC_GMP_PATHWAY	4.9692	0.57585	1
190	BIOCARTA_MEF2D_PATHWAY	4.3543	0.57585	1
546	PID_REELIN_PATHWAY	3.7	0.57585	1
655	PID_TCR_CALCIUM_PATHWAY	4.5634	0.57585	1
2257	WP_IMATINIB_AND_CHRONIC_MYELOID_LEUKEMIA	4.5579	0.57585	1
467	KEGG_AMYOTROPHIC_LATERAL_SCLEROSIS_ALS	3.3395	0.57759	1
2144	REACTOME_AGGREPHAGY	3.5227	0.57759	1
2617	WP_MET_IN_TYPE_1_PAPILLARY_RENAL_CELL_CARCINOMA	3.1134	0.57759	1
1842	REACTOME_KETONE_BODY_METABOLISM	5.6466	0.58267	1
30	ST_PHOSPHOINOSITIDE_3_KINASE_PATHWAY	3.5866	0.59584	1
2401	WP_CELL_DIFFERENTIATION_INDEX	5.8966	0.60146	1
2207	WP_ALANINE_AND_ASPARTATE_METABOLISM	5.57	0.603	1
854	REACTOME_CYTOSOLIC_SULFONATION_OF_SMALL_MOLECULES	4.8584	0.6084	1
2753	WP_SOMATIC_SEX_DETERMINATION	7.7437	0.61386	1
458	KEGG_ADIPOCYTOKINE_SIGNALING_PATHWAY	3.0779	0.61622	1
1489	REACTOME_ACTIVATION_OF_THE_AP_1_FAMILY_OF_TRANSCRIPTION_FACTORS	4.8311	0.61622	1
666	PID_SYNDECAN_3_PATHWAY	4.4304	0.61786	1
2722	WP_PURINERGIC_SIGNALING	4.4251	0.61896	1
679	PID_MAPK_TRK_PATHWAY	3.438	0.62018	1
953	REACTOME_ARMS_MEDIATED_ACTIVATION	6.0476	0.62018	1
2111	REACTOME_LIPOPHAGY	5.2109	0.62018	1
2595	WP_ONE_CARBON_METABOLISM_AND_RELATED_PATHWAYS	3.3364	0.62018	1
291	BIOCARTA_PKC_PATHWAY	5.4534	0.62105	1
865	REACTOME_MITOCHONDRIAL_BIOGENESIS	2.9316	0.62105	1
2373	WP_IL7_SIGNALING_PATHWAY	3.9818	0.62105	1
2658	WP_THYROID_HORMONES_PRODUCTION_AND_THEIR_PERIPHERAL_DOWNSTREAM_SIGNALLING_EFFECTS	2.97	0.62168	1
81	BIOCARTA_D4GDI_PATHWAY	5.7151	0.62532	1
101	BIOCARTA_FMLP_PATHWAY	3.5701	0.62816	1
196	BIOCARTA_BARR_MAPK_PATHWAY	4.751	0.62816	1
999	REACTOME_SYNTHESIS_OF_IP3_AND_IP4_IN_THE_CYTOSOL	4.0245	0.62816	1
1221	REACTOME_FCERI_MEDIATED_CA_2_MOBILIZATION	4.2637	0.62816	1
2563	WP_OSTEOCLAST_SIGNALING	5.3927	0.62999	1
39	BIOCARTA_AGR_PATHWAY	3.7252	0.63231	1
479	KEGG_GLIOMA	3.0619	0.63382	1
1486	REACTOME_MAPK_TARGETS_NUCLEAR_EVENTS_MEDIATED_BY_MAP_KINASES	3.3907	0.63831	1
229	BIOCARTA_CARM1_PATHWAY	4.5347	0.64932	1
93	BIOCARTA_ERK_PATHWAY	3.5605	0.65244	1
1058	REACTOME_NICOTINATE_METABOLISM	4.8439	0.65244	1
1077	REACTOME_ER_TO_GOLGI_ANTEROGRADE_TRANSPORT	2.5356	0.65349	1
56	BIOCARTA_CDMAC_PATHWAY	4.1568	0.6651	1
460	KEGG_TYPE_I_DIABETES_MELLITUS	5.0127	0.6651	1
550	PID_P38_ALPHA_BETA_PATHWAY	3.5344	0.6651	1
997	REACTOME_SYNTHESIS_OF_PYROPHOSPHATES_IN_THE_CYTOSOL	4.7883	0.6651	1
2158	REACTOME_SELECTIVE_AUTOPHAGY	2.8326	0.6651	1
522	PID_IL27_PATHWAY	5.221	0.66548	1
1512	REACTOME_SUMOYLATION_OF_DNA_METHYLATION_PROTEINS	3.9888	0.66548	1
2468	WP_GLYCOGEN_SYNTHESIS_AND_DEGRADATION	3.3315	0.66672	1
2513	WP_GPCRS_CLASS_B_SECRETINLIKE	12.686	0.66672	1
643	PID_ERBB1_INTERNALIZATION_PATHWAY	3.1692	0.66813	1
980	REACTOME_GAB1_SIGNALOSOME	4.433	0.67059	1
1454	REACTOME_NA_CL_DEPENDENT_NEUROTRANSMITTER_TRANSPORTERS	5.4121	0.67059	1
2697	WP_PATHWAYS_REGULATING_HIPPO_SIGNALING	2.7778	0.67059	1
135	BIOCARTA_PYK2_PATHWAY	3.4625	0.67379	1
2593	WP_MONOAMINE_TRANSPORT	3.819	0.67415	1
134	BIOCARTA_LECTIN_PATHWAY	11.978	0.67677	1
194	BIOCARTA_CDC42RAC_PATHWAY	4.8881	0.67677	1
240	BIOCARTA_EICOSANOID_PATHWAY	6.2451	0.67677	1
922	REACTOME_LECTIN_PATHWAY_OF_COMPLEMENT_ACTIVATION	11.978	0.67677	1
1219	REACTOME_FICOLINS_BIND_TO_REPETITIVE_CARBOHYDRATE_STRUCTURES_ON_THE_TARGET_CELL_SURFACE	11.978	0.67677	1
1329	REACTOME_RECEPTOR_TYPE_TYROSINE_PROTEIN_PHOSPHATASES	3.9306	0.67677	1
1446	REACTOME_FATTY_ACIDS_BOUND_TO_GPR40_FFAR1_REGULATE_INSULIN_SECRETION	6.2451	0.67677	1
2103	REACTOME_FLT3_SIGNALING	2.3314	0.67677	1
2226	WP_KIT_RECEPTOR_SIGNALING_PATHWAY	3.0632	0.67677	1
2441	WP_NONGENOMIC_ACTIONS_OF_125_DIHYDROXYVITAMIN_D3	3.0672	0.67677	1
494	KEGG_HYPERTROPHIC_CARDIOMYOPATHY_HCM	3.0188	0.67694	1
2139	REACTOME_RESPONSE_OF_MTB_TO_PHAGOCYTOSIS	3.7294	0.67816	1
1971	REACTOME_MITOCHONDRIAL_CALCIUM_ION_TRANSPORT	3.831	0.68429	1
297	BIOCARTA_MITR_PATHWAY	6.1532	0.68604	1
2515	WP_OXIDATIVE_STRESS	3.7114	0.68604	1
2287	WP_FARNESOID_X_RECEPTOR_PATHWAY	6.1413	0.68828	1
1397	REACTOME_DCC_MEDIATED_ATTRACTIVE_SIGNALING	4.1181	0.68948	1
2734	WP_SARSCOV2_AND_ANGIOTENSINCONVERTING_ENZYME_2_RECEPTOR_MOLECULAR_MECHANISMS	10.767	0.68951	1
2754	WP_COVID19_ADVERSE_OUTCOME_PATHWAY	10.767	0.68951	1
2435	WP_ONCOSTATIN_M_SIGNALING_PATHWAY	2.9241	0.69195	1
355	KEGG_ETHER_LIPID_METABOLISM	4.1937	0.69604	1
1374	REACTOME_SYNTHESIS_SECRETION_AND_INACTIVATION_OF_GLUCOSE_DEPENDENT_INSULINOTROPIC_POLYPEPTIDE_GIP_	4.7844	0.69802	1
626	PID_NEPHRIN_NEPH1_PATHWAY	3.3747	0.70263	1
924	REACTOME_TERMINAL_PATHWAY_OF_COMPLEMENT	9.9145	0.70263	1
1007	REACTOME_SIGNALLING_TO_P38_VIA_RIT_AND_RIN	6.9063	0.70357	1
2774	WP_HOSTPATHOGEN_INTERACTION_OF_HUMAN_CORONA_VIRUSES_MAPK_SIGNALING	3.2295	0.70357	1
841	REACTOME_SYNTHESIS_OF_PE	4.7487	0.70435	1
251	BIOCARTA_BTG2_PATHWAY	4.7367	0.70459	1
399	KEGG_ERBB_SIGNALING_PATHWAY	2.7198	0.70459	1
409	KEGG_SNARE_INTERACTIONS_IN_VESICULAR_TRANSPORT	3.2444	0.70459	1
916	REACTOME_MYD88_INDEPENDENT_TLR4_CASCADE_	2.6909	0.70459	1
2348	WP_GLYCOLYSIS_AND_GLUCONEOGENESIS	3.4292	0.70459	1
2705	WP_FGFR3_SIGNALLING_IN_CHONDROCYTE_PROLIFERATION_AND_TERMINAL_DIFFERENTIATION	3.6402	0.70459	1
87	BIOCARTA_EGF_PATHWAY	3.3575	0.70496	1
111	BIOCARTA_MPR_PATHWAY	3.6998	0.70496	1
142	BIOCARTA_MTOR_PATHWAY	3.5234	0.70496	1
163	BIOCARTA_MYOSIN_PATHWAY	4.344	0.70496	1
267	BIOCARTA_CDC25_PATHWAY	4.5184	0.70496	1
285	BIOCARTA_LDL_PATHWAY	5.8806	0.70496	1
288	BIOCARTA_CB1R_PATHWAY	5.9339	0.70496	1
664	PID_INSULIN_GLUCOSE_PATHWAY	3.5526	0.70496	1
665	PID_PI3KCI_AKT_PATHWAY	3.1606	0.70496	1
919	REACTOME_THE_ACTIVATION_OF_ARYLSULFATASES	5.0005	0.70496	1
948	REACTOME_PROLONGED_ERK_ACTIVATION_EVENTS	4.083	0.70496	1
1006	REACTOME_SIGNALLING_TO_ERKS	3.2588	0.70496	1
1291	REACTOME_CLASS_B_2_SECRETIN_FAMILY_RECEPTORS_	3.1147	0.70496	1
1560	REACTOME_AFLATOXIN_ACTIVATION_AND_DETOXIFICATION	6.7712	0.70496	1
1760	REACTOME_PI5P_REGULATES_TP53_ACETYLATION	4.896	0.70496	1
2165	REACTOME_SEALING_OF_THE_NUCLEAR_ENVELOPE_NE_BY_ESCRT_III	3.5631	0.70496	1
2460	WP_SYNTHESIS_AND_DEGRADATION_OF_KETONE_BODIES	5.8806	0.70496	1
2608	WP_METHIONINE_METABOLISM_LEADING_TO_SULPHUR_AMINO_ACIDS_AND_RELATED_DISORDERS	4.6514	0.70496	1
2634	WP_VITAMIN_B6DEPENDENT_AND_RESPONSIVE_DISORDERS	6.8536	0.70496	1
2522	WP_MATRIX_METALLOPROTEINASES	4.1808	0.70582	1
936	REACTOME_TOLL_LIKE_RECEPTOR_10_TLR10_CASCADE	2.698	0.71595	1
1205	REACTOME_TRIF_MEDIATED_PROGRAMMED_CELL_DEATH	6.4817	0.71595	1
2034	REACTOME_TLR3_MEDIATED_TICAM1_DEPENDENT_PROGRAMMED_CELL_DEATH	6.4817	0.71595	1
2707	WP_CANCER_IMMUNOTHERAPY_BY_CTLA4_BLOCKADE	4.5974	0.7163	1
496	KEGG_DILATED_CARDIOMYOPATHY	2.8609	0.71666	1
1612	REACTOME_APEX1_INDEPENDENT_RESOLUTION_OF_AP_SITES_VIA_THE_SINGLE_NUCLEOTIDE_REPLACEMENT_PATHWAY	5.3009	0.71666	1
1901	REACTOME_SIGNALING_BY_MST1	6.0095	0.71666	1
340	KEGG_SELENOAMINO_ACID_METABOLISM	3.6515	0.7214	1
1332	REACTOME_CD28_DEPENDENT_VAV1_PATHWAY	4.7003	0.72915	1
1279	REACTOME_GRB2_SOS_PROVIDES_LINKAGE_TO_MAPK_SIGNALING_FOR_INTEGRINS_	4.5337	0.73063	1
1289	REACTOME_P130CAS_LINKAGE_TO_MAPK_SIGNALING_FOR_INTEGRINS	4.5337	0.73063	1
519	PID_HDAC_CLASSIII_PATHWAY	3.4331	0.73094	1
1531	REACTOME_VEGFR2_MEDIATED_CELL_PROLIFERATION	3.6861	0.73094	1
128	BIOCARTA_GLEEVEC_PATHWAY	3.4106	0.74424	1
198	BIOCARTA_BARRESTIN_SRC_PATHWAY	4.0428	0.74424	1
324	KEGG_OXIDATIVE_PHOSPHORYLATION	2.572	0.74424	1
706	SIG_BCR_SIGNALING_PATHWAY	3.1236	0.74424	1
798	REACTOME_TANDEM_PORE_DOMAIN_POTASSIUM_CHANNELS	6.4896	0.74424	1
895	REACTOME_PP2A_MEDIATED_DEPHOSPHORYLATION_OF_KEY_METABOLIC_FACTORS	5.1415	0.74424	1
1065	REACTOME_NICOTINAMIDE_SALVAGING	4.8394	0.74424	1
2072	REACTOME_BLOOD_GROUP_SYSTEMS_BIOSYNTHESIS	4.3005	0.74752	1
228	BIOCARTA_CREB_PATHWAY	3.3861	0.7491	1
743	REACTOME_CAMK_IV_MEDIATED_PHOSPHORYLATION_OF_CREB	4.1391	0.7491	1
779	REACTOME_SIGNALING_BY_ERBB4	2.8829	0.7491	1
1731	REACTOME_ONCOGENIC_MAPK_SIGNALING	2.6511	0.7491	1
580	PID_IL2_1PATHWAY	2.9026	0.75493	1
1853	REACTOME_TRIGLYCERIDE_BIOSYNTHESIS	5.5007	0.75674	1
2375	WP_SPHINGOLIPID_PATHWAY	3.3984	0.75965	1
746	REACTOME_ELECTRIC_TRANSMISSION_ACROSS_GAP_JUNCTIONS	5.4887	0.76084	1
2709	WP_BIOMARKERS_FOR_UREA_CYCLE_DISORDERS	5.0525	0.76189	1
2642	WP_OLIGODENDROCYTE_SPECIFICATION_AND_DIFFERENTIATION_LEADING_TO_MYELIN_COMPONENTS_FOR_CNS	3.6506	0.76221	1
20	ST_STAT3_PATHWAY	4.6583	0.76555	1
73	BIOCARTA_GCR_PATHWAY	3.7397	0.76555	1
255	BIOCARTA_ERBB3_PATHWAY	7.7343	0.76555	1
456	KEGG_PROGESTERONE_MEDIATED_OOCYTE_MATURATION	2.6117	0.76555	1
619	PID_IL3_PATHWAY	3.5447	0.76555	1
623	PID_PDGFRB_PATHWAY	2.43	0.76555	1
646	PID_CXCR3_PATHWAY	2.9802	0.76555	1
889	REACTOME_PKA_MEDIATED_PHOSPHORYLATION_OF_KEY_METABOLIC_FACTORS	7.5931	0.76555	1
945	REACTOME_TOLL_LIKE_RECEPTOR_CASCADES	2.489	0.76555	1
1313	REACTOME_ENERGY_DEPENDENT_REGULATION_OF_MTOR_BY_LKB1_AMPK	3.1674	0.76555	1
1356	REACTOME_SIGNAL_AMPLIFICATION	3.2859	0.76555	1
1392	REACTOME_CGMP_EFFECTS	4.2102	0.76555	1
1442	REACTOME_PLATELET_SENSITIZATION_BY_LDL	3.8256	0.76555	1
1591	REACTOME_INTRAFLAGELLAR_TRANSPORT	2.8417	0.76555	1
1600	REACTOME_RHO_GTPASES_ACTIVATE_IQGAPS	3.2792	0.76555	1
2010	REACTOME_INTERLEUKIN_15_SIGNALING	4.3202	0.76555	1
443	KEGG_FC_EPSILON_RI_SIGNALING_PATHWAY	2.8181	0.76844	1
538	PID_NFAT_TFPATHWAY	3.4744	0.77236	1
631	PID_P38_MK2_PATHWAY	3.412	0.77429	1
935	REACTOME_TOLL_LIKE_RECEPTOR_9_TLR9_CASCADE	2.5824	0.77429	1
1097	REACTOME_CALCINEURIN_ACTIVATES_NFAT	4.3773	0.77429	1
2024	REACTOME_ER_QUALITY_CONTROL_COMPARTMENT_ERQC_	3.3227	0.77429	1
2152	REACTOME_SIGNALING_BY_MRAS_COMPLEX_MUTANTS	4.2537	0.77429	1
462	KEGG_ALDOSTERONE_REGULATED_SODIUM_REABSORPTION	3.1496	0.77844	1
1668	REACTOME_MAPK_FAMILY_SIGNALING_CASCADES	2.1994	0.77844	1
2169	REACTOME_SIGNALING_BY_PDGFRA_TRANSMEMBRANE_JUXTAMEMBRANE_AND_KINASE_DOMAIN_MUTANTS	3.7729	0.77844	1
1461	REACTOME_FORMYL_PEPTIDE_RECEPTORS_BIND_FORMYL_PEPTIDES_AND_MANY_OTHER_LIGANDS	6.1895	0.78092	1
625	PID_TCR_JNK_PATHWAY	4.0844	0.78112	1
913	REACTOME_SYNTHESIS_OF_PIPS_AT_THE_LATE_ENDOSOME_MEMBRANE	3.8486	0.78112	1
1157	REACTOME_ABACAVIR_TRANSPORT_AND_METABOLISM	6.1663	0.78112	1
1158	REACTOME_ABACAVIR_METABOLISM	6.1663	0.78112	1
2550	WP_CARDIAC_PROGENITOR_DIFFERENTIATION	3.2141	0.78896	1
1345	REACTOME_STRIATED_MUSCLE_CONTRACTION	4.1683	0.78922	1
2355	WP_ETHANOL_METABOLISM_RESULTING_IN_PRODUCTION_OF_ROS_BY_CYP2E1	4.1716	0.78922	1
2584	WP_ERBB_SIGNALING_PATHWAY	2.5361	0.78922	1
1333	REACTOME_CTLA4_INHIBITORY_SIGNALING	3.4551	0.79157	1
205	BIOCARTA_SHH_PATHWAY	3.563	0.79204	1
2508	WP_DEGRADATION_PATHWAY_OF_SPHINGOLIPIDS_INCLUDING_DISEASES	4.1503	0.79204	1
444	KEGG_FC_GAMMA_R_MEDIATED_PHAGOCYTOSIS	2.5869	0.80207	1
11	ST_G_ALPHA_I_PATHWAY	3.0219	0.81444	1
1330	REACTOME_CD28_CO_STIMULATION	3.0953	0.81444	1
2088	REACTOME_TRAF6_MEDIATED_NF_KB_ACTIVATION	3.3467	0.81444	1
2141	REACTOME_STAT5_ACTIVATION	5.1132	0.81444	1
2290	WP_TRANSCRIPTION_FACTOR_REGULATION_IN_ADIPOGENESIS	3.6525	0.81444	1
2514	WP_IL9_SIGNALING_PATHWAY	3.6615	0.81444	1
2594	WP_TCELL_ANTIGEN_RECEPTOR_TCR_SIGNALING_PATHWAY	2.6813	0.81444	1
2597	WP_GANGLIO_SPHINGOLIPID_METABOLISM	4.0411	0.81916	1
2592	WP_CELL_DIFFERENTIATION_INDEX_EXPANDED	3.9311	0.82167	1
2737	WP_AUTOSOMAL_RECESSIVE_OSTEOPETROSIS_PATHWAYS	4.1679	0.82167	1
832	REACTOME_ACYL_CHAIN_REMODELLING_OF_PE	4.0146	0.82368	1
2098	REACTOME_TRANSPORT_TO_THE_GOLGI_AND_SUBSEQUENT_MODIFICATION	2.2669	0.82368	1
139	BIOCARTA_PPARA_PATHWAY	2.7807	0.82521	1
2178	REACTOME_MATURATION_OF_NUCLEOPROTEIN	4.148	0.82521	1
208	BIOCARTA_BARRESTIN_PATHWAY	4.1074	0.82563	1
469	KEGG_PRION_DISEASES	3.2095	0.82563	1
588	PID_FOXO_PATHWAY	2.7054	0.82563	1
598	PID_AR_TF_PATHWAY	2.743	0.82563	1
836	REACTOME_HYDROLYSIS_OF_LPC	6.8035	0.82563	1
1213	REACTOME_INSULIN_PROCESSING	3.1786	0.82563	1
1352	REACTOME_NITRIC_OXIDE_STIMULATES_GUANYLATE_CYCLASE	3.7892	0.82563	1
1805	REACTOME_CREATINE_METABOLISM	4.5447	0.82563	1
2018	REACTOME_INTRACELLULAR_SIGNALING_BY_SECOND_MESSENGERS	2.1577	0.82563	1
2414	WP_NAD_METABOLISM	3.8754	0.82563	1
2775	WP_HOSTPATHOGEN_INTERACTION_OF_HUMAN_CORONA_VIRUSES_INTERFERON_INDUCTION	3.0749	0.82563	1
1729	REACTOME_SIGNALING_BY_BRAF_AND_RAF_FUSIONS	2.6232	0.82676	1
1118	REACTOME_SEROTONIN_AND_MELATONIN_BIOSYNTHESIS	6.7696	0.82937	1
76	BIOCARTA_CXCR4_PATHWAY	3.2733	0.83073	1
239	BIOCARTA_RACC_PATHWAY	4.492	0.83073	1
875	REACTOME_DEGRADATION_OF_CYSTEINE_AND_HOMOCYSTEINE	3.7211	0.83073	1
917	REACTOME_MITOCHONDRIAL_UNCOUPLING	5.7154	0.83073	1
933	REACTOME_THE_FATTY_ACID_CYCLING_MODEL	5.7154	0.83073	1
1075	REACTOME_NEGATIVE_REGULATION_OF_THE_PI3K_AKT_NETWORK	2.5673	0.83073	1
1153	REACTOME_TRANSCRIPTIONAL_ACTIVATION_OF_MITOCHONDRIAL_BIOGENESIS	2.7111	0.83073	1
1317	REACTOME_IRE1ALPHA_ACTIVATES_CHAPERONES	2.6907	0.83073	1
2248	WP_GLIAL_CELL_DIFFERENTIATION	4.2401	0.83073	1
2319	WP_EXERCISEINDUCED_CIRCADIAN_REGULATION	2.7418	0.83073	1
16	ST_ADRENERGIC	3.0204	0.83999	1
763	REACTOME_DISINHIBITION_OF_SNARE_FORMATION	6.5967	0.83999	1
794	REACTOME_CA2_ACTIVATED_K_CHANNELS	5.6616	0.83999	1
1299	REACTOME_DSCAM_INTERACTIONS	3.7763	0.83999	1
1563	REACTOME_PHASE_4_RESTING_MEMBRANE_POTENTIAL	4.8672	0.83999	1
1663	REACTOME_NEGATIVE_REGULATION_OF_MAPK_PATHWAY	2.7263	0.83999	1
2114	REACTOME_REGULATION_OF_LOCALIZATION_OF_FOXO_TRANSCRIPTION_FACTORS	3.6803	0.83999	1
1119	REACTOME_PEPTIDE_HORMONE_BIOSYNTHESIS	6.5334	0.84097	1
1292	REACTOME_NETRIN_1_SIGNALING	2.6953	0.84097	1
2426	WP_PPAR_SIGNALING_PATHWAY	2.8545	0.84097	1
1728	REACTOME_SIGNALING_BY_MODERATE_KINASE_ACTIVITY_BRAF_MUTANTS	2.7421	0.84218	1
749	REACTOME_NEUROTRANSMITTER_CLEARANCE	4.3622	0.84465	1
907	REACTOME_MTOR_SIGNALLING	2.7335	0.84657	1
2726	WP_TYPE_I_INTERFERON_INDUCTION_AND_SIGNALING_DURING_SARSCOV2_INFECTION	3.0591	0.84657	1
754	REACTOME_RAF_INDEPENDENT_MAPK1_3_ACTIVATION	3.1969	0.84821	1
868	REACTOME_ACTIVATION_OF_MATRIX_METALLOPROTEINASES	3.5448	0.84821	1
1604	REACTOME_TP53_REGULATES_METABOLIC_GENES	2.4935	0.84821	1
2209	WP_WHITE_FAT_CELL_DIFFERENTIATION	3.153	0.84821	1
966	REACTOME_ASSEMBLY_OF_THE_HIV_VIRION	3.3228	0.84905	1
2210	WP_EGFEGFR_SIGNALING_PATHWAY	2.2301	0.84905	1
1323	REACTOME_OLFACTORY_SIGNALING_PATHWAY	3.7642	0.85299	1
70	BIOCARTA_COMP_PATHWAY	5.9888	0.85311	1
136	BIOCARTA_EGFR_SMRTE_PATHWAY	3.6652	0.85311	1
246	BIOCARTA_AMAN_PATHWAY	3.5707	0.85311	1
495	KEGG_ARRHYTHMOGENIC_RIGHT_VENTRICULAR_CARDIOMYOPATHY_ARVC	2.6122	0.85311	1
502	PID_BCR_5PATHWAY	2.6433	0.85311	1
605	PID_IFNG_PATHWAY	2.7159	0.85311	1
695	SIG_CD40PATHWAYMAP	2.7889	0.85311	1
734	REACTOME_BH3_ONLY_PROTEINS_ASSOCIATE_WITH_AND_INACTIVATE_ANTI_APOPTOTIC_BCL_2_MEMBERS	3.6624	0.85311	1
791	REACTOME_INTERLEUKIN_7_SIGNALING	3.4661	0.85311	1
923	REACTOME_INITIAL_TRIGGERING_OF_COMPLEMENT	5.9888	0.85311	1
925	REACTOME_CREATION_OF_C4_AND_C2_ACTIVATORS	5.9888	0.85311	1
1089	REACTOME_KERATAN_SULFATE_DEGRADATION	4.2452	0.85311	1
1312	REACTOME_RECRUITMENT_OF_NUMA_TO_MITOTIC_CENTROSOMES	2.3927	0.85311	1
1334	REACTOME_ALPHA_OXIDATION_OF_PHYTANATE	3.9987	0.85311	1
1398	REACTOME_NETRIN_MEDIATED_REPULSION_SIGNALS	3.8691	0.85311	1
1430	REACTOME_REGULATION_OF_COMMISSURAL_AXON_PATHFINDING_BY_SLIT_AND_ROBO	3.6569	0.85311	1
2008	REACTOME_TRIGLYCERIDE_METABOLISM	3.2044	0.85311	1
2025	REACTOME_CALNEXIN_CALRETICULIN_CYCLE	2.8939	0.85311	1
2051	REACTOME_MECP2_REGULATES_NEURONAL_RECEPTORS_AND_CHANNELS	3.3563	0.85311	1
2071	REACTOME_TYSND1_CLEAVES_PEROXISOMAL_PROTEINS	3.9987	0.85311	1
2201	WP_TRANSSULFURATION_PATHWAY	3.6071	0.85311	1
2336	WP_ARRHYTHMOGENIC_RIGHT_VENTRICULAR_CARDIOMYOPATHY	2.6122	0.85311	1
2395	WP_TUMOR_SUPPRESSOR_ACTIVITY_OF_SMARCB1	2.8919	0.85311	1
172	BIOCARTA_RB_PATHWAY	3.3888	0.85316	1
392	KEGG_PPAR_SIGNALING_PATHWAY	2.7624	0.85949	1
2288	WP_MIR124_PREDICTED_INTERACTIONS_WITH_CELL_CYCLE_AND_DIFFERENTIATION	3.9552	0.86139	1
2492	WP_KENNEDY_PATHWAY_FROM_SPHINGOLIPIDS	3.3637	0.86281	1
121	BIOCARTA_IL12_PATHWAY	3.9278	0.86294	1
417	KEGG_VASCULAR_SMOOTH_MUSCLE_CONTRACTION	2.4753	0.86294	1
730	REACTOME_POLB_DEPENDENT_LONG_PATCH_BASE_EXCISION_REPAIR	3.7864	0.86294	1
446	KEGG_INTESTINAL_IMMUNE_NETWORK_FOR_IGA_PRODUCTION	5.2203	0.863	1
1146	REACTOME_SYNTHESIS_OF_LIPOXINS_LX_	5.6657	0.863	1
410	KEGG_REGULATION_OF_AUTOPHAGY	3.0209	0.86376	1
531	PID_MET_PATHWAY	2.3932	0.86376	1
1639	REACTOME_SIGNALING_BY_FGFR4	2.7964	0.86376	1
555	PID_CDC42_REG_PATHWAY	2.8322	0.86383	1
1013	REACTOME_FGFR3_LIGAND_BINDING_AND_ACTIVATION	5.2482	0.86383	1
1014	REACTOME_FGFR2_LIGAND_BINDING_AND_ACTIVATION	4.5817	0.86383	1
1017	REACTOME_FGFR3B_LIGAND_BINDING_AND_ACTIVATION	5.2482	0.86383	1
1018	REACTOME_FGFR1C_LIGAND_BINDING_AND_ACTIVATION	5.2482	0.86383	1
1019	REACTOME_FGFR2C_LIGAND_BINDING_AND_ACTIVATION	5.2482	0.86383	1
1020	REACTOME_FGFR2B_LIGAND_BINDING_AND_ACTIVATION	4.5817	0.86383	1
1293	REACTOME_NEPHRIN_FAMILY_INTERACTIONS	3.0607	0.86383	1
1470	REACTOME_ASPARAGINE_N_LINKED_GLYCOSYLATION	2.0854	0.86383	1
1616	REACTOME_PHOSPHOLIPASE_C_MEDIATED_CASCADE_FGFR4	5.2482	0.86383	1
1749	REACTOME_MET_RECEPTOR_ACTIVATION	5.4439	0.86383	1
2131	REACTOME_REGULATION_OF_GLYCOLYSIS_BY_FRUCTOSE_2_6_BISPHOSPHATE_METABOLISM	3.4592	0.86383	1
2242	WP_HEMATOPOIETIC_STEM_CELL_DIFFERENTIATION	3.1651	0.86383	1
2370	WP_ESTROGEN_RECEPTOR_PATHWAY	3.8555	0.86383	1
2771	WP_KISSPEPTINKISSPEPTIN_RECEPTOR_SYSTEM_IN_THE_OVARY	2.8404	0.86383	1
461	KEGG_MATURITY_ONSET_DIABETES_OF_THE_YOUNG	3.7046	0.86482	1
2356	WP_INSULIN_SIGNALING	2.2025	0.86482	1
1485	REACTOME_OTHER_INTERLEUKIN_SIGNALING	3.3618	0.86618	1
2493	WP_TCA_CYCLE_NUTRIENT_UTILIZATION_AND_INVASIVENESS_OF_OVARIAN_CANCER	4.0773	0.87045	1
83	BIOCARTA_RNA_PATHWAY	3.5515	0.8707	1
106	BIOCARTA_GH_PATHWAY	2.8988	0.8707	1
116	BIOCARTA_IL2_PATHWAY	3.144	0.8707	1
132	BIOCARTA_KERATINOCYTE_PATHWAY	2.6388	0.8707	1
154	BIOCARTA_ARENRF2_PATHWAY	3.0728	0.8707	1
363	KEGG_PYRUVATE_METABOLISM	2.7729	0.8707	1
514	PID_WNT_NONCANONICAL_PATHWAY	2.7057	0.8707	1
551	PID_WNT_SIGNALING_PATHWAY	2.9992	0.8707	1
599	PID_P75_NTR_PATHWAY	2.4718	0.8707	1
810	REACTOME_ACTIVATION_OF_PUMA_AND_TRANSLOCATION_TO_MITOCHONDRIA	4.0126	0.8707	1
975	REACTOME_SIGNALING_BY_EGFR	2.5455	0.8707	1
985	REACTOME_RIP_MEDIATED_NFKB_ACTIVATION_VIA_ZBP1	3.3308	0.8707	1
990	REACTOME_EGFR_DOWNREGULATION	2.8111	0.8707	1
1044	REACTOME_RHO_GTPASE_CYCLE	2.2715	0.8707	1
1096	REACTOME_GENERATION_OF_SECOND_MESSENGER_MOLECULES	3.5489	0.8707	1
1302	REACTOME_NEGATIVE_REGULATION_OF_TCF_DEPENDENT_SIGNALING_BY_WNT_LIGAND_ANTAGONISTS	3.6329	0.8707	1
1481	REACTOME_INTERLEUKIN_12_FAMILY_SIGNALING	2.6103	0.8707	1
1802	REACTOME_PROPIONYL_COA_CATABOLISM	4.4985	0.8707	1
1822	REACTOME_TRANSPORT_OF_NUCLEOTIDE_SUGARS	3.4989	0.8707	1
1905	REACTOME_TBC_RABGAPS	2.6085	0.8707	1
2281	WP_GENES_TARGETED_BY_MIRNAS_IN_ADIPOCYTES	3.8013	0.8707	1
2706	WP_EGFR_TYROSINE_KINASE_INHIBITOR_RESISTANCE	2.3939	0.8707	1
2027	REACTOME_ROBO_RECEPTORS_BIND_AKAP5	3.495	0.871	1
2496	WP_BMP_SIGNALING_PATHWAY_IN_EYELID_DEVELOPMENT	3.0244	0.871	1
1638	REACTOME_SIGNALING_BY_FGFR3	2.7	0.87375	1
275	BIOCARTA_TSP1_PATHWAY	3.5961	0.87434	1
2405	WP_BDNFTRKB_SIGNALING	2.6938	0.87586	1
2619	WP_TRYPTOPHAN_CATABOLISM_LEADING_TO_NAD_PRODUCTION	4.8528	0.87586	1
54	BIOCARTA_RANKL_PATHWAY	3.3206	0.87712	1
2440	WP_PREGNANE_X_RECEPTOR_PATHWAY	3.2006	0.87723	1
145	BIOCARTA_NGF_PATHWAY	2.9622	0.87903	1
2481	WP_FOLLICLE_STIMULATING_HORMONE_FSH_SIGNALING_PATHWAY	2.844	0.87903	1
1555	REACTOME_RELEASE_OF_HH_NP_FROM_THE_SECRETING_CELL	4.7986	0.8811	1
2294	WP_MELATONIN_METABOLISM_AND_EFFECTS	2.7866	0.88191	1
411	KEGG_LYSOSOME	2.2593	0.88268	1
329	KEGG_CYSTEINE_AND_METHIONINE_METABOLISM	2.7571	0.88852	1
258	BIOCARTA_PLK3_PATHWAY	3.5161	0.88896	1
1376	REACTOME_SIALIC_ACID_METABOLISM	2.7707	0.88921	1
292	BIOCARTA_PPARG_PATHWAY	3.5093	0.88939	1
2541	WP_SULINDAC_METABOLIC_PATHWAY	3.3613	0.89116	1
809	REACTOME_ELEVATION_OF_CYTOSOLIC_CA2_LEVELS	3.584	0.89689	1
696	SIG_PIP3_SIGNALING_IN_CARDIAC_MYOCTES	2.388	0.89828	1
301	BIOCARTA_SLRP_PATHWAY	2.8376	0.89888	1
418	KEGG_WNT_SIGNALING_PATHWAY	2.2039	0.89888	1
988	REACTOME_ACETYLCHOLINE_BINDING_AND_DOWNSTREAM_EVENTS	4.6617	0.89888	1
989	REACTOME_NEF_MEDIATED_CD8_DOWN_REGULATION	3.5559	0.89888	1
1011	REACTOME_HEME_DEGRADATION	4.6608	0.89888	1
1056	REACTOME_COENZYME_A_BIOSYNTHESIS	3.4282	0.89888	1
1702	REACTOME_HIGHLY_SODIUM_PERMEABLE_POSTSYNAPTIC_ACETYLCHOLINE_NICOTINIC_RECEPTORS	4.6617	0.89888	1
1703	REACTOME_HIGHLY_CALCIUM_PERMEABLE_POSTSYNAPTIC_NICOTINIC_ACETYLCHOLINE_RECEPTORS	4.6617	0.89888	1
1704	REACTOME_HIGHLY_CALCIUM_PERMEABLE_NICOTINIC_ACETYLCHOLINE_RECEPTORS	4.6617	0.89888	1
1883	REACTOME_ADVANCED_GLYCOSYLATION_ENDPRODUCT_RECEPTOR_SIGNALING	3.2715	0.89888	1
2105	REACTOME_INSERTION_OF_TAIL_ANCHORED_PROTEINS_INTO_THE_ENDOPLASMIC_RETICULUM_MEMBRANE	3.0125	0.89888	1
2240	WP_DEVELOPMENT_AND_HETEROGENEITY_OF_THE_ILC_FAMILY	3.3537	0.89888	1
2765	WP_INTRACELLULAR_TRAFFICKING_PROTEINS_INVOLVED_IN_CMT_NEUROPATHY	2.7568	0.89888	1
2452	WP_PREIMPLANTATION_EMBRYO	2.6682	0.90266	1
15	ST_GRANULE_CELL_SURVIVAL_PATHWAY	2.7145	0.90862	1
1934	REACTOME_RAB_GEFS_EXCHANGE_GTP_FOR_GDP_ON_RABS	2.3195	0.90943	1
2021	REACTOME_RAB_REGULATION_OF_TRAFFICKING	2.2262	0.91049	1
579	PID_MTOR_4PATHWAY	2.3256	0.91062	1
48	BIOCARTA_SPPA_PATHWAY	3.1598	0.91146	1
327	KEGG_ALANINE_ASPARTATE_AND_GLUTAMATE_METABOLISM	2.7935	0.91294	1
724	REACTOME_MAPK3_ERK1_ACTIVATION	3.3554	0.91294	1
876	REACTOME_SULFUR_AMINO_ACID_METABOLISM	2.7655	0.91294	1
2052	REACTOME_MECP2_REGULATES_TRANSCRIPTION_OF_NEURONAL_LIGANDS	3.3461	0.91576	1
429	KEGG_TIGHT_JUNCTION	2.2566	0.91763	1
1117	REACTOME_METABOLISM_OF_AMINE_DERIVED_HORMONES	4.5131	0.91763	1
2067	REACTOME_ACTIVATED_NTRK2_SIGNALS_THROUGH_FYN	3.4681	0.91763	1
24	ST_B_CELL_ANTIGEN_RECEPTOR	2.563	0.92025	1
175	BIOCARTA_EIF2_PATHWAY	3.1569	0.92025	1
226	BIOCARTA_TOLL_PATHWAY	2.7357	0.92025	1
293	BIOCARTA_ION_PATHWAY	4.3978	0.92025	1
307	BIOCARTA_PLCD_PATHWAY	4.3978	0.92025	1
337	KEGG_TRYPTOPHAN_METABOLISM	2.7682	0.92025	1
616	PID_EPHA_FWDPATHWAY	2.7334	0.92025	1
651	PID_KIT_PATHWAY	2.488	0.92025	1
842	REACTOME_SYNTHESIS_OF_PI	3.7399	0.92025	1
1124	REACTOME_REGULATION_OF_GENE_EXPRESSION_IN_EARLY_PANCREATIC_PRECURSOR_CELLS	4.449	0.92025	1
1259	REACTOME_DEFECTS_IN_COBALAMIN_B12_METABOLISM	3.051	0.92025	1
1432	REACTOME_ORGANIC_ANION_TRANSPORTERS	3.6971	0.92025	1
1472	REACTOME_SYNTHESIS_OF_UDP_N_ACETYL_GLUCOSAMINE	3.2983	0.92025	1
1635	REACTOME_NEGATIVE_REGULATION_OF_FGFR4_SIGNALING	2.7803	0.92025	1
1794	REACTOME_GLUCONEOGENESIS	2.7249	0.92025	1
1903	REACTOME_RET_SIGNALING	2.5829	0.92025	1
1929	REACTOME_INLB_MEDIATED_ENTRY_OF_LISTERIA_MONOCYTOGENES_INTO_HOST_CELL	2.8793	0.92025	1
1954	REACTOME_RUNX1_REGULATES_TRANSCRIPTION_OF_GENES_INVOLVED_IN_DIFFERENTIATION_OF_MYELOID_CELLS	4.3978	0.92025	1
1975	REACTOME_GENE_AND_PROTEIN_EXPRESSION_BY_JAK_STAT_SIGNALING_AFTER_INTERLEUKIN_12_STIMULATION	2.5506	0.92025	1
2099	REACTOME_ACTIVATED_NTRK3_SIGNALS_THROUGH_PI3K	3.7067	0.92025	1
2296	WP_AGERAGE_PATHWAY	2.3787	0.92025	1
2501	WP_AMPACTIVATED_PROTEIN_KINASE_AMPK_SIGNALING	2.385	0.92025	1
2537	WP_RANKLRANK_RECEPTOR_ACTIVATOR_OF_NFKB_LIGAND_SIGNALING_PATHWAY	2.4474	0.92025	1
2636	WP_DISORDERS_OF_THE_KREBS_CYCLE	3.7074	0.92025	1
335	KEGG_TYROSINE_METABOLISM	2.8801	0.92049	1
184	BIOCARTA_AKAP13_PATHWAY	3.1041	0.92152	1
2149	REACTOME_SIGNALING_BY_MAPK_MUTANTS	3.3887	0.92223	1
2253	WP_ZINC_HOMEOSTASIS	2.7431	0.92232	1
596	PID_CERAMIDE_PATHWAY	2.4407	0.92343	1
227	BIOCARTA_TPO_PATHWAY	2.6832	0.92643	1
994	REACTOME_FGFR1_MUTANT_RECEPTOR_ACTIVATION	2.7052	0.92643	1
1478	REACTOME_NRCAM_INTERACTIONS	3.3648	0.92643	1
1628	REACTOME_FRS_MEDIATED_FGFR4_SIGNALING	3.0754	0.92643	1
2000	REACTOME_VLDL_CLEARANCE	0.52519	0.92643	1
2012	REACTOME_INTERLEUKIN_35_SIGNALLING	3.3337	0.93157	1
2047	REACTOME_INTERLEUKIN_27_SIGNALING	3.3337	0.93157	1
507	PID_LYSOPHOSPHOLIPID_PATHWAY	2.3142	0.93726	1
1452	REACTOME_DEPOLYMERISATION_OF_THE_NUCLEAR_LAMINA	2.8253	0.93726	1
441	KEGG_T_CELL_RECEPTOR_SIGNALING_PATHWAY	2.2496	0.94172	1
513	PID_GMCSF_PATHWAY	2.5689	0.94172	1
1069	REACTOME_AKT_PHOSPHORYLATES_TARGETS_IN_THE_CYTOSOL	2.8093	0.94172	1
1736	REACTOME_TP53_REGULATES_TRANSCRIPTION_OF_DEATH_RECEPTORS_AND_LIGANDS	3.5489	0.94172	1
1889	REACTOME_PTK6_REGULATES_PROTEINS_INVOLVED_IN_RNA_PROCESSING	4.1194	0.94172	1
2044	REACTOME_INTERLEUKIN_12_SIGNALING	2.4593	0.94172	1
2053	REACTOME_MECP2_REGULATES_TRANSCRIPTION_FACTORS	3.7828	0.94172	1
2110	REACTOME_AUTOPHAGY	2.1094	0.94172	1
2233	WP_AMYOTROPHIC_LATERAL_SCLEROSIS_ALS	2.47	0.94172	1
2269	WP_SRF_AND_MIRS_IN_SMOOTH_MUSCLE_DIFFERENTIATION_AND_PROLIFERATION	3.1156	0.94316	1
115	BIOCARTA_IGF1_PATHWAY	2.6504	0.94447	1
129	BIOCARTA_INSULIN_PATHWAY	2.6504	0.94447	1
821	REACTOME_REGULATION_OF_SIGNALING_BY_NODAL	3.9939	0.94489	1
915	REACTOME_GLYCOSPHINGOLIPID_METABOLISM	2.4639	0.94489	1
1072	REACTOME_ERK_MAPK_TARGETS	2.5819	0.94489	1
1498	REACTOME_INTERLEUKIN_2_FAMILY_SIGNALING	2.6843	0.94489	1
1629	REACTOME_DOWNSTREAM_SIGNALING_OF_ACTIVATED_FGFR4	2.7679	0.94489	1
1631	REACTOME_PI_3K_CASCADE_FGFR4	3.0812	0.94489	1
1634	REACTOME_NEGATIVE_REGULATION_OF_FGFR3_SIGNALING	2.634	0.94489	1
1823	REACTOME_PYRIMIDINE_SALVAGE	3.0784	0.94489	1
2135	REACTOME_INFECTION_WITH_MYCOBACTERIUM_TUBERCULOSIS	2.6121	0.94489	1
2376	WP_COMPLEMENT_ACTIVATION	3.9925	0.94489	1
610	PID_ATF2_PATHWAY	2.3486	0.94677	1
993	REACTOME_SIGNALING_BY_CYTOSOLIC_FGFR1_FUSION_MUTANTS	2.7269	0.94677	1
2077	REACTOME_INTERLEUKIN_RECEPTOR_SHC_SIGNALING	2.7888	0.95001	1
102	BIOCARTA_FREE_PATHWAY	3.2098	0.95099	1
932	REACTOME_NEF_MEDIATED_CD4_DOWN_REGULATION	3.0479	0.95099	1
17	ST_INTEGRIN_SIGNALING_PATHWAY	2.2139	0.95101	1
553	PID_CDC42_PATHWAY	2.2241	0.95101	1
2216	WP_OXIDATIVE_DAMAGE	2.4897	0.95101	1
125	BIOCARTA_GSK3_PATHWAY	2.6357	0.95171	1
525	PID_ER_NONGENOMIC_PATHWAY	2.4052	0.95171	1
1409	REACTOME_NECTIN_NECL_TRANS_HETERODIMERIZATION	3.7991	0.95171	1
1894	REACTOME_SYNAPTIC_ADHESION_LIKE_MOLECULES	2.6382	0.95171	1
2041	REACTOME_BIOSYNTHESIS_OF_EPA_DERIVED_SPMS	3.7771	0.95171	1
2439	WP_REGULATION_OF_MICROTUBULE_CYTOSKELETON	2.3355	0.95171	1
2502	WP_TCELL_RECEPTOR_AND_COSTIMULATORY_SIGNALING	2.6149	0.95171	1
2553	WP_HUMAN_THYROID_STIMULATING_HORMONE_TSH_SIGNALING_PATHWAY	2.237	0.95171	1
1015	REACTOME_FGFR1_LIGAND_BINDING_AND_ACTIVATION	3.4988	0.972	1
1016	REACTOME_FGFR1B_LIGAND_BINDING_AND_ACTIVATION	3.4988	0.972	1
1053	REACTOME_COBALAMIN_CBL_VITAMIN_B12_TRANSPORT_AND_METABOLISM	2.7736	0.972	1
91	BIOCARTA_EPO_PATHWAY	2.6191	0.97394	1
120	BIOCARTA_IL10_PATHWAY	3.5271	0.97394	1
336	KEGG_PHENYLALANINE_METABOLISM	2.9024	0.97394	1
371	KEGG_FOLATE_BIOSYNTHESIS	2.8334	0.97394	1
638	PID_P38_GAMMA_DELTA_PATHWAY	2.7964	0.97394	1
699	SIG_IL4RECEPTOR_IN_B_LYPHOCYTES	2.4914	0.97394	1
701	SIG_REGULATION_OF_THE_ACTIN_CYTOSKELETON_BY_RHO_GTPASES	2.3811	0.97394	1
850	REACTOME_SIGNALING_BY_ACTIVIN	2.7832	0.97394	1
872	REACTOME_ZBP1_DAI_MEDIATED_INDUCTION_OF_TYPE_I_IFNS	2.6171	0.97394	1
996	REACTOME_ORGANELLE_BIOGENESIS_AND_MAINTENANCE	1.9658	0.97394	1
1001	REACTOME_DOWNSTREAM_SIGNAL_TRANSDUCTION	2.4632	0.97394	1
1102	REACTOME_FCGR_ACTIVATION	3.1248	0.97394	1
1216	REACTOME_EPH_EPHRIN_SIGNALING	2.1406	0.97394	1
1310	REACTOME_CHEMOKINE_RECEPTORS_BIND_CHEMOKINES	3.1504	0.97394	1
1431	REACTOME_INACTIVATION_OF_CDC42_AND_RAC1	2.8595	0.97394	1
1482	REACTOME_INTERLEUKIN_17_SIGNALING	2.212	0.97394	1
1538	REACTOME_DISEASES_OF_IMMUNE_SYSTEM	2.8154	0.97394	1
1625	REACTOME_FRS_MEDIATED_FGFR3_SIGNALING	2.7678	0.97394	1
1632	REACTOME_NEGATIVE_REGULATION_OF_FGFR1_SIGNALING	2.5023	0.97394	1
1633	REACTOME_NEGATIVE_REGULATION_OF_FGFR2_SIGNALING	2.5023	0.97394	1
1662	REACTOME_NEGATIVE_FEEDBACK_REGULATION_OF_MAPK_PATHWAY	3.1263	0.97394	1
1734	REACTOME_TP53_REGULATES_TRANSCRIPTION_OF_SEVERAL_ADDITIONAL_CELL_DEATH_GENES_WHOSE_SPECIFIC_ROLES_IN_P53_DEPENDENT_APOPTOSIS_REMAIN_UNCERTAIN	2.8547	0.97394	1
1917	REACTOME_VLDLR_INTERNALISATION_AND_DEGRADATION	2.7514	0.97394	1
1931	REACTOME_MET_ACTIVATES_RAP1_AND_RAC1	2.7306	0.97394	1
2013	REACTOME_INTERLEUKIN_9_SIGNALING	3.5271	0.97394	1
2046	REACTOME_INTERLEUKIN_23_SIGNALING	3.1262	0.97394	1
2048	REACTOME_INTERLEUKIN_21_SIGNALING	3.5271	0.97394	1
2316	WP_CORTICOTROPINRELEASING_HORMONE_SIGNALING_PATHWAY	2.1877	0.97394	1
2360	WP_ROBO4_AND_VEGF_SIGNALING_PATHWAYS_CROSSTALK	3.4604	0.97394	1
2399	WP_GPR40_PATHWAY	2.7756	0.97394	1
2409	WP_IL2_SIGNALING_PATHWAY	2.3607	0.97394	1
2476	WP_CORI_CYCLE	2.7802	0.97394	1
25	ST_INTERLEUKIN_4_PATHWAY	2.594	0.974	1
298	BIOCARTA_CIRCADIAN_PATHWAY	3.0232	0.974	1
377	KEGG_SULFUR_METABOLISM	3.4362	0.974	1
687	PID_RAC1_PATHWAY	2.2429	0.974	1
785	REACTOME_METHIONINE_SALVAGE_PATHWAY	3.0166	0.974	1
959	REACTOME_TRANSPORT_AND_SYNTHESIS_OF_PAPS	3.4362	0.974	1
1218	REACTOME_ROLE_OF_LAT2_NTAL_LAB_ON_CALCIUM_MOBILIZATION	2.7057	0.974	1
1626	REACTOME_DOWNSTREAM_SIGNALING_OF_ACTIVATED_FGFR3	2.5833	0.974	1
1660	REACTOME_MAP2K_AND_MAPK_ACTIVATION	2.3239	0.974	1
1852	REACTOME_FATTY_ACYL_COA_BIOSYNTHESIS	2.4862	0.974	1
1989	REACTOME_ASPARTATE_AND_ASPARAGINE_METABOLISM	3.0166	0.974	1
2113	REACTOME_FOXO_MEDIATED_TRANSCRIPTION	2.2209	0.974	1
2168	REACTOME_SIGNALING_BY_PDGFR_IN_DISEASE	2.5153	0.974	1
2393	WP_REGULATION_OF_ACTIN_CYTOSKELETON	2.069	0.97559	1
1898	REACTOME_MET_ACTIVATES_PI3K_AKT_SIGNALING	3.19	0.97614	1
1558	REACTOME_NEGATIVE_REGULATION_OF_TCF_DEPENDENT_SIGNALING_BY_DVL_INTERACTING_PROTEINS	3.1831	0.97689	1
2238	WP_GLYCEROLIPIDS_AND_GLYCEROPHOSPHOLIPIDS	2.5228	0.97748	1
2526	WP_IL6_SIGNALING_PATHWAY	2.3021	0.97748	1
2531	WP_ARYL_HYDROCARBON_RECEPTOR_NETPATH	2.2898	0.97748	1
587	PID_IL5_PATHWAY	2.8171	0.981	1
595	PID_IL2_PI3K_PATHWAY	2.3486	0.981	1
2472	WP_OSTEOBLAST_SIGNALING	2.4986	0.981	1
176	BIOCARTA_EIF4_PATHWAY	2.3815	0.98108	1
2234	WP_SEROTONIN_RECEPTOR_467_AND_NR3C_SIGNALING	2.5327	0.98108	1
1627	REACTOME_PI_3K_CASCADE_FGFR3	2.696	0.9823	1
1466	REACTOME_TAK1_ACTIVATES_NFKB_BY_PHOSPHORYLATION_AND_ACTIVATION_OF_IKKS_COMPLEX	2.3706	0.98538	1
1743	REACTOME_REGULATION_OF_TP53_ACTIVITY_THROUGH_ASSOCIATION_WITH_CO_FACTORS	2.9574	0.98538	1
1795	REACTOME_PYRUVATE_METABOLISM	2.3707	0.98538	1
2003	REACTOME_GLUTAMATE_AND_GLUTAMINE_METABOLISM	2.6363	0.98538	1
2589	WP_IL4_SIGNALING_PATHWAY	2.2334	0.98553	1
1488	REACTOME_JNK_C_JUN_KINASES_PHOSPHORYLATION_AND_ACTIVATION_MEDIATED_BY_ACTIVATED_HUMAN_TAK1	2.4449	0.98637	1
170	BIOCARTA_RAS_PATHWAY	2.4113	0.98671	1
90	BIOCARTA_EPHA4_PATHWAY	3.0443	0.98795	1
201	BIOCARTA_MET_PATHWAY	2.3124	0.98795	1
793	REACTOME_SPRY_REGULATION_OF_FGF_SIGNALING	2.4718	0.98795	1
1140	REACTOME_EGFR_INTERACTS_WITH_PHOSPHOLIPASE_C_GAMMA	2.0926	0.98795	1
1911	REACTOME_PTK6_PROMOTES_HIF1A_STABILIZATION	2.0926	0.98795	1
2320	WP_PI3KAKTMTOR_SIGNALING_PATHWAY_AND_THERAPEUTIC_OPPORTUNITIES	2.3165	0.98795	1
2368	WP_NLR_PROTEINS	2.7521	0.98795	1
2429	WP_ANGIOGENESIS	2.4532	0.98795	1
2445	WP_NANOPARTICLEMEDIATED_ACTIVATION_OF_RECEPTOR_SIGNALING	2.3299	0.98795	1
2528	WP_TYPE_II_DIABETES_MELLITUS	2.569	0.98795	1
2542	WP_ESTROGEN_SIGNALING_PATHWAY	2.3902	0.98795	1
2761	WP_NEUROINFLAMMATION	2.6185	0.98795	1
1199	REACTOME_OXIDATIVE_STRESS_INDUCED_SENESCENCE	2.1564	0.98882	1
1337	REACTOME_SUMOYLATION_OF_TRANSCRIPTION_COFACTORS	2.2096	0.99012	1
2428	WP_PDGF_PATHWAY	2.2422	0.99012	1
2408	WP_HFE_EFFECT_ON_HEPCIDIN_PRODUCTION	1.9978	0.99059	1
2477	WP_CIRCADIAN_RHYTHM_RELATED_GENES	1.9982	0.99613	1
95	BIOCARTA_EPONFKB_PATHWAY	2.5752	0.99619	1
2417	WP_MITOCHONDRIAL_GENE_EXPRESSION	2.429	0.99992	1
1	BIOCARTA_FEEDER_PATHWAY	-0.080257	1	0.53182
2	BIOCARTA_PROTEASOME_PATHWAY	0	1	0.53587
3	BIOCARTA_KREB_PATHWAY	2.6482	1	1
4	ST_INTERFERON_GAMMA_PATHWAY	0.78831	1	0.94948
7	ST_TUMOR_NECROSIS_FACTOR_PATHWAY	-0.50582	1	0.35564
8	ST_ERK1_ERK2_MAPK_PATHWAY	1.4098	1	0.92614
12	ST_IL_13_PATHWAY	1.5766	1	1
13	ST_P38_MAPK_PATHWAY	1.3752	1	0.90883
14	ST_JAK_STAT_PATHWAY	-3.9339	1	0.22449
18	ST_GAQ_PATHWAY	0.99874	1	0.85856
19	ST_GA13_PATHWAY	1.435	1	0.92614
21	ST_T_CELL_SIGNAL_TRANSDUCTION	2.2572	1	1
22	ST_TYPE_I_INTERFERON_PATHWAY	0.11604	1	0.9325
23	ST_PAC1_RECEPTOR_PATHWAY	0.64596	1	0.96673
26	ST_WNT_BETA_CATENIN_PATHWAY	0.57728	1	0.67122
28	ST_FAS_SIGNALING_PATHWAY	1.7995	1	0.98019
31	REACTOME_REMOVAL_OF_THE_FLAP_INTERMEDIATE_FROM_THE_C_STRAND	0	1	0.77037
32	BIOCARTA_RELA_PATHWAY	-1.4027	1	0.35283
35	BIOCARTA_SRCRPTP_PATHWAY	1.1994	1	0.92164
36	BIOCARTA_AMI_PATHWAY	-9.9132	1	0.00078047
37	BIOCARTA_LYM_PATHWAY	-15.092	1	0.010161
38	BIOCARTA_ARAP_PATHWAY	2.1937	1	1
42	BIOCARTA_ALK_PATHWAY	-3.6307	1	0.0044778
44	BIOCARTA_ACE2_PATHWAY	-6.2856	1	0.093999
45	BIOCARTA_ASBCELL_PATHWAY	0	1	1
46	BIOCARTA_DNAFRAGMENT_PATHWAY	0	1	0.8696
47	BIOCARTA_CHEMICAL_PATHWAY	2.0269	1	1
49	BIOCARTA_ATM_PATHWAY	1.0145	1	0.87208
51	BIOCARTA_BCELLSURVIVAL_PATHWAY	0.40348	1	0.77037
57	BIOCARTA_CARM_ER_PATHWAY	1.0681	1	0.86773
58	BIOCARTA_CASPASE_PATHWAY	1.5165	1	0.94948
60	BIOCARTA_CCR3_PATHWAY	2.399	1	1
61	BIOCARTA_CD40_PATHWAY	0.49401	1	0.83872
62	BIOCARTA_MCM_PATHWAY	0.64335	1	0.77241
63	BIOCARTA_G1_PATHWAY	-1.0107	1	0.24026
64	BIOCARTA_G2_PATHWAY	2.1022	1	1
65	BIOCARTA_CELL2CELL_PATHWAY	-0.55899	1	0.48644
66	BIOCARTA_LAIR_PATHWAY	-15.092	1	0.010161
67	BIOCARTA_CERAMIDE_PATHWAY	1.9514	1	0.99564
68	BIOCARTA_TID_PATHWAY	-1.7822	1	0.26075
69	BIOCARTA_CLASSIC_PATHWAY	0	1	1
71	BIOCARTA_VDR_PATHWAY	0	1	0.49216
74	BIOCARTA_CTCF_PATHWAY	-0.3964	1	0.41218
75	BIOCARTA_CTL_PATHWAY	-9.3084	1	0.22769
77	BIOCARTA_CELLCYCLE_PATHWAY	0.24304	1	0.62496
79	BIOCARTA_CYTOKINE_PATHWAY	0	1	1
80	BIOCARTA_INFLAM_PATHWAY	-5.5725	1	0.14279
84	BIOCARTA_MTA3_PATHWAY	1.4816	1	0.94948
85	BIOCARTA_SKP2E2F_PATHWAY	0	1	0.8696
88	BIOCARTA_ETC_PATHWAY	-0.27458	1	0.52155
92	BIOCARTA_ECM_PATHWAY	-0.74896	1	0.36781
94	BIOCARTA_ERYTH_PATHWAY	-9.2876	1	0.1167
96	BIOCARTA_EIF_PATHWAY	0.99341	1	0.87932
97	BIOCARTA_EXTRINSIC_PATHWAY	-4.0147	1	0.31164
98	BIOCARTA_FAS_PATHWAY	1.1635	1	0.88578
100	BIOCARTA_FIBRINOLYSIS_PATHWAY	-7.0171	1	0.22769
105	BIOCARTA_SET_PATHWAY	0	1	0.89479
107	BIOCARTA_AHSP_PATHWAY	0	1	0.89479
108	BIOCARTA_TCAPOPTOSIS_PATHWAY	0	1	1
109	BIOCARTA_HIVNEF_PATHWAY	0.13118	1	0.36197
110	BIOCARTA_SALMONELLA_PATHWAY	3.1368	1	1
112	BIOCARTA_HCMV_PATHWAY	1.8644	1	0.98019
113	BIOCARTA_P53HYPOXIA_PATHWAY	0.71921	1	0.79345
114	BIOCARTA_HIF_PATHWAY	1.6914	1	0.97709
117	BIOCARTA_IL3_PATHWAY	1.572	1	0.95173
118	BIOCARTA_IL4_PATHWAY	0.78831	1	0.94948
119	BIOCARTA_IL6_PATHWAY	2.0076	1	1
122	BIOCARTA_IL2RB_PATHWAY	1.3611	1	0.92164
123	BIOCARTA_IL22BP_PATHWAY	2.3514	1	1
124	BIOCARTA_IL7_PATHWAY	1.4168	1	0.94948
126	BIOCARTA_DEATH_PATHWAY	1.3856	1	0.92614
127	BIOCARTA_RACCYCD_PATHWAY	-0.40221	1	0.35002
130	BIOCARTA_INTEGRIN_PATHWAY	-1.0438	1	0.17029
131	BIOCARTA_INTRINSIC_PATHWAY	-8.322	1	0.0071977
133	BIOCARTA_TCRA_PATHWAY	-4.4671	1	0.30365
137	BIOCARTA_MAPK_PATHWAY	1.2155	1	0.79377
138	BIOCARTA_MCALPAIN_PATHWAY	2.3712	1	1
140	BIOCARTA_ETS_PATHWAY	0.078947	1	0.64333
141	BIOCARTA_MONOCYTE_PATHWAY	-11.154	1	0.046891
144	BIOCARTA_PITX2_PATHWAY	-1.3589	1	0.2966
148	BIOCARTA_NTHI_PATHWAY	0.30189	1	0.6598
149	BIOCARTA_NFKB_PATHWAY	-1.1869	1	0.34545
151	BIOCARTA_NO2IL12_PATHWAY	0	1	1
152	BIOCARTA_RARRXR_PATHWAY	0	1	0.89479
153	BIOCARTA_NUCLEARRS_PATHWAY	-2.7112	1	0.27435
155	BIOCARTA_P38MAPK_PATHWAY	0.46554	1	0.56192
156	BIOCARTA_P53_PATHWAY	-0.42128	1	0.4422
161	BIOCARTA_EDG1_PATHWAY	1.3592	1	0.92614
164	BIOCARTA_PLATELETAPP_PATHWAY	-6.3825	1	0.042407
165	BIOCARTA_PS1_PATHWAY	-1.6987	1	0.30096
167	BIOCARTA_PTEN_PATHWAY	0.8213	1	0.83042
171	BIOCARTA_NKCELLS_PATHWAY	-1.3853	1	0.392
177	BIOCARTA_STEM_PATHWAY	0	1	1
178	BIOCARTA_P27_PATHWAY	0.91141	1	0.87242
180	BIOCARTA_PML_PATHWAY	-2.7722	1	0.2259
183	BIOCARTA_RHO_PATHWAY	-0.85799	1	0.37557
185	BIOCARTA_ATRBRCA_PATHWAY	0	1	0.59269
186	BIOCARTA_CARDIACEGF_PATHWAY	1.3439	1	0.93324
187	BIOCARTA_HER2_PATHWAY	0.76278	1	0.79975
188	BIOCARTA_ERK5_PATHWAY	0.66944	1	0.84136
189	BIOCARTA_MAL_PATHWAY	2.3436	1	1
191	BIOCARTA_MITOCHONDRIA_PATHWAY	1.1249	1	0.89479
193	BIOCARTA_PARKIN_PATHWAY	1.8255	1	0.98019
195	BIOCARTA_RANMS_PATHWAY	0	1	0.79975
197	BIOCARTA_TOB1_PATHWAY	-6.0946	1	0.01593
199	BIOCARTA_NKT_PATHWAY	-3.8687	1	0.28846
200	BIOCARTA_IL1R_PATHWAY	-0.44674	1	0.40369
203	BIOCARTA_IGF1MTOR_PATHWAY	2.1635	1	1
204	BIOCARTA_SODD_PATHWAY	-3.8574	1	0.32426
206	BIOCARTA_PTC1_PATHWAY	0	1	0.77037
207	BIOCARTA_SPRY_PATHWAY	1.5713	1	0.95173
210	BIOCARTA_HSP27_PATHWAY	0	1	0.8696
212	BIOCARTA_TCYTOTOXIC_PATHWAY	0	1	1
213	BIOCARTA_THELPER_PATHWAY	0	1	1
214	BIOCARTA_TALL1_PATHWAY	2.4081	1	1
215	BIOCARTA_TEL_PATHWAY	2.2847	1	1
216	BIOCARTA_TGFB_PATHWAY	-0.50581	1	0.392
217	BIOCARTA_TH1TH2_PATHWAY	-3.5708	1	0.34111
218	BIOCARTA_41BB_PATHWAY	1.9639	1	0.99884
219	BIOCARTA_CTLA4_PATHWAY	2.7679	1	1
221	BIOCARTA_SARS_PATHWAY	0	1	0.98019
222	BIOCARTA_PAR1_PATHWAY	0.12972	1	0.70535
223	BIOCARTA_STRESS_PATHWAY	0.38748	1	0.64335
224	BIOCARTA_TNFR1_PATHWAY	0.52064	1	0.6598
225	BIOCARTA_TNFR2_PATHWAY	0.9166	1	0.8696
230	BIOCARTA_TFF_PATHWAY	-0.65667	1	0.36223
231	BIOCARTA_TRKA_PATHWAY	1.9297	1	0.99564
232	BIOCARTA_ARF_PATHWAY	0.92264	1	0.87781
233	BIOCARTA_UCALPAIN_PATHWAY	-5.0002	1	0.052021
234	BIOCARTA_VEGF_PATHWAY	1.7725	1	0.98019
235	BIOCARTA_VITCB_PATHWAY	-5.2744	1	0.062419
236	BIOCARTA_WNT_PATHWAY	0.26617	1	0.61908
237	BIOCARTA_ACTINY_PATHWAY	1.8524	1	0.98019
243	BIOCARTA_HSWI_SNF_PATHWAY	0	1	0.73992
244	BIOCARTA_PCAF_PATHWAY	0.90032	1	0.89479
245	BIOCARTA_LYMPHOCYTE_PATHWAY	-11.154	1	0.046891
247	BIOCARTA_NEUTROPHIL_PATHWAY	-11.167	1	0.2372
248	BIOCARTA_EFP_PATHWAY	1.7271	1	0.98019
249	BIOCARTA_CREM_PATHWAY	0	1	1
250	BIOCARTA_ERAD_PATHWAY	0.0072433	1	0.59479
252	BIOCARTA_TERT_PATHWAY	0	1	0.94948
253	BIOCARTA_GHRELIN_PATHWAY	-0.72572	1	0.47202
254	BIOCARTA_VOBESITY_PATHWAY	0	1	1
256	BIOCARTA_CTBP1_PATHWAY	0	1	0.89479
257	BIOCARTA_PRION_PATHWAY	1.2472	1	0.92614
259	BIOCARTA_FXR_PATHWAY	-6.7751	1	0.2372
260	BIOCARTA_MHC_PATHWAY	-7.3466	1	0.066031
261	BIOCARTA_PRC2_PATHWAY	0.46352	1	0.79877
262	BIOCARTA_SM_PATHWAY	0	1	0.67634
263	BIOCARTA_RANBP2_PATHWAY	0	1	0.77037
264	BIOCARTA_IRES_PATHWAY	2.1287	1	1
266	BIOCARTA_BBCELL_PATHWAY	0	1	1
269	BIOCARTA_NPC_PATHWAY	0	1	0.77037
271	BIOCARTA_MELANOCYTE_PATHWAY	0	1	0.94948
272	BIOCARTA_S1P_PATHWAY	0	1	0.8696
273	BIOCARTA_HBX_PATHWAY	-0.60768	1	0.48013
274	BIOCARTA_MALATEX_PATHWAY	0	1	0.89479
276	BIOCARTA_NPP1_PATHWAY	-6.0279	1	0.053399
277	BIOCARTA_CPSF_PATHWAY	0	1	0.83872
278	BIOCARTA_HES_PATHWAY	0	1	0.83872
279	BIOCARTA_ERBB4_PATHWAY	-0.12834	1	0.52502
280	BIOCARTA_RHODOPSIN_PATHWAY	0	1	1
281	BIOCARTA_RNAPOL3_PATHWAY	0	1	0.89479
282	BIOCARTA_TERC_PATHWAY	0	1	0.92614
284	BIOCARTA_BARD1_PATHWAY	0	1	0.92614
286	BIOCARTA_SAM68_PATHWAY	-0.5064	1	0.49523
287	BIOCARTA_FBW7_PATHWAY	0	1	0.8696
289	BIOCARTA_SUMO_PATHWAY	0	1	0.92614
290	BIOCARTA_IFNA_PATHWAY	2.0439	1	0.98611
294	BIOCARTA_PELP1_PATHWAY	0	1	0.94948
295	BIOCARTA_STAT3_PATHWAY	2.3514	1	1
299	BIOCARTA_RECK_PATHWAY	-0.0016215	1	0.5365
300	BIOCARTA_MSP_PATHWAY	0	1	1
303	BIOCARTA_NOTCH_PATHWAY	0	1	0.92614
305	BIOCARTA_MRP_PATHWAY	0	1	1
306	BIOCARTA_DICER_PATHWAY	0	1	1
308	BIOCARTA_RAN_PATHWAY	0	1	0.94948
309	BIOCARTA_WNT_LRP6_PATHWAY	0	1	1
310	BIOCARTA_PEPI_PATHWAY	0	1	1
311	BIOCARTA_IFNG_PATHWAY	-0.48235	1	0.4885
313	KEGG_GLYCOLYSIS_GLUCONEOGENESIS	1.4248	1	0.92614
314	KEGG_CITRATE_CYCLE_TCA_CYCLE	0.71297	1	0.73059
315	KEGG_PENTOSE_PHOSPHATE_PATHWAY	0.7351	1	0.79975
316	KEGG_PENTOSE_AND_GLUCURONATE_INTERCONVERSIONS	0	1	0.98019
317	KEGG_FRUCTOSE_AND_MANNOSE_METABOLISM	1.8004	1	0.98019
318	KEGG_GALACTOSE_METABOLISM	0.97108	1	0.8696
319	KEGG_ASCORBATE_AND_ALDARATE_METABOLISM	-1.0138	1	0.45082
320	KEGG_FATTY_ACID_METABOLISM	0.64017	1	0.68331
321	KEGG_STEROID_BIOSYNTHESIS	-2.5758	1	0.18948
322	KEGG_PRIMARY_BILE_ACID_BIOSYNTHESIS	0	1	0.94948
323	KEGG_STEROID_HORMONE_BIOSYNTHESIS	0	1	0.98019
325	KEGG_PURINE_METABOLISM	1.8658	1	1
326	KEGG_PYRIMIDINE_METABOLISM	0.46372	1	0.3347
328	KEGG_GLYCINE_SERINE_AND_THREONINE_METABOLISM	1.5147	1	0.94948
330	KEGG_VALINE_LEUCINE_AND_ISOLEUCINE_DEGRADATION	0.24025	1	0.43967
331	KEGG_VALINE_LEUCINE_AND_ISOLEUCINE_BIOSYNTHESIS	0	1	0.89479
332	KEGG_LYSINE_DEGRADATION	1.2647	1	0.89086
333	KEGG_ARGININE_AND_PROLINE_METABOLISM	1.1005	1	0.83872
334	KEGG_HISTIDINE_METABOLISM	-0.16194	1	0.50614
338	KEGG_BETA_ALANINE_METABOLISM	0.099773	1	0.64335
341	KEGG_GLUTATHIONE_METABOLISM	-0.18047	1	0.34545
342	KEGG_STARCH_AND_SUCROSE_METABOLISM	-1.0743	1	0.32613
343	KEGG_N_GLYCAN_BIOSYNTHESIS	0.86283	1	0.70015
344	KEGG_OTHER_GLYCAN_DEGRADATION	2.0977	1	1
345	KEGG_O_GLYCAN_BIOSYNTHESIS	1.8167	1	0.98019
346	KEGG_AMINO_SUGAR_AND_NUCLEOTIDE_SUGAR_METABOLISM	1.4125	1	0.918
347	KEGG_GLYCOSAMINOGLYCAN_DEGRADATION	0.47546	1	0.83872
348	KEGG_GLYCOSAMINOGLYCAN_BIOSYNTHESIS_CHONDROITIN_SULFATE	1.0936	1	0.89479
349	KEGG_GLYCOSAMINOGLYCAN_BIOSYNTHESIS_KERATAN_SULFATE	0.27253	1	0.86584
350	KEGG_GLYCOSAMINOGLYCAN_BIOSYNTHESIS_HEPARAN_SULFATE	-0.24534	1	0.45651
351	KEGG_GLYCEROLIPID_METABOLISM	0.1914	1	0.52155
352	KEGG_INOSITOL_PHOSPHATE_METABOLISM	2.1463	1	1
353	KEGG_GLYCOSYLPHOSPHATIDYLINOSITOL_GPI_ANCHOR_BIOSYNTHESIS	0.06288	1	0.51028
354	KEGG_GLYCEROPHOSPHOLIPID_METABOLISM	1.4607	1	0.91997
356	KEGG_ARACHIDONIC_ACID_METABOLISM	0.25745	1	0.77731
357	KEGG_LINOLEIC_ACID_METABOLISM	0	1	1
358	KEGG_ALPHA_LINOLENIC_ACID_METABOLISM	0	1	0.94948
359	KEGG_SPHINGOLIPID_METABOLISM	1.5124	1	0.9422
360	KEGG_GLYCOSPHINGOLIPID_BIOSYNTHESIS_LACTO_AND_NEOLACTO_SERIES	2.312	1	1
364	KEGG_GLYOXYLATE_AND_DICARBOXYLATE_METABOLISM	0	1	0.77037
365	KEGG_PROPANOATE_METABOLISM	2.2481	1	1
366	KEGG_BUTANOATE_METABOLISM	1.5971	1	0.94948
367	KEGG_ONE_CARBON_POOL_BY_FOLATE	0	1	0.67634
368	KEGG_RIBOFLAVIN_METABOLISM	1.304	1	0.93238
369	KEGG_NICOTINATE_AND_NICOTINAMIDE_METABOLISM	1.4558	1	0.94948
370	KEGG_PANTOTHENATE_AND_COA_BIOSYNTHESIS	-1.4026	1	0.36326
372	KEGG_RETINOL_METABOLISM	-2.866	1	0.21202
373	KEGG_PORPHYRIN_AND_CHLOROPHYLL_METABOLISM	0.74101	1	0.79877
374	KEGG_TERPENOID_BACKBONE_BIOSYNTHESIS	1.9602	1	0.9984
375	KEGG_LIMONENE_AND_PINENE_DEGRADATION	-0.76033	1	0.46516
376	KEGG_NITROGEN_METABOLISM	0	1	0.92614
378	KEGG_AMINOACYL_TRNA_BIOSYNTHESIS	0	1	0.52155
379	KEGG_METABOLISM_OF_XENOBIOTICS_BY_CYTOCHROME_P450	-2.226	1	0.18638
380	KEGG_DRUG_METABOLISM_CYTOCHROME_P450	-0.52294	1	0.43737
381	KEGG_DRUG_METABOLISM_OTHER_ENZYMES	0.53733	1	0.79616
382	KEGG_BIOSYNTHESIS_OF_UNSATURATED_FATTY_ACIDS	0	1	0.64335
383	KEGG_ABC_TRANSPORTERS	1.7153	1	0.96917
384	KEGG_RIBOSOME	0	1	0.1603
385	KEGG_RNA_DEGRADATION	0.29529	1	0.38175
386	KEGG_RNA_POLYMERASE	0	1	0.43768
387	KEGG_BASAL_TRANSCRIPTION_FACTORS	-0.27553	1	0.34545
388	KEGG_DNA_REPLICATION	0	1	0.37557
389	KEGG_SPLICEOSOME	0	1	0.068464
390	KEGG_PROTEASOME	0	1	0.35811
391	KEGG_PROTEIN_EXPORT	2.1444	1	1
393	KEGG_BASE_EXCISION_REPAIR	0.58045	1	0.6598
394	KEGG_NUCLEOTIDE_EXCISION_REPAIR	0.44168	1	0.46912
395	KEGG_MISMATCH_REPAIR	0	1	0.49216
396	KEGG_HOMOLOGOUS_RECOMBINATION	0	1	0.47862
397	KEGG_NON_HOMOLOGOUS_END_JOINING	0	1	0.83872
401	KEGG_CYTOKINE_CYTOKINE_RECEPTOR_INTERACTION	0.93783	1	0.71408
405	KEGG_CELL_CYCLE	0.52581	1	0.28824
407	KEGG_P53_SIGNALING_PATHWAY	-0.12987	1	0.24312
408	KEGG_UBIQUITIN_MEDIATED_PROTEOLYSIS	1.4863	1	0.88937
413	KEGG_PEROXISOME	1.218	1	0.81062
414	KEGG_MTOR_SIGNALING_PATHWAY	0.91631	1	0.70567
415	KEGG_APOPTOSIS	1.8149	1	0.98019
420	KEGG_NOTCH_SIGNALING_PATHWAY	1.134	1	0.821
421	KEGG_HEDGEHOG_SIGNALING_PATHWAY	0.9802	1	0.79818
422	KEGG_TGF_BETA_SIGNALING_PATHWAY	-0.14475	1	0.21202
425	KEGG_FOCAL_ADHESION	0.34636	1	0.14279
426	KEGG_ECM_RECEPTOR_INTERACTION	-3.0955	1	4.625e-05
427	KEGG_CELL_ADHESION_MOLECULES_CAMS	-0.51266	1	0.16887
428	KEGG_ADHERENS_JUNCTION	-0.40568	1	0.14279
431	KEGG_COMPLEMENT_AND_COAGULATION_CASCADES	-2.5133	1	0.22769
432	KEGG_ANTIGEN_PROCESSING_AND_PRESENTATION	-1.8329	1	0.068464
433	KEGG_RENIN_ANGIOTENSIN_SYSTEM	1.7946	1	0.98019
434	KEGG_TOLL_LIKE_RECEPTOR_SIGNALING_PATHWAY	2.0184	1	1
435	KEGG_NOD_LIKE_RECEPTOR_SIGNALING_PATHWAY	2.1992	1	1
436	KEGG_RIG_I_LIKE_RECEPTOR_SIGNALING_PATHWAY	1.6888	1	0.95651
437	KEGG_CYTOSOLIC_DNA_SENSING_PATHWAY	0.28181	1	0.57197
438	KEGG_JAK_STAT_SIGNALING_PATHWAY	0.7779	1	0.56192
439	KEGG_HEMATOPOIETIC_CELL_LINEAGE	1.0901	1	0.89479
440	KEGG_NATURAL_KILLER_CELL_MEDIATED_CYTOTOXICITY	1.8502	1	0.98019
442	KEGG_B_CELL_RECEPTOR_SIGNALING_PATHWAY	1.7902	1	0.98019
445	KEGG_LEUKOCYTE_TRANSENDOTHELIAL_MIGRATION	1.1124	1	0.77037
447	KEGG_CIRCADIAN_RHYTHM_MAMMAL	-0.9129	1	0.41959
453	KEGG_REGULATION_OF_ACTIN_CYTOSKELETON	0.85391	1	0.3884
464	KEGG_PROXIMAL_TUBULE_BICARBONATE_RECLAMATION	1.4511	1	0.94948
465	KEGG_ALZHEIMERS_DISEASE	1.9767	1	1
466	KEGG_PARKINSONS_DISEASE	1.0787	1	0.66117
468	KEGG_HUNTINGTONS_DISEASE	1.6262	1	0.93238
472	KEGG_PATHOGENIC_ESCHERICHIA_COLI_INFECTION	0.34423	1	0.45651
473	KEGG_LEISHMANIA_INFECTION	-1.1856	1	0.14279
474	KEGG_PATHWAYS_IN_CANCER	0.96213	1	0.33914
475	KEGG_COLORECTAL_CANCER	0.75633	1	0.55394
476	KEGG_RENAL_CELL_CARCINOMA	1.1872	1	0.79975
477	KEGG_PANCREATIC_CANCER	1.493	1	0.91997
478	KEGG_ENDOMETRIAL_CANCER	1.543	1	0.93232
480	KEGG_PROSTATE_CANCER	0.80032	1	0.51429
481	KEGG_THYROID_CANCER	0.40308	1	0.61787
482	KEGG_BASAL_CELL_CARCINOMA	0.70099	1	0.6598
484	KEGG_BLADDER_CANCER	-0.26506	1	0.33433
485	KEGG_CHRONIC_MYELOID_LEUKEMIA	0.87349	1	0.60356
486	KEGG_ACUTE_MYELOID_LEUKEMIA	1.3184	1	0.87886
487	KEGG_SMALL_CELL_LUNG_CANCER	-0.23035	1	0.14279
488	KEGG_NON_SMALL_CELL_LUNG_CANCER	1.7409	1	0.96917
489	KEGG_AUTOIMMUNE_THYROID_DISEASE	0	1	1
490	KEGG_SYSTEMIC_LUPUS_ERYTHEMATOSUS	0	1	0.89479
491	KEGG_ALLOGRAFT_REJECTION	0	1	1
492	KEGG_GRAFT_VERSUS_HOST_DISEASE	0	1	1
493	KEGG_PRIMARY_IMMUNODEFICIENCY	-2.2645	1	0.31902
497	KEGG_VIRAL_MYOCARDITIS	-0.28629	1	0.38175
498	PID_FANCONI_PATHWAY	0	1	0.36223
499	PID_SMAD2_3NUCLEAR_PATHWAY	0.033446	1	0.23944
500	PID_FCER1_PATHWAY	1.5513	1	0.93585
503	PID_PRL_SIGNALING_EVENTS_PATHWAY	-1.3366	1	0.20446
504	PID_RHOA_PATHWAY	1.7981	1	0.98019
505	PID_ERBB4_PATHWAY	0.4424	1	0.57151
506	PID_AURORA_B_PATHWAY	0.32036	1	0.47202
508	PID_INSULIN_PATHWAY	0.2816	1	0.42379
509	PID_NOTCH_PATHWAY	1.1102	1	0.78502
510	PID_INTEGRIN1_PATHWAY	-5.5639	1	4.625e-05
511	PID_P73PATHWAY	0.78422	1	0.56192
512	PID_P38_MKK3_6PATHWAY	1.3612	1	0.92614
515	PID_NFKAPPAB_ATYPICAL_PATHWAY	2.0761	1	1
516	PID_IL4_2PATHWAY	-0.75328	1	0.2464
518	PID_BETA_CATENIN_DEG_PATHWAY	-1.3589	1	0.2966
520	PID_GLYPICAN_1PATHWAY	0.0053439	1	0.64419
523	PID_NFKAPPAB_CANONICAL_PATHWAY	-0.0070413	1	0.4925
524	PID_E2F_PATHWAY	0.26056	1	0.3347
526	PID_DNA_PK_PATHWAY	0	1	0.70535
527	PID_HIF2PATHWAY	-1.1694	1	0.21202
528	PID_CD40_PATHWAY	2.3005	1	1
529	PID_ATR_PATHWAY	1.0274	1	0.79616
530	PID_INTEGRIN_CS_PATHWAY	-5.2248	1	0.026569
532	PID_PTP1B_PATHWAY	-0.23893	1	0.36197
533	PID_INTEGRIN3_PATHWAY	-5.1741	1	4.625e-05
534	PID_IL12_2PATHWAY	1.4229	1	0.93324
535	PID_S1P_S1P3_PATHWAY	-1.7851	1	0.11314
537	PID_AR_PATHWAY	-1.2416	1	0.035313
540	PID_AVB3_OPN_PATHWAY	-0.32197	1	0.36392
541	PID_S1P_S1P4_PATHWAY	1.2476	1	0.92614
542	PID_FRA_PATHWAY	-2.2071	1	0.14178
543	PID_MYC_ACTIV_PATHWAY	0.65601	1	0.45082
544	PID_ARF6_TRAFFICKING_PATHWAY	-0.19597	1	0.33107
545	PID_RHOA_REG_PATHWAY	1.8931	1	0.98801
547	PID_PS1_PATHWAY	-0.026407	1	0.35679
548	PID_ILK_PATHWAY	-0.51383	1	0.22769
549	PID_NECTIN_PATHWAY	-0.34768	1	0.38701
552	PID_TRAIL_PATHWAY	1.4043	1	0.92614
554	PID_RET_PATHWAY	0.64957	1	0.62894
556	PID_ATM_PATHWAY	0.64782	1	0.67634
557	PID_ARF6_PATHWAY	1.5235	1	0.94948
559	PID_CD8_TCR_PATHWAY	2.2208	1	1
560	PID_WNT_CANONICAL_PATHWAY	-2.3806	1	0.11007
561	PID_TCPTP_PATHWAY	1.8159	1	0.98019
562	PID_ANGIOPOIETIN_RECEPTOR_PATHWAY	-0.078442	1	0.35613
564	PID_CIRCADIAN_PATHWAY	-0.76075	1	0.4154
565	PID_TXA2PATHWAY	1.334	1	0.89479
566	PID_SHP2_PATHWAY	2.1797	1	1
567	PID_HDAC_CLASSI_PATHWAY	1.0134	1	0.70567
568	PID_S1P_S1P1_PATHWAY	-1.8905	1	0.22449
569	PID_TELOMERASE_PATHWAY	0.83161	1	0.59269
570	PID_HNF3B_PATHWAY	-0.35064	1	0.40374
571	PID_NETRIN_PATHWAY	2.045	1	1
572	PID_IL1_PATHWAY	1.7132	1	0.96643
576	PID_INTEGRIN_A9B1_PATHWAY	-2.4181	1	0.15905
577	PID_ERB_GENOMIC_PATHWAY	0	1	0.79975
578	PID_ARF6_DOWNSTREAM_PATHWAY	-1.7466	1	0.26502
581	PID_CXCR4_PATHWAY	1.661	1	0.94948
582	PID_IGF1_PATHWAY	1.0966	1	0.85246
583	PID_ERBB1_RECEPTOR_PROXIMAL_PATHWAY	1.1984	1	0.8696
584	PID_TNF_PATHWAY	-1.2745	1	0.093999
585	PID_PLK1_PATHWAY	0.0732	1	0.36197
586	PID_TCR_RAS_PATHWAY	2.4094	1	1
589	PID_VEGF_VEGFR_PATHWAY	-0.79478	1	0.46987
590	PID_THROMBIN_PAR4_PATHWAY	-3.7539	1	0.14279
591	PID_MYC_PATHWAY	1.1685	1	0.8946
592	PID_RANBP2_PATHWAY	0	1	0.77037
593	PID_PI3KCI_PATHWAY	1.6961	1	0.95785
594	PID_AJDISS_2PATHWAY	0.48713	1	0.50545
597	PID_P53_DOWNSTREAM_PATHWAY	0.28924	1	0.2372
600	PID_S1P_META_PATHWAY	-1.7178	1	0.21202
601	PID_ECADHERIN_NASCENT_AJ_PATHWAY	1.5036	1	0.92614
602	PID_INTEGRIN4_PATHWAY	-1.5773	1	0.3884
603	PID_AMB2_NEUTROPHILS_PATHWAY	0.18779	1	0.62498
604	PID_AVB3_INTEGRIN_PATHWAY	-2.6643	1	4.625e-05
606	PID_RXR_VDR_PATHWAY	0.57411	1	0.7628
609	PID_SYNDECAN_4_PATHWAY	-1.8651	1	0.10046
611	PID_AP1_PATHWAY	0.74848	1	0.6568
612	PID_INTEGRIN2_PATHWAY	-8.8064	1	0.029279
613	PID_UPA_UPAR_PATHWAY	-1.2643	1	0.28053
615	PID_FOXM1_PATHWAY	1.0196	1	0.79877
617	PID_HIF1A_PATHWAY	1.713	1	0.98019
618	PID_BMP_PATHWAY	-0.11049	1	0.36223
620	PID_IL6_7_PATHWAY	2.1597	1	1
621	PID_ECADHERIN_KERATINOCYTE_PATHWAY	-0.86141	1	0.32439
622	PID_ALK1_PATHWAY	-0.74171	1	0.33914
627	PID_CMYB_PATHWAY	0.49201	1	0.4494
628	PID_IL23_PATHWAY	2.045	1	1
629	PID_HIV_NEF_PATHWAY	0.15342	1	0.50051
630	PID_SYNDECAN_1_PATHWAY	-3.999	1	0.00025559
632	PID_ERA_GENOMIC_PATHWAY	1.3612	1	0.89479
633	PID_ERBB_NETWORK_PATHWAY	-1.2809	1	0.42735
634	PID_ALK2_PATHWAY	-1.1814	1	0.42735
636	PID_PDGFRA_PATHWAY	0.37565	1	0.65443
637	PID_RETINOIC_ACID_PATHWAY	1.3268	1	0.90078
640	PID_HEDGEHOG_2PATHWAY	-1.1194	1	0.33433
641	PID_INTEGRIN5_PATHWAY	-6.539	1	0.0067312
644	PID_HEDGEHOG_GLI_PATHWAY	2.0889	1	1
645	PID_CASPASE_PATHWAY	0.16143	1	0.40834
647	PID_BETA_CATENIN_NUC_PATHWAY	1.8568	1	0.98611
648	PID_VEGFR1_PATHWAY	0.61412	1	0.70535
649	PID_SMAD2_3PATHWAY	-0.75868	1	0.36614
652	PID_ECADHERIN_STABILIZATION_PATHWAY	0.1357	1	0.4422
653	PID_EPO_PATHWAY	1.1869	1	0.89479
654	PID_IL2_STAT5_PATHWAY	2.1326	1	1
656	PID_DELTA_NP63_PATHWAY	-1.1479	1	0.1764
657	PID_VEGFR1_2_PATHWAY	0.42154	1	0.3884
658	PID_THROMBIN_PAR1_PATHWAY	1.8942	1	0.99072
659	PID_A6B1_A6B4_INTEGRIN_PATHWAY	1.4296	1	0.92614
660	PID_SYNDECAN_2_PATHWAY	-1.2596	1	0.1764
661	PID_RAC1_REG_PATHWAY	1.904	1	0.99175
662	PID_AURORA_A_PATHWAY	1.1206	1	0.85324
663	PID_ARF_3PATHWAY	0.77759	1	0.8042
668	PID_MYC_REPRESS_PATHWAY	0.28555	1	0.38266
669	PID_HIF1_TFPATHWAY	1.4166	1	0.89479
670	PID_TAP63_PATHWAY	0.69718	1	0.63113
672	PID_BARD1_PATHWAY	0	1	0.45651
673	PID_P53_REGULATION_PATHWAY	1.8376	1	0.98019
674	PID_TOLL_ENDOGENOUS_PATHWAY	-2.2706	1	0.26075
675	PID_NCADHERIN_PATHWAY	2.1251	1	1
676	PID_ANTHRAX_PATHWAY	-0.38386	1	0.48961
677	PID_S1P_S1P2_PATHWAY	0.74576	1	0.77837
682	PID_EPHA2_FWD_PATHWAY	0.12981	1	0.63071
683	PID_LYMPH_ANGIOGENESIS_PATHWAY	-1.7255	1	0.14572
684	PID_ALPHA_SYNUCLEIN_PATHWAY	1.9827	1	1
685	PID_FGF_PATHWAY	0.98704	1	0.77731
686	PID_INTEGRIN_A4B1_PATHWAY	-0.31588	1	0.34426
688	PID_RB_1PATHWAY	0.922	1	0.70535
689	PID_FAK_PATHWAY	1.2385	1	0.83872
690	PID_HNF3A_PATHWAY	2.1645	1	1
691	PID_TGFBR_PATHWAY	-1.0744	1	0.048024
692	PID_HES_HEY_PATHWAY	1.6921	1	0.95651
694	SA_B_CELL_RECEPTOR_COMPLEXES	1.0011	1	0.86582
697	SA_CASPASE_CASCADE	1.2979	1	0.92614
700	WNT_SIGNALING	0.79387	1	0.5365
702	SA_FAS_SIGNALING	0	1	0.89479
703	SA_G1_AND_S_PHASES	0.38481	1	0.79975
704	SIG_INSULIN_RECEPTOR_PATHWAY_IN_CARDIAC_MYOCYTES	2.1674	1	1
705	SIG_PIP3_SIGNALING_IN_B_LYMPHOCYTES	2.2283	1	1
707	SA_G2_AND_M_PHASES	-0.7899	1	0.45651
708	SA_MMP_CYTOKINE_CONNECTION	-15.235	1	0.0014371
709	SA_PROGRAMMED_CELL_DEATH	1.9331	1	0.99564
710	SA_PTEN_PATHWAY	0.53143	1	0.77041
711	SA_REG_CASCADE_OF_CYCLIN_EXPR	1.0937	1	0.91301
712	SA_TRKA_RECEPTOR	-0.88706	1	0.36197
713	NABA_COLLAGENS	-6.4883	1	4.625e-05
714	NABA_ECM_GLYCOPROTEINS	-0.5286	1	0.046891
715	NABA_ECM_REGULATORS	1.3395	1	0.85047
716	NABA_ECM_AFFILIATED	0.86734	1	0.61044
718	NABA_SECRETED_FACTORS	0.81749	1	0.52502
719	NABA_CORE_MATRISOME	-0.97985	1	0.00050455
720	NABA_MATRISOME_ASSOCIATED	1.021	1	0.392
721	NABA_BASEMENT_MEMBRANES	-3.2063	1	0.010859
722	REACTOME_INTERLEUKIN_6_SIGNALING	1.7636	1	0.98019
725	REACTOME_TRANSLESION_SYNTHESIS_BY_Y_FAMILY_DNA_POLYMERASES_BYPASSES_LESIONS_ON_DNA_TEMPLATE	0.80681	1	0.71338
726	REACTOME_RECOGNITION_OF_DNA_DAMAGE_BY_PCNA_CONTAINING_REPLICATION_COMPLEX	0.36977	1	0.52502
727	REACTOME_TRANSLESION_SYNTHESIS_BY_POLH	0	1	0.59269
728	REACTOME_RECOGNITION_AND_ASSOCIATION_OF_DNA_GLYCOSYLASE_WITH_SITE_CONTAINING_AN_AFFECTED_PURINE	1.2682	1	0.9422
729	REACTOME_DISPLACEMENT_OF_DNA_GLYCOSYLASE_BY_APEX1	0	1	0.89479
731	REACTOME_RESOLUTION_OF_AP_SITES_VIA_THE_MULTIPLE_NUCLEOTIDE_PATCH_REPLACEMENT_PATHWAY	1.1044	1	0.8696
733	REACTOME_ACTIVATION_OF_NOXA_AND_TRANSLOCATION_TO_MITOCHONDRIA	0	1	0.98019
735	REACTOME_RELEASE_OF_APOPTOTIC_FACTORS_FROM_THE_MITOCHONDRIA	0	1	0.98019
736	REACTOME_ACTIVATION_OF_CASPASES_THROUGH_APOPTOSOME_MEDIATED_CLEAVAGE	2.8121	1	1
737	REACTOME_CYTOCHROME_C_MEDIATED_APOPTOTIC_RESPONSE	1.4061	1	0.94565
738	REACTOME_APOPTOTIC_CLEAVAGE_OF_CELLULAR_PROTEINS	-0.4713	1	0.30496
739	REACTOME_SMAC_XIAP_REGULATED_APOPTOTIC_RESPONSE	2.4104	1	1
740	REACTOME_APOPTOTIC_FACTOR_MEDIATED_RESPONSE	1.1249	1	0.89479
752	REACTOME_FORMATION_OF_RNA_POL_II_ELONGATION_COMPLEX_	0.42205	1	0.45082
753	REACTOME_IRS_MEDIATED_SIGNALLING	2.0539	1	1
755	REACTOME_MAPK1_ERK2_ACTIVATION	0.78831	1	0.94948
756	REACTOME_SOS_MEDIATED_SIGNALLING	-0.43405	1	0.508
757	REACTOME_FORMATION_OF_THE_EARLY_ELONGATION_COMPLEX	0.70341	1	0.71813
758	REACTOME_INHIBITION_OF_REPLICATION_INITIATION_OF_DAMAGED_DNA_BY_RB1_E2F1	2.1423	1	1
759	REACTOME_E2F_ENABLED_INHIBITION_OF_PRE_REPLICATION_COMPLEX_FORMATION	0	1	0.83872
760	REACTOME_E2F_MEDIATED_REGULATION_OF_DNA_REPLICATION	1.2242	1	0.89479
764	REACTOME_GPVI_MEDIATED_ACTIVATION_CASCADE	-0.85304	1	0.33593
765	REACTOME_DOWNSTREAM_SIGNALING_EVENTS_OF_B_CELL_RECEPTOR_BCR_	1.0399	1	0.68612
767	REACTOME_ANTIVIRAL_MECHANISM_BY_IFN_STIMULATED_GENES	0.77811	1	0.52179
768	REACTOME_PROLACTIN_RECEPTOR_SIGNALING	2.2488	1	1
769	REACTOME_SIGNALING_BY_NODAL	1.3313	1	0.9353
770	REACTOME_FERTILIZATION	0	1	1
771	REACTOME_MEIOTIC_SYNAPSIS	1.49	1	0.9422
773	REACTOME_SIGNALING_BY_FGFR_IN_DISEASE	1.0747	1	0.78883
774	REACTOME_SIGNALING_BY_ERBB2	0.27208	1	0.43768
775	REACTOME_SIGNALING_BY_ERBB2_IN_CANCER	0.019322	1	0.56938
776	REACTOME_REGULATION_OF_GENE_EXPRESSION_BY_HYPOXIA_INDUCIBLE_FACTOR	-0.29795	1	0.5184
777	REACTOME_CELLULAR_RESPONSE_TO_HYPOXIA	0.36667	1	0.35774
778	REACTOME_CONSTITUTIVE_SIGNALING_BY_LIGAND_RESPONSIVE_EGFR_CANCER_VARIANTS	0.79506	1	0.81148
780	REACTOME_CROSS_PRESENTATION_OF_PARTICULATE_EXOGENOUS_ANTIGENS_PHAGOSOMES_	1.2428	1	1
781	REACTOME_ANTIGEN_PROCESSING_CROSS_PRESENTATION	-0.39867	1	0.1021
782	REACTOME_ENDOSOMAL_VACUOLAR_PATHWAY	-9.3084	1	0.22769
783	REACTOME_CROSS_PRESENTATION_OF_SOLUBLE_EXOGENOUS_ANTIGENS_ENDOSOMES_	0	1	0.33914
784	REACTOME_ERYTHROCYTES_TAKE_UP_CARBON_DIOXIDE_AND_RELEASE_OXYGEN	0	1	1
786	REACTOME_SHC1_EVENTS_IN_ERBB2_SIGNALING	0.83996	1	0.83872
787	REACTOME_PI3K_EVENTS_IN_ERBB4_SIGNALING	-0.57833	1	0.48278
788	REACTOME_SHC1_EVENTS_IN_ERBB4_SIGNALING	-1.8891	1	0.3347
789	REACTOME_NUCLEAR_SIGNALING_BY_ERBB4	0.56967	1	0.70535
790	REACTOME_DOWNREGULATION_OF_ERBB4_SIGNALING	-1.6529	1	0.35811
792	REACTOME_MITOCHONDRIAL_PROTEIN_IMPORT	0.82012	1	0.61908
799	REACTOME_SPERM_MOTILITY_AND_TAXES	0	1	1
800	REACTOME_ACROSOME_REACTION_AND_SPERM_OOCYTE_MEMBRANE_BINDING	0	1	1
801	REACTOME_GRB7_EVENTS_IN_ERBB2_SIGNALING	0	1	1
802	REACTOME_DOWNREGULATION_OF_ERBB2_ERBB3_SIGNALING	0	1	0.79975
803	REACTOME_TRANSCRIPTION_OF_E2F_TARGETS_UNDER_NEGATIVE_CONTROL_BY_DREAM_COMPLEX	0	1	0.53587
804	REACTOME_TRANSCRIPTION_OF_E2F_TARGETS_UNDER_NEGATIVE_CONTROL_BY_P107_RBL1_AND_P130_RBL2_IN_COMPLEX_WITH_HDAC1	0	1	0.61908
805	REACTOME_MITOCHONDRIAL_IRON_SULFUR_CLUSTER_BIOGENESIS	1.1983	1	0.92164
806	REACTOME_RORA_ACTIVATES_GENE_EXPRESSION	1.8324	1	0.98019
807	REACTOME_BMAL1_CLOCK_NPAS2_ACTIVATES_CIRCADIAN_GENE_EXPRESSION	-0.31141	1	0.41194
811	REACTOME_APOPTOSIS_INDUCED_DNA_FRAGMENTATION	0	1	0.89479
812	REACTOME_CASPASE_ACTIVATION_VIA_DEATH_RECEPTORS_IN_THE_PRESENCE_OF_LIGAND	1.2963	1	0.98019
813	REACTOME_EXTRINSIC_PATHWAY_OF_FIBRIN_CLOT_FORMATION	0	1	1
814	REACTOME_INTRINSIC_PATHWAY_OF_FIBRIN_CLOT_FORMATION	-3.2118	1	0.32613
815	REACTOME_COMMON_PATHWAY_OF_FIBRIN_CLOT_FORMATION	-5.353	1	0.2966
816	REACTOME_FORMATION_OF_FIBRIN_CLOT_CLOTTING_CASCADE_	-2.0074	1	0.33914
817	REACTOME_INHIBITION_OF_THE_PROTEOLYTIC_ACTIVITY_OF_APC_C_REQUIRED_FOR_THE_ONSET_OF_ANAPHASE_BY_MITOTIC_SPINDLE_CHECKPOINT_COMPONENTS	1.4955	1	0.94685
818	REACTOME_THE_CITRIC_ACID_TCA_CYCLE_AND_RESPIRATORY_ELECTRON_TRANSPORT	0.85548	1	0.40369
819	REACTOME_SIGNALING_BY_SCF_KIT	1.6871	1	0.95747
820	REACTOME_REGULATION_OF_KIT_SIGNALING	0.93743	1	0.89479
822	REACTOME_COLLAGEN_DEGRADATION	-5.7769	1	4.625e-05
824	REACTOME_TETRAHYDROBIOPTERIN_BH4_SYNTHESIS_RECYCLING_SALVAGE_AND_REGULATION	2.1619	1	1
825	REACTOME_REPRODUCTION	0.76232	1	0.63396
826	REACTOME_DEGRADATION_OF_THE_EXTRACELLULAR_MATRIX	-2.2711	1	4.625e-05
827	REACTOME_EXTRACELLULAR_MATRIX_ORGANIZATION	-1.5868	1	4.625e-05
828	REACTOME_COLLAGEN_FORMATION	-3.2601	1	0.00011562
829	REACTOME_ACYL_CHAIN_REMODELLING_OF_PC	2.4309	1	1
830	REACTOME_ACYL_CHAIN_REMODELING_OF_CL	-3.2012	1	0.32745
831	REACTOME_ACYL_CHAIN_REMODELLING_OF_PS	-0.84389	1	0.46656
833	REACTOME_ACYL_CHAIN_REMODELING_OF_DAG_AND_TAG	0	1	1
834	REACTOME_ACYL_CHAIN_REMODELLING_OF_PI	0	1	1
835	REACTOME_ACYL_CHAIN_REMODELLING_OF_PG	0	1	0.94948
837	REACTOME_SYNTHESIS_OF_PG	1.0016	1	1
838	REACTOME_SYNTHESIS_OF_PA	0.57812	1	0.77037
839	REACTOME_SYNTHESIS_OF_PC	2.1082	1	1
840	REACTOME_GLYCEROPHOSPHOLIPID_BIOSYNTHESIS	1.7738	1	0.98019
843	REACTOME_SYNTHESIS_OF_PIPS_AT_THE_ER_MEMBRANE	0	1	0.94948
848	REACTOME_MEIOSIS	0.81949	1	0.68612
849	REACTOME_CELL_CELL_COMMUNICATION	-0.70689	1	0.029279
851	REACTOME_G0_AND_EARLY_G1	0	1	0.44919
852	REACTOME_PHASE_II_CONJUGATION_OF_COMPOUNDS	0.90818	1	0.70567
853	REACTOME_METHYLATION	0	1	0.79975
855	REACTOME_GLUCURONIDATION	0	1	0.98019
856	REACTOME_GLUTATHIONE_CONJUGATION	-0.41068	1	0.38175
857	REACTOME_ELASTIC_FIBRE_FORMATION	-5.0613	1	4.625e-05
858	REACTOME_FIBRONECTIN_MATRIX_FORMATION	-7.4319	1	0.19236
859	REACTOME_POLO_LIKE_KINASE_MEDIATED_EVENTS	0	1	0.61908
860	REACTOME_EUKARYOTIC_TRANSLATION_ELONGATION	0.16118	1	0.20374
861	REACTOME_SIGNALING_BY_NOTCH	0.6243	1	0.24192
862	REACTOME_TELOMERE_MAINTENANCE	0.16632	1	0.30365
864	REACTOME_METABOLISM_OF_NUCLEOTIDES	1.2542	1	0.8237
866	REACTOME_TRANSPORT_OF_THE_SLBP_DEPENDANT_MATURE_MRNA	0	1	0.39209
867	REACTOME_TRANSPORT_OF_MATURE_MRNAS_DERIVED_FROM_INTRONLESS_TRANSCRIPTS	0	1	0.35383
869	REACTOME_RECYCLING_OF_BILE_ACIDS_AND_SALTS	0	1	1
870	REACTOME_REMOVAL_OF_AMINOTERMINAL_PROPEPTIDES_FROM_GAMMA_CARBOXYLATED_PROTEINS	-5.353	1	0.2966
871	REACTOME_GAMMA_CARBOXYLATION_TRANSPORT_AND_AMINO_TERMINAL_CLEAVAGE_OF_PROTEINS	-4.0147	1	0.31164
873	REACTOME_IRF3_MEDIATED_ACTIVATION_OF_TYPE_1_IFN	0	1	1
874	REACTOME_SULFIDE_OXIDATION_TO_SULFATE	0	1	1
877	REACTOME_HIV_LIFE_CYCLE	0.6538	1	0.31601
878	REACTOME_BUDDING_AND_MATURATION_OF_HIV_VIRION	1.9341	1	0.99564
879	REACTOME_INTEGRATION_OF_PROVIRUS	0	1	0.83872
880	REACTOME_EARLY_PHASE_OF_HIV_LIFE_CYCLE	1.3051	1	0.92662
881	REACTOME_GOLGI_CISTERNAE_PERICENTRIOLAR_STACK_REORGANIZATION	0.99329	1	0.8866
882	REACTOME_SYNTHESIS_OF_GLYCOSYLPHOSPHATIDYLINOSITOL_GPI_	0	1	0.64335
883	REACTOME_ATTACHMENT_OF_GPI_ANCHOR_TO_UPAR	0.23056	1	0.9353
884	REACTOME_HIV_INFECTION	0.46866	1	0.11431
885	REACTOME_HOST_INTERACTIONS_OF_HIV_FACTORS	0.073847	1	0.11431
886	REACTOME_GLYCOSAMINOGLYCAN_METABOLISM	0.69747	1	0.44919
887	REACTOME_POST_TRANSLATIONAL_MODIFICATION_SYNTHESIS_OF_GPI_ANCHORED_PROTEINS	1.6045	1	0.94948
888	REACTOME_RESPIRATORY_ELECTRON_TRANSPORT_ATP_SYNTHESIS_BY_CHEMIOSMOTIC_COUPLING_AND_HEAT_PRODUCTION_BY_UNCOUPLING_PROTEINS_	0.38618	1	0.2966
891	REACTOME_TRIGLYCERIDE_CATABOLISM	2.439	1	1
894	REACTOME_CHREBP_ACTIVATES_METABOLIC_GENE_EXPRESSION	0	1	0.94948
896	REACTOME_KERATAN_SULFATE_KERATIN_METABOLISM	1.3929	1	0.93324
897	REACTOME_HEPARAN_SULFATE_HEPARIN_HS_GAG_METABOLISM	-0.29315	1	0.28796
898	REACTOME_GAMMA_CARBOXYLATION_HYPUSINE_FORMATION_AND_ARYLSULFATASE_ACTIVATION	0.58101	1	0.69228
899	REACTOME_SIGNALING_BY_EGFR_IN_CANCER	0.75322	1	0.79877
901	REACTOME_2_LTR_CIRCLE_FORMATION	0	1	0.89479
902	REACTOME_NEF_MEDIATES_DOWN_MODULATION_OF_CELL_SURFACE_RECEPTORS_BY_RECRUITING_THEM_TO_CLATHRIN_ADAPTERS	0.18123	1	0.69228
903	REACTOME_NEF_MEDIATED_DOWNREGULATION_OF_MHC_CLASS_I_COMPLEX_CELL_SURFACE_EXPRESSION	-2.3271	1	0.31305
904	REACTOME_NEF_AND_SIGNAL_TRANSDUCTION	1.8634	1	1
905	REACTOME_THE_ROLE_OF_NEF_IN_HIV_1_REPLICATION_AND_DISEASE_PATHOGENESIS	0.53537	1	0.72113
906	REACTOME_COLLAGEN_BIOSYNTHESIS_AND_MODIFYING_ENZYMES	-2.8524	1	0.0013361
908	REACTOME_REGULATION_OF_CHOLESTEROL_BIOSYNTHESIS_BY_SREBP_SREBF_	0.21549	1	0.36223
911	REACTOME_SYNTHESIS_OF_PIPS_AT_THE_GOLGI_MEMBRANE	1.8598	1	0.98019
914	REACTOME_SPHINGOLIPID_DE_NOVO_BIOSYNTHESIS	1.2552	1	0.89479
918	REACTOME_MTORC1_MEDIATED_SIGNALLING	1.7009	1	0.96561
921	REACTOME_COMPLEMENT_CASCADE	0.83329	1	0.93324
926	REACTOME_SIGNALLING_TO_RAS	1.6527	1	0.96285
927	REACTOME_HIV_TRANSCRIPTION_INITIATION	0.44168	1	0.46912
928	REACTOME_HIV_TRANSCRIPTION_ELONGATION	0.5935	1	0.62496
929	REACTOME_TRANSCRIPTION_OF_THE_HIV_GENOME	0.34531	1	0.37876
930	REACTOME_ABORTIVE_ELONGATION_OF_HIV_1_TRANSCRIPT_IN_THE_ABSENCE_OF_TAT	0	1	0.59269
931	REACTOME_HIV_ELONGATION_ARREST_AND_RECOVERY	0	1	0.49216
934	REACTOME_TRAFFICKING_AND_PROCESSING_OF_ENDOSOMAL_TLR	-4.7401	1	0.20496
938	REACTOME_INFLUENZA_INFECTION	0.4505	1	0.17858
939	REACTOME_EXPORT_OF_VIRAL_RIBONUCLEOPROTEINS_FROM_NUCLEUS	0	1	0.41923
940	REACTOME_NS1_MEDIATED_EFFECTS_ON_HOST_PATHWAYS	0.81178	1	0.70649
941	REACTOME_VIRAL_MESSENGER_RNA_SYNTHESIS	0	1	0.34545
942	REACTOME_NOD1_2_SIGNALING_PATHWAY	0.26649	1	0.52502
943	REACTOME_NUCLEOTIDE_BINDING_DOMAIN_LEUCINE_RICH_REPEAT_CONTAINING_RECEPTOR_NLR_SIGNALING_PATHWAYS	0.7285	1	0.66809
946	REACTOME_TICAM1_RIP1_MEDIATED_IKK_COMPLEX_RECRUITMENT	1.1195	1	0.89479
947	REACTOME_DDX58_IFIH1_MEDIATED_INDUCTION_OF_INTERFERON_ALPHA_BETA	1.8308	1	0.98019
951	REACTOME_REGULATION_OF_GLUCOKINASE_BY_GLUCOKINASE_REGULATORY_PROTEIN	0	1	0.44919
952	REACTOME_SIGNALING_BY_TGF_BETA_RECEPTOR_COMPLEX	-0.27637	1	0.12351
954	REACTOME_P38MAPK_EVENTS	0.9324	1	0.8946
955	REACTOME_TELOMERE_EXTENSION_BY_TELOMERASE	0.50727	1	0.70535
956	REACTOME_APC_C_CDC20_MEDIATED_DEGRADATION_OF_CYCLIN_B	1.3005	1	0.91073
957	REACTOME_APC_C_MEDIATED_DEGRADATION_OF_CELL_CYCLE_PROTEINS	0.37388	1	0.30793
958	REACTOME_APC_C_CDH1_MEDIATED_DEGRADATION_OF_CDC20_AND_OTHER_APC_C_CDH1_TARGETED_PROTEINS_IN_LATE_MITOSIS_EARLY_G1	0.43986	1	0.36223
960	REACTOME_GLUTATHIONE_SYNTHESIS_AND_RECYCLING	2.5392	1	1
961	REACTOME_POLYMERASE_SWITCHING_ON_THE_C_STRAND_OF_THE_TELOMERE	0.42273	1	0.62186
962	REACTOME_PROCESSIVE_SYNTHESIS_ON_THE_C_STRAND_OF_THE_TELOMERE	0.56363	1	0.74286
963	REACTOME_TELOMERE_C_STRAND_LAGGING_STRAND_SYNTHESIS	0.31704	1	0.49216
964	REACTOME_TELOMERE_C_STRAND_SYNTHESIS_INITIATION	0.92231	1	0.8946
965	REACTOME_PLASMA_LIPOPROTEIN_ASSEMBLY_REMODELING_AND_CLEARANCE	-0.09211	1	0.33593
967	REACTOME_INTERACTIONS_OF_VPR_WITH_HOST_CELLULAR_PROTEINS	-0.068644	1	0.37496
968	REACTOME_ACTIVATION_OF_ATR_IN_RESPONSE_TO_REPLICATION_STRESS	0	1	0.36681
969	REACTOME_CONVERSION_FROM_APC_C_CDC20_TO_APC_C_CDH1_IN_LATE_ANAPHASE	1.5742	1	0.94948
970	REACTOME_PHOSPHORYLATION_OF_THE_APC_C	1.5742	1	0.94948
971	REACTOME_PHOSPHORYLATION_OF_EMI1	0	1	0.92614
972	REACTOME_UNWINDING_OF_DNA	0	1	0.73992
973	REACTOME_INTERACTIONS_OF_REV_WITH_HOST_CELLULAR_PROTEINS	0	1	0.3884
976	REACTOME_CHONDROITIN_SULFATE_DERMATAN_SULFATE_METABOLISM	1.1916	1	0.85723
977	REACTOME_APC_CDC20_MEDIATED_DEGRADATION_OF_NEK2A	1.1964	1	0.89296
978	REACTOME_SRP_DEPENDENT_COTRANSLATIONAL_PROTEIN_TARGETING_TO_MEMBRANE	0.33895	1	0.22769
981	REACTOME_SHC1_EVENTS_IN_EGFR_SIGNALING	0.40493	1	0.89479
982	REACTOME_APOBEC3G_MEDIATED_RESISTANCE_TO_HIV_1_INFECTION	0	1	0.98019
983	REACTOME_NUCLEAR_IMPORT_OF_REV_PROTEIN	0	1	0.41024
984	REACTOME_EXTENSION_OF_TELOMERES	0.21586	1	0.37051
991	REACTOME_STING_MEDIATED_INDUCTION_OF_HOST_IMMUNE_RESPONSES	0	1	0.89479
992	REACTOME_CYTOSOLIC_SENSORS_OF_PATHOGEN_ASSOCIATED_DNA_	0.34585	1	0.41218
995	REACTOME_FGFR2_MUTANT_RECEPTOR_ACTIVATION	0.55244	1	0.72876
1000	REACTOME_REGULATION_OF_BETA_CELL_DEVELOPMENT	1.9167	1	0.99175
1002	REACTOME_SIGNALING_BY_PDGF	-2.0705	1	0.004466
1005	REACTOME_SCF_SKP2_MEDIATED_DEGRADATION_OF_P27_P21	0.085513	1	0.30496
1008	REACTOME_CELLULAR_HEXOSE_TRANSPORT	0	1	0.98019
1009	REACTOME_METABOLISM_OF_PORPHYRINS	1.0756	1	0.89479
1010	REACTOME_HEME_BIOSYNTHESIS	0	1	0.79975
1012	REACTOME_SIGNALING_BY_FGFR	1.5772	1	0.9325
1024	REACTOME_PRE_NOTCH_PROCESSING_IN_THE_ENDOPLASMIC_RETICULUM	0	1	0.94948
1025	REACTOME_PRE_NOTCH_PROCESSING_IN_GOLGI	1.3901	1	0.93585
1026	REACTOME_PRE_NOTCH_EXPRESSION_AND_PROCESSING	0.84875	1	0.70535
1027	REACTOME_CHOLESTEROL_BIOSYNTHESIS	0	1	0.53587
1028	REACTOME_SNRNP_ASSEMBLY	0	1	0.30365
1029	REACTOME_SYNTHESIS_OF_BILE_ACIDS_AND_BILE_SALTS	-2.3987	1	0.13639
1030	REACTOME_ANDROGEN_BIOSYNTHESIS	0	1	1
1031	REACTOME_ESTROGEN_BIOSYNTHESIS	0	1	1
1032	REACTOME_SYNTHESIS_OF_BILE_ACIDS_AND_BILE_SALTS_VIA_7ALPHA_HYDROXYCHOLESTEROL	0	1	0.89479
1033	REACTOME_P75NTR_SIGNALS_VIA_NF_KB	-1.2987	1	0.3347
1034	REACTOME_NRAGE_SIGNALS_DEATH_THROUGH_JNK	2.1649	1	1
1035	REACTOME_P75NTR_NEGATIVELY_REGULATES_CELL_CYCLE_VIA_SC1	0	1	0.94948
1036	REACTOME_REGULATED_PROTEOLYSIS_OF_P75NTR	0	1	0.77037
1037	REACTOME_P75NTR_REGULATES_AXONOGENESIS	-2.892	1	0.31933
1038	REACTOME_P75_NTR_RECEPTOR_MEDIATED_SIGNALLING	0.75587	1	0.47202
1039	REACTOME_SYNTHESIS_OF_BILE_ACIDS_AND_BILE_SALTS_VIA_24_HYDROXYCHOLESTEROL	0	1	0.98019
1040	REACTOME_SYNTHESIS_OF_BILE_ACIDS_AND_BILE_SALTS_VIA_27_HYDROXYCHOLESTEROL	0	1	1
1041	REACTOME_BILE_ACID_AND_BILE_SALT_METABOLISM	-2.3987	1	0.13639
1042	REACTOME_SIGNALING_BY_VEGF	0.71751	1	0.42758
1043	REACTOME_VEGF_LIGAND_RECEPTOR_INTERACTIONS	-6.173	1	0.26338
1045	REACTOME_DEGRADATION_OF_BETA_CATENIN_BY_THE_DESTRUCTION_COMPLEX	0.56519	1	0.3884
1046	REACTOME_RHO_GTPASE_EFFECTORS	1.7179	1	0.95277
1047	REACTOME_SIGNALING_BY_WNT	1.4372	1	0.79975
1048	REACTOME_METABOLISM_OF_STEROID_HORMONES	-0.076767	1	0.55053
1049	REACTOME_PREGNENOLONE_BIOSYNTHESIS	-0.12795	1	0.52524
1050	REACTOME_BETA_CATENIN_PHOSPHORYLATION_CASCADE	1.7015	1	0.97116
1051	REACTOME_GRB2_EVENTS_IN_ERBB2_SIGNALING	-1.0724	1	0.39889
1052	REACTOME_PI3K_EVENTS_IN_ERBB2_SIGNALING	0.37624	1	0.8696
1054	REACTOME_METABOLISM_OF_FOLATE_AND_PTERINES	2.1103	1	1
1055	REACTOME_BIOTIN_TRANSPORT_AND_METABOLISM	0	1	0.89479
1057	REACTOME_VITAMIN_D_CALCIFEROL_METABOLISM	-0.73864	1	0.47202
1059	REACTOME_VITAMIN_B1_THIAMIN_METABOLISM	0	1	1
1060	REACTOME_VITAMIN_C_ASCORBATE_METABOLISM	0	1	0.94948
1061	REACTOME_VITAMIN_B2_RIBOFLAVIN_METABOLISM	0	1	0.98019
1063	REACTOME_METABOLISM_OF_VITAMINS_AND_COFACTORS	1.5157	1	0.89479
1064	REACTOME_A_TETRASACCHARIDE_LINKER_SEQUENCE_IS_REQUIRED_FOR_GAG_SYNTHESIS	-0.65142	1	0.33433
1066	REACTOME_SIGNALING_BY_NOTCH1	1.1684	1	0.77037
1067	REACTOME_SIGNALING_BY_NOTCH2	0.40571	1	0.55332
1068	REACTOME_PI3K_AKT_ACTIVATION	-1.6621	1	0.38175
1070	REACTOME_AKT_PHOSPHORYLATES_TARGETS_IN_THE_NUCLEUS	0	1	0.8696
1073	REACTOME_IMMUNOREGULATORY_INTERACTIONS_BETWEEN_A_LYMPHOID_AND_A_NON_LYMPHOID_CELL	-5.5022	1	0.0020812
1074	REACTOME_VITAMIN_B5_PANTOTHENATE_METABOLISM	1.846	1	0.98019
1076	REACTOME_CREB_PHOSPHORYLATION	0	1	0.89479
1080	REACTOME_SIGNALING_BY_BMP	0.54063	1	0.75093
1081	REACTOME_TCF_DEPENDENT_SIGNALING_IN_RESPONSE_TO_WNT	0.75517	1	0.33593
1082	REACTOME_WNT_MEDIATED_ACTIVATION_OF_DVL	0	1	0.89479
1083	REACTOME_FORMATION_OF_THE_BETA_CATENIN_TCF_TRANSACTIVATING_COMPLEX	-0.13028	1	0.39209
1085	REACTOME_METABOLISM_OF_NITRIC_OXIDE_NOS3_ACTIVATION_AND_REGULATION	-3.071	1	0.1021
1086	REACTOME_ASSEMBLY_OF_COLLAGEN_FIBRILS_AND_OTHER_MULTIMERIC_STRUCTURES	-6.1601	1	4.625e-05
1088	REACTOME_KERATAN_SULFATE_BIOSYNTHESIS	0.18868	1	0.74286
1092	REACTOME_HS_GAG_BIOSYNTHESIS	-1.6723	1	0.13689
1093	REACTOME_TCR_SIGNALING	0.82782	1	0.49522
1094	REACTOME_HS_GAG_DEGRADATION	-4.4983	1	0.0071332
1098	REACTOME_ERKS_ARE_INACTIVATED	2.3693	1	1
1099	REACTOME_CELL_SURFACE_INTERACTIONS_AT_THE_VASCULAR_WALL	-1.3572	1	0.0056849
1100	REACTOME_SIGNALING_BY_HIPPO	-1.8934	1	0.14145
1101	REACTOME_FCGAMMA_RECEPTOR_FCGR_DEPENDENT_PHAGOCYTOSIS	1.721	1	0.95908
1104	REACTOME_YAP1_AND_WWTR1_TAZ_STIMULATED_GENE_EXPRESSION	0.73581	1	0.92614
1105	REACTOME_ENOS_ACTIVATION	-3.9922	1	0.088661
1106	REACTOME_NOSTRIN_MEDIATED_ENOS_TRAFFICKING	-6.6954	1	0.24026
1107	REACTOME_MICRORNA_MIRNA_BIOGENESIS	0	1	0.53587
1108	REACTOME_COPII_MEDIATED_VESICLE_TRANSPORT	1.5955	1	0.9422
1109	REACTOME_REGULATION_OF_PYRUVATE_DEHYDROGENASE_PDH_COMPLEX	0.63019	1	0.79877
1110	REACTOME_ALPHA_LINOLENIC_OMEGA3_AND_LINOLEIC_OMEGA6_ACID_METABOLISM	0	1	0.8696
1111	REACTOME_LINOLEIC_ACID_LA_METABOLISM	0	1	0.94948
1112	REACTOME_CELL_DEATH_SIGNALLING_VIA_NRAGE_NRIF_AND_NADE	1.2766	1	0.84136
1113	REACTOME_NADE_MODULATES_DEATH_SIGNALLING	0	1	0.98019
1114	REACTOME_NRIF_SIGNALS_CELL_DEATH_FROM_THE_NUCLEUS	0.15881	1	0.68673
1115	REACTOME_P75NTR_RECRUITS_SIGNALLING_COMPLEXES	-1.6883	1	0.33594
1116	REACTOME_NF_KB_IS_ACTIVATED_AND_SIGNALS_SURVIVAL	-1.4069	1	0.33593
1121	REACTOME_REGULATION_OF_GENE_EXPRESSION_IN_LATE_STAGE_BRANCHING_MORPHOGENESIS_PANCREATIC_BUD_PRECURSOR_CELLS	1.5311	1	0.94948
1122	REACTOME_REGULATION_OF_GENE_EXPRESSION_IN_BETA_CELLS	1.3984	1	0.94565
1125	REACTOME_PECAM1_INTERACTIONS	-1.8322	1	0.38251
1126	REACTOME_BASIGIN_INTERACTIONS	-0.14375	1	0.47148
1127	REACTOME_TIE2_SIGNALING	0.61795	1	0.821
1128	REACTOME_GENE_SILENCING_BY_RNA	0.12544	1	0.31836
1129	REACTOME_BIOLOGICAL_OXIDATIONS	0.44964	1	0.35383
1130	REACTOME_CYTOCHROME_P450_ARRANGED_BY_SUBSTRATE_TYPE	-0.60123	1	0.45363
1131	REACTOME_VITAMINS	-3.3178	1	0.31249
1132	REACTOME_PHASE_I_FUNCTIONALIZATION_OF_COMPOUNDS	-0.24609	1	0.35425
1133	REACTOME_ENDOGENOUS_STEROLS	-0.36619	1	0.51028
1134	REACTOME_XENOBIOTICS	-1.6479	1	0.38146
1135	REACTOME_EPIGENETIC_REGULATION_OF_GENE_EXPRESSION	0.36037	1	0.28796
1136	REACTOME_NOTCH1_INTRACELLULAR_DOMAIN_REGULATES_TRANSCRIPTION	1.2494	1	0.85766
1137	REACTOME_ACTIVATED_NOTCH1_TRANSMITS_SIGNAL_TO_THE_NUCLEUS	0.83845	1	0.76292
1138	REACTOME_PRC2_METHYLATES_HISTONES_AND_DNA	0	1	0.73992
1141	REACTOME_MOLECULES_ASSOCIATED_WITH_ELASTIC_FIBRES	-4.9044	1	0.0002775
1143	REACTOME_SYNTHESIS_OF_EPOXY_EET_AND_DIHYDROXYEICOSATRIENOIC_ACIDS_DHET_	0	1	1
1144	REACTOME_SYNTHESIS_OF_5_EICOSATETRAENOIC_ACIDS	0	1	1
1145	REACTOME_SYNTHESIS_OF_LEUKOTRIENES_LT_AND_EOXINS_EX_	0	1	0.98019
1147	REACTOME_SYNTHESIS_OF_12_EICOSATETRAENOIC_ACID_DERIVATIVES	0	1	1
1148	REACTOME_ARACHIDONIC_ACID_METABOLISM	1.6062	1	0.95586
1149	REACTOME_SYNTHESIS_OF_15_EICOSATETRAENOIC_ACID_DERIVATIVES	0	1	1
1150	REACTOME_UBIQUINOL_BIOSYNTHESIS	0	1	0.89479
1151	REACTOME_HYALURONAN_METABOLISM	1.2573	1	0.9422
1152	REACTOME_HYALURONAN_BIOSYNTHESIS_AND_EXPORT	0	1	1
1155	REACTOME_INTEGRIN_CELL_SURFACE_INTERACTIONS	-6.0007	1	4.625e-05
1156	REACTOME_HYALURONAN_UPTAKE_AND_DEGRADATION	1.437	1	0.94948
1159	REACTOME_SYNTHESIS_OF_PROSTAGLANDINS_PG_AND_THROMBOXANES_TX_	1.8886	1	0.98019
1160	REACTOME_SCAVENGING_OF_HEME_FROM_PLASMA	0	1	1
1161	REACTOME_DAP12_INTERACTIONS	-0.94066	1	0.34111
1162	REACTOME_BINDING_AND_UPTAKE_OF_LIGANDS_BY_SCAVENGER_RECEPTORS	-0.59268	1	0.37557
1163	REACTOME_DOWNREGULATION_OF_TGF_BETA_RECEPTOR_SIGNALING	0.15674	1	0.50051
1164	REACTOME_TGF_BETA_RECEPTOR_SIGNALING_ACTIVATES_SMADS	0.12641	1	0.43912
1165	REACTOME_TGF_BETA_RECEPTOR_SIGNALING_IN_EMT_EPITHELIAL_TO_MESENCHYMAL_TRANSITION_	-0.74293	1	0.38175
1166	REACTOME_TRANSCRIPTIONAL_ACTIVITY_OF_SMAD2_SMAD3_SMAD4_HETEROTRIMER	-0.19529	1	0.28846
1167	REACTOME_DOWNREGULATION_OF_SMAD2_3_SMAD4_TRANSCRIPTIONAL_ACTIVITY	0.56997	1	0.69856
1168	REACTOME_SMAD2_SMAD3_SMAD4_HETEROTRIMER_REGULATES_TRANSCRIPTION	-0.71038	1	0.2372
1169	REACTOME_EGFR_TRANSACTIVATION_BY_GASTRIN	0.40493	1	0.89479
1170	REACTOME_THE_RETINOID_CYCLE_IN_CONES_DAYLIGHT_VISION_	0	1	1
1171	REACTOME_VISUAL_PHOTOTRANSDUCTION	-0.73871	1	0.1467
1172	REACTOME_NOTCH2_INTRACELLULAR_DOMAIN_REGULATES_TRANSCRIPTION	0.65578	1	0.87208
1173	REACTOME_MUCOPOLYSACCHARIDOSES	-2.2851	1	0.33914
1174	REACTOME_ANCHORING_FIBRIL_FORMATION	-6.8496	1	0.0077926
1175	REACTOME_PI3K_AKT_SIGNALING_IN_CANCER	1.4887	1	0.91997
1176	REACTOME_CONSTITUTIVE_SIGNALING_BY_ABERRANT_PI3K_IN_CANCER	1.8666	1	0.98019
1177	REACTOME_CROSSLINKING_OF_COLLAGEN_FIBRILS	-7.7869	1	0.0004625
1178	REACTOME_CONDENSATION_OF_PROPHASE_CHROMOSOMES	0	1	0.73992
1179	REACTOME_PHOSPHATE_BOND_HYDROLYSIS_BY_NUDT_PROTEINS	0	1	0.98019
1180	REACTOME_SIGNALING_BY_TYPE_1_INSULIN_LIKE_GROWTH_FACTOR_1_RECEPTOR_IGF1R_	1.0325	1	0.821
1181	REACTOME_METABOLISM_OF_INGESTED_SEMET_SEC_MESEC_INTO_H2SE	-3.6812	1	0.30096
1182	REACTOME_SELENOAMINO_ACID_METABOLISM	0.15049	1	0.16386
1183	REACTOME_DAP12_SIGNALING	-0.94066	1	0.34111
1184	REACTOME_ACTIVATION_OF_GENE_EXPRESSION_BY_SREBF_SREBP_	0.45802	1	0.51821
1185	REACTOME_SHC_RELATED_EVENTS_TRIGGERED_BY_IGF1R	-3.3106	1	0.19236
1186	REACTOME_RETINOID_CYCLE_DISEASE_EVENTS	1.228	1	1
1187	REACTOME_THE_CANONICAL_RETINOID_CYCLE_IN_RODS_TWILIGHT_VISION_	0.81869	1	0.94948
1188	REACTOME_FC_EPSILON_RECEPTOR_FCERI_SIGNALING	1.6816	1	0.94948
1190	REACTOME_SEPARATION_OF_SISTER_CHROMATIDS	1.3161	1	0.7185
1191	REACTOME_ESTABLISHMENT_OF_SISTER_CHROMATID_COHESION	0	1	0.79975
1192	REACTOME_COHESIN_LOADING_ONTO_CHROMATIN	1.4524	1	0.94948
1193	REACTOME_ACTIVATION_OF_THE_PHOTOTRANSDUCTION_CASCADE	0	1	1
1194	REACTOME_RESOLUTION_OF_SISTER_CHROMATID_COHESION	1.7665	1	0.98019
1195	REACTOME_CONDENSATION_OF_PROMETAPHASE_CHROMOSOMES	0	1	0.77037
1196	REACTOME_THE_PHOTOTRANSDUCTION_CASCADE	1.6552	1	0.96917
1197	REACTOME_INTERACTION_WITH_CUMULUS_CELLS_AND_THE_ZONA_PELLUCIDA	0	1	1
1198	REACTOME_MITOTIC_METAPHASE_AND_ANAPHASE	1.0558	1	0.41095
1200	REACTOME_SENESCENCE_ASSOCIATED_SECRETORY_PHENOTYPE_SASP_	0.7915	1	0.65443
1201	REACTOME_CELLULAR_SENESCENCE	1.4557	1	0.8696
1202	REACTOME_FORMATION_OF_SENESCENCE_ASSOCIATED_HETEROCHROMATIN_FOCI_SAHF_	-0.63192	1	0.45891
1203	REACTOME_ONCOGENE_INDUCED_SENESCENCE	0.23974	1	0.52529
1204	REACTOME_DNA_DAMAGE_TELOMERE_STRESS_INDUCED_SENESCENCE	0.61513	1	0.70535
1206	REACTOME_CYTOSOLIC_IRON_SULFUR_CLUSTER_ASSEMBLY	0	1	0.77037
1207	REACTOME_REGULATION_OF_PLK1_ACTIVITY_AT_G2_M_TRANSITION	1.7011	1	0.95148
1208	REACTOME_SIGNALING_BY_LEPTIN	1.0421	1	0.92164
1209	REACTOME_SIGNALING_BY_NOTCH1_PEST_DOMAIN_MUTANTS_IN_CANCER	0.47621	1	0.43131
1210	REACTOME_FBXW7_MUTANTS_AND_NOTCH1_IN_CANCER	0	1	0.98019
1212	REACTOME_CASPASE_MEDIATED_CLEAVAGE_OF_CYTOSKELETAL_PROTEINS	0.23582	1	0.83588
1214	REACTOME_SIGNALING_BY_NOTCH1_T_7_9_NOTCH1_M1580_K2555_TRANSLOCATION_MUTANT	0	1	0.92614
1215	REACTOME_STIMULI_SENSING_CHANNELS	2.0833	1	1
1217	REACTOME_SIGNALING_BY_NOTCH1_HD_DOMAIN_MUTANTS_IN_CANCER	0	1	0.70535
1220	REACTOME_FCERI_MEDIATED_MAPK_ACTIVATION	2.0578	1	1
1222	REACTOME_FCERI_MEDIATED_NF_KB_ACTIVATION	0.61471	1	0.43768
1223	REACTOME_POU5F1_OCT4_SOX2_NANOG_REPRESS_GENES_RELATED_TO_DIFFERENTIATION	-0.18916	1	0.45082
1224	REACTOME_POU5F1_OCT4_SOX2_NANOG_ACTIVATE_GENES_RELATED_TO_PROLIFERATION	1.5631	1	0.97867
1225	REACTOME_NOTCH2_ACTIVATION_AND_TRANSMISSION_OF_SIGNAL_TO_THE_NUCLEUS	0.26039	1	0.61908
1227	REACTOME_NUCLEAR_ENVELOPE_BREAKDOWN	0.36365	1	0.41244
1228	REACTOME_ACTIVATION_OF_NIMA_KINASES_NEK9_NEK6_NEK7	-3.157	1	0.25526
1229	REACTOME_SUMOYLATION	0.90141	1	0.41095
1230	REACTOME_INITIATION_OF_NUCLEAR_ENVELOPE_NE_REFORMATION	1.5824	1	0.94948
1231	REACTOME_NUCLEAR_ENVELOPE_NE_REASSEMBLY	1.6343	1	0.94948
1232	REACTOME_LAMININ_INTERACTIONS	-6.0849	1	4.625e-05
1233	REACTOME_SYNDECAN_INTERACTIONS	-6.443	1	8.6719e-05
1234	REACTOME_NON_INTEGRIN_MEMBRANE_ECM_INTERACTIONS	-3.6709	1	0.00011562
1235	REACTOME_ECM_PROTEOGLYCANS	-4.1976	1	4.625e-05
1237	REACTOME_SCAVENGING_BY_CLASS_A_RECEPTORS	-1.3466	1	0.35811
1238	REACTOME_SCAVENGING_BY_CLASS_F_RECEPTORS	0	1	0.98019
1239	REACTOME_SUMO_IS_CONJUGATED_TO_E1_UBA2_SAE1_	0	1	0.94948
1240	REACTOME_SUMO_IS_TRANSFERRED_FROM_E1_TO_E2_UBE2I_UBC9_	0	1	0.89479
1241	REACTOME_SUMO_IS_PROTEOLYTICALLY_PROCESSED	0	1	0.92614
1242	REACTOME_SUMOYLATION_OF_DNA_DAMAGE_RESPONSE_AND_REPAIR_PROTEINS	0.96895	1	0.64335
1243	REACTOME_DEX_H_BOX_HELICASES_ACTIVATE_TYPE_I_IFN_AND_INFLAMMATORY_CYTOKINES_PRODUCTION_	0	1	0.98019
1244	REACTOME_LRR_FLII_INTERACTING_PROTEIN_1_LRRFIP1_ACTIVATES_TYPE_I_IFN_PRODUCTION	-4.0768	1	0.27384
1245	REACTOME_REGULATION_OF_INNATE_IMMUNE_RESPONSES_TO_CYTOSOLIC_DNA	0	1	0.79975
1246	REACTOME_HDACS_DEACETYLATE_HISTONES	0.1564	1	0.44146
1247	REACTOME_PKMTS_METHYLATE_HISTONE_LYSINES	0	1	0.41024
1248	REACTOME_HDMS_DEMETHYLATE_HISTONES	1.0184	1	0.8696
1249	REACTOME_HATS_ACETYLATE_HISTONES	0.95871	1	0.63473
1250	REACTOME_RMTS_METHYLATE_HISTONE_ARGININES	2.0049	1	1
1251	REACTOME_PROCESSING_AND_ACTIVATION_OF_SUMO	0	1	0.79975
1252	REACTOME_GLYCOGEN_STORAGE_DISEASES	0.30539	1	0.80813
1253	REACTOME_SUMOYLATION_OF_TRANSCRIPTION_FACTORS	0	1	0.73992
1254	REACTOME_SUMOYLATION_OF_UBIQUITINYLATION_PROTEINS	0.47045	1	0.53587
1255	REACTOME_WNT_LIGAND_BIOGENESIS_AND_TRAFFICKING	2.0117	1	1
1256	REACTOME_CHROMATIN_MODIFYING_ENZYMES	0.93893	1	0.38175
1257	REACTOME_IRF3_MEDIATED_INDUCTION_OF_TYPE_I_IFN	0	1	0.89479
1258	REACTOME_TRP_CHANNELS	1.0803	1	0.95148
1260	REACTOME_DEFECTS_IN_VITAMIN_AND_COFACTOR_METABOLISM	2.034	1	1
1261	REACTOME_DETOXIFICATION_OF_REACTIVE_OXYGEN_SPECIES	1.2747	1	0.9002
1262	REACTOME_NUCLEAR_PORE_COMPLEX_NPC_DISASSEMBLY	-0.6906	1	0.22769
1263	REACTOME_LOSS_OF_FUNCTION_OF_SMAD2_3_IN_CANCER	0	1	0.92614
1264	REACTOME_SIGNALING_BY_TGF_BETA_RECEPTOR_COMPLEX_IN_CANCER	0	1	0.89479
1265	REACTOME_GLYCOGEN_SYNTHESIS	-1.1124	1	0.36681
1266	REACTOME_DEFECTS_IN_BIOTIN_BTN_METABOLISM	0	1	0.94948
1267	REACTOME_REGULATION_BY_C_FLIP	1.2963	1	0.98019
1268	REACTOME_REGULATION_OF_HSF1_MEDIATED_HEAT_SHOCK_RESPONSE	0.069497	1	0.2372
1270	REACTOME_HSF1_ACTIVATION	-0.31935	1	0.36424
1271	REACTOME_CELLULAR_RESPONSE_TO_HEAT_STRESS	0.3395	1	0.27435
1272	REACTOME_ATTENUATION_PHASE	-0.3629	1	0.38175
1273	REACTOME_HSF1_DEPENDENT_TRANSACTIVATION	0.79809	1	0.73059
1274	REACTOME_NOTCH_HLH_TRANSCRIPTION_PATHWAY	0.95243	1	0.80813
1275	REACTOME_METABOLISM_OF_POLYAMINES	0.11909	1	0.3347
1276	REACTOME_APOPTOTIC_CLEAVAGE_OF_CELL_ADHESION_PROTEINS	-3.3974	1	0.28123
1277	REACTOME_AMINO_ACID_TRANSPORT_ACROSS_THE_PLASMA_MEMBRANE	1.6581	1	0.95785
1280	REACTOME_DISEASES_ASSOCIATED_WITH_GLYCOSAMINOGLYCAN_METABOLISM	0.22982	1	0.47798
1281	REACTOME_DEFECTIVE_B4GALT7_CAUSES_EDS_PROGEROID_TYPE	-0.56447	1	0.38175
1285	REACTOME_DEFECTIVE_CHST6_CAUSES_MCDC1	0	1	1
1286	REACTOME_DEFECTIVE_EXT2_CAUSES_EXOSTOSES_2	-4.306	1	0.02526
1287	REACTOME_DEFECTIVE_ST3GAL3_CAUSES_MCT12_AND_EIEE15	0	1	1
1288	REACTOME_DEFECTIVE_B4GALT1_CAUSES_B4GALT1_CDG_CDG_2D_	0	1	1
1294	REACTOME_SEMAPHORIN_INTERACTIONS	1.5757	1	0.93575
1296	REACTOME_NCAM_SIGNALING_FOR_NEURITE_OUT_GROWTH	0.99893	1	0.73992
1300	REACTOME_SIGNALING_BY_ROBO_RECEPTORS	0.74358	1	0.2372
1301	REACTOME_DEACTIVATION_OF_THE_BETA_CATENIN_TRANSACTIVATING_COMPLEX	0.45397	1	0.51028
1303	REACTOME_DISEASES_ASSOCIATED_WITH_N_GLYCOSYLATION_OF_PROTEINS	1.7132	1	0.97513
1304	REACTOME_DISEASES_OF_GLYCOSYLATION	1.3074	1	0.81062
1305	REACTOME_MYOCLONIC_EPILEPSY_OF_LAFORA	0.4799	1	0.92614
1306	REACTOME_CYTOSOLIC_TRNA_AMINOACYLATION	0	1	0.92614
1307	REACTOME_TRNA_AMINOACYLATION	0	1	0.49216
1308	REACTOME_MITOCHONDRIAL_TRNA_AMINOACYLATION	0	1	0.61908
1311	REACTOME_RECRUITMENT_OF_MITOTIC_CENTROSOME_PROTEINS_AND_COMPLEXES	1.7729	1	0.98019
1314	REACTOME_ATF4_ACTIVATES_GENES_IN_RESPONSE_TO_ENDOPLASMIC_RETICULUM_STRESS	-0.051743	1	0.46686
1315	REACTOME_ATF6_ATF6_ALPHA_ACTIVATES_CHAPERONES	0	1	0.73992
1316	REACTOME_PERK_REGULATES_GENE_EXPRESSION	-0.043464	1	0.43737
1318	REACTOME_UNFOLDED_PROTEIN_RESPONSE_UPR_	1.4808	1	0.89479
1319	REACTOME_ATF6_ATF6_ALPHA_ACTIVATES_CHAPERONE_GENES	0	1	0.79975
1320	REACTOME_TRANSCRIPTIONAL_REGULATION_OF_WHITE_ADIPOCYTE_DIFFERENTIATION	1.6535	1	0.94948
1321	REACTOME_REGULATION_OF_INSULIN_LIKE_GROWTH_FACTOR_IGF_TRANSPORT_AND_UPTAKE_BY_INSULIN_LIKE_GROWTH_FACTOR_BINDING_PROTEINS_IGFBPS_	-1.4944	1	0.0016267
1324	REACTOME_SYNTHESIS_SECRETION_AND_INACTIVATION_OF_GLUCAGON_LIKE_PEPTIDE_1_GLP_1_	-0.045523	1	0.56072
1325	REACTOME_ABC_FAMILY_PROTEINS_MEDIATED_TRANSPORT	1.2726	1	0.81062
1326	REACTOME_NUCLEAR_RECEPTOR_TRANSCRIPTION_PATHWAY	0.5087	1	0.61357
1327	REACTOME_BETA_CATENIN_INDEPENDENT_WNT_SIGNALING	1.6839	1	0.94948
1331	REACTOME_CD28_DEPENDENT_PI3K_AKT_SIGNALING	1.4423	1	0.94685
1335	REACTOME_GLYOXYLATE_METABOLISM_AND_GLYCINE_DEGRADATION	0	1	0.53587
1336	REACTOME_BETA_OXIDATION_OF_PRISTANOYL_COA	0	1	0.92614
1338	REACTOME_PD_1_SIGNALING	0	1	1
1342	REACTOME_BETA_OXIDATION_OF_VERY_LONG_CHAIN_FATTY_ACIDS	0	1	0.94948
1343	REACTOME_FOLDING_OF_ACTIN_BY_CCT_TRIC	0	1	0.8696
1344	REACTOME_ASSOCIATION_OF_TRIC_CCT_WITH_TARGET_PROTEINS_DURING_BIOSYNTHESIS	1.7177	1	0.96548
1348	REACTOME_DISEASES_ASSOCIATED_WITH_O_GLYCOSYLATION_OF_PROTEINS	1.6063	1	0.94948
1349	REACTOME_PEROXISOMAL_LIPID_METABOLISM	0.90067	1	0.83872
1350	REACTOME_SIGNAL_REGULATORY_PROTEIN_FAMILY_INTERACTIONS	1.4769	1	0.95148
1354	REACTOME_G_BETA_GAMMA_SIGNALLING_THROUGH_PI3KGAMMA	2.3031	1	1
1358	REACTOME_EPHB_MEDIATED_FORWARD_SIGNALING	1.1773	1	0.84283
1359	REACTOME_EPHA_MEDIATED_GROWTH_CONE_COLLAPSE	1.6986	1	0.96561
1365	REACTOME_SEMA3A_PAK_DEPENDENT_AXON_REPULSION	2.1927	1	1
1366	REACTOME_SEMA3A_PLEXIN_REPULSION_SIGNALING_BY_INHIBITING_INTEGRIN_ADHESION	1.6726	1	0.96917
1370	REACTOME_REGULATION_OF_LIPID_METABOLISM_BY_PPARALPHA	0.93882	1	0.52227
1371	REACTOME_CIRCADIAN_CLOCK	1.0187	1	0.70931
1373	REACTOME_INCRETIN_SYNTHESIS_SECRETION_AND_INACTIVATION	1.7891	1	0.98019
1375	REACTOME_SEMA4D_IN_SEMAPHORIN_SIGNALING	-1.5205	1	0.1693
1377	REACTOME_SUMOYLATION_OF_SUMOYLATION_PROTEINS	0	1	0.40369
1379	REACTOME_PCP_CE_PATHWAY	0.7391	1	0.45082
1380	REACTOME_SUMOYLATION_OF_INTRACELLULAR_RECEPTORS	1.0065	1	0.8696
1382	REACTOME_G_ALPHA_12_13_SIGNALLING_EVENTS	1.1017	1	0.77037
1383	REACTOME_SEMA4D_MEDIATED_INHIBITION_OF_CELL_ATTACHMENT_AND_MIGRATION	-2.9713	1	0.31378
1384	REACTOME_SEMA4D_INDUCED_CELL_MIGRATION_AND_GROWTH_CONE_COLLAPSE	-2.0449	1	0.13645
1385	REACTOME_OTHER_SEMAPHORIN_INTERACTIONS	1.7754	1	0.98019
1387	REACTOME_P2Y_RECEPTORS	0	1	1
1388	REACTOME_NUCLEOTIDE_LIKE_PURINERGIC_RECEPTORS	1.0721	1	1
1399	REACTOME_CASPASE_ACTIVATION_VIA_DEPENDENCE_RECEPTORS_IN_THE_ABSENCE_OF_LIGAND	2.4564	1	1
1400	REACTOME_ROLE_OF_SECOND_MESSENGERS_IN_NETRIN_1_SIGNALING	-1.8743	1	0.40013
1401	REACTOME_ADHERENS_JUNCTIONS_INTERACTIONS	-1.9427	1	0.12351
1402	REACTOME_NCAM1_INTERACTIONS	0.82262	1	0.75593
1403	REACTOME_LYSOSPHINGOLIPID_AND_LPA_RECEPTORS	-5.5478	1	0.14279
1404	REACTOME_OPSINS	0	1	1
1405	REACTOME_CALCITONIN_LIKE_LIGAND_RECEPTORS	0	1	1
1406	REACTOME_TIGHT_JUNCTION_INTERACTIONS	-2.5382	1	0.22705
1410	REACTOME_CELL_CELL_JUNCTION_ORGANIZATION	-2.0721	1	0.02526
1411	REACTOME_SYNTHESIS_SECRETION_AND_DEACYLATION_OF_GHRELIN	2.4968	1	1
1416	REACTOME_TRANSPORT_OF_VITAMINS_NUCLEOSIDES_AND_RELATED_MOLECULES	0.96502	1	0.83872
1418	REACTOME_METAL_ION_SLC_TRANSPORTERS	1.5548	1	0.94948
1421	REACTOME_ARACHIDONATE_PRODUCTION_FROM_DAG	0	1	1
1422	REACTOME_CATION_COUPLED_CHLORIDE_COTRANSPORTERS	-1.3388	1	0.42947
1423	REACTOME_SMALL_INTERFERING_RNA_SIRNA_BIOGENESIS	0	1	0.94948
1424	REACTOME_SIRT1_NEGATIVELY_REGULATES_RRNA_EXPRESSION	0	1	0.8696
1425	REACTOME_ERCC6_CSB_AND_EHMT2_G9A_POSITIVELY_REGULATE_RRNA_EXPRESSION	0	1	0.61908
1426	REACTOME_MULTIFUNCTIONAL_ANION_EXCHANGERS	0	1	1
1427	REACTOME_SODIUM_COUPLED_PHOSPHATE_COTRANSPORTERS	-7.9982	1	0.26338
1428	REACTOME_SPHINGOLIPID_METABOLISM	1.8913	1	1
1429	REACTOME_ACTIVATION_OF_RAC1	2.1432	1	1
1433	REACTOME_ROLE_OF_ABL_IN_ROBO_SLIT_SIGNALING	0.65828	1	0.90933
1434	REACTOME_THROMBOXANE_SIGNALLING_THROUGH_TP_RECEPTOR	2.321	1	1
1435	REACTOME_DEADENYLATION_DEPENDENT_MRNA_DECAY	0.31876	1	0.38938
1436	REACTOME_DEADENYLATION_OF_MRNA	0.75895	1	0.78466
1437	REACTOME_MRNA_DECAY_BY_3_TO_5_EXORIBONUCLEASE	0	1	0.67634
1438	REACTOME_MRNA_DECAY_BY_5_TO_3_EXORIBONUCLEASE	0	1	0.64335
1439	REACTOME_GP1B_IX_V_ACTIVATION_SIGNALLING	-1.2181	1	0.42379
1445	REACTOME_PROTON_COUPLED_MONOCARBOXYLATE_TRANSPORT	0	1	0.98019
1447	REACTOME_ZINC_TRANSPORTERS	0	1	0.77037
1448	REACTOME_ZINC_EFFLUX_AND_COMPARTMENTALIZATION_BY_THE_SLC30_FAMILY	0	1	0.94948
1451	REACTOME_BINDING_OF_TCF_LEF_CTNNB1_TO_TARGET_GENE_PROMOTERS	-3.3974	1	0.28123
1453	REACTOME_ZINC_INFLUX_INTO_CELLS_BY_THE_SLC39_GENE_FAMILY	0	1	0.92614
1460	REACTOME_RSK_ACTIVATION	0	1	0.89479
1463	REACTOME_SIGNAL_TRANSDUCTION_BY_L1	1.4894	1	0.94751
1464	REACTOME_SMOOTH_MUSCLE_CONTRACTION	-1.8098	1	0.088661
1467	REACTOME_TYPE_I_HEMIDESMOSOME_ASSEMBLY	0	1	0.94948
1468	REACTOME_BIOSYNTHESIS_OF_THE_N_GLYCAN_PRECURSOR_DOLICHOL_LIPID_LINKED_OLIGOSACCHARIDE_LLO_AND_TRANSFER_TO_A_NASCENT_PROTEIN	1.6259	1	0.94948
1469	REACTOME_SYNTHESIS_OF_DOLICHYL_PHOSPHATE	0	1	0.92614
1471	REACTOME_SYNTHESIS_OF_GDP_MANNOSE	0	1	0.94948
1473	REACTOME_SYNTHESIS_OF_SUBSTRATES_IN_N_GLYCAN_BIOSYTHESIS	1.5022	1	0.92614
1474	REACTOME_CELL_EXTRACELLULAR_MATRIX_INTERACTIONS	-3.1086	1	0.053399
1475	REACTOME_REGULATION_OF_CYTOSKELETAL_REMODELING_AND_CELL_SPREADING_BY_IPP_COMPLEX_COMPONENTS	-5.0591	1	0.09638
1476	REACTOME_INTERLEUKIN_1_FAMILY_SIGNALING	1.1256	1	0.68737
1477	REACTOME_CELL_JUNCTION_ORGANIZATION	-2.2795	1	0.00072391
1479	REACTOME_CHL1_INTERACTIONS	1.1549	1	0.98019
1483	REACTOME_INTERLEUKIN_1_PROCESSING	0	1	1
1484	REACTOME_SIGNALING_BY_INTERLEUKINS	1.1242	1	0.43294
1487	REACTOME_ACTIVATED_TAK1_MEDIATES_P38_MAPK_ACTIVATION	0	1	0.56192
1490	REACTOME_BUTYRATE_RESPONSE_FACTOR_1_BRF1_BINDS_AND_DESTABILIZES_MRNA	-0.52293	1	0.41024
1491	REACTOME_AUF1_HNRNP_D0_BINDS_AND_DESTABILIZES_MRNA	0	1	0.30096
1492	REACTOME_TRISTETRAPROLIN_TTP_ZFP36_BINDS_AND_DESTABILIZES_MRNA	1.2525	1	0.92614
1493	REACTOME_HUR_ELAVL1_BINDS_AND_STABILIZES_MRNA	0	1	0.89479
1494	REACTOME_REGULATION_OF_MRNA_STABILITY_BY_PROTEINS_THAT_BIND_AU_RICH_ELEMENTS	-0.23445	1	0.1021
1495	REACTOME_KSRP_KHSRP_BINDS_AND_DESTABILIZES_MRNA	-0.63465	1	0.38872
1499	REACTOME_TRANSCRIPTIONAL_REGULATION_OF_PLURIPOTENT_STEM_CELLS	0.67778	1	0.83588
1500	REACTOME_MITOTIC_G2_G2_M_PHASES	1.3545	1	0.75322
1501	REACTOME_MITOTIC_G1_PHASE_AND_G1_S_TRANSITION	0.32238	1	0.13797
1502	REACTOME_SUMOYLATION_OF_CHROMATIN_ORGANIZATION_PROTEINS	1.2514	1	0.84356
1503	REACTOME_THROMBIN_SIGNALLING_THROUGH_PROTEINASE_ACTIVATED_RECEPTORS_PARS_	2.035	1	1
1504	REACTOME_SUMOYLATION_OF_RNA_BINDING_PROTEINS	1.4842	1	0.92614
1505	REACTOME_ASYMMETRIC_LOCALIZATION_OF_PCP_PROTEINS	0.44614	1	0.40619
1506	REACTOME_SUMOYLATION_OF_DNA_REPLICATION_PROTEINS	0	1	0.33869
1507	REACTOME_DEGRADATION_OF_AXIN	0	1	0.30096
1508	REACTOME_DEGRADATION_OF_DVL	0.40395	1	0.41024
1509	REACTOME_DISASSEMBLY_OF_THE_DESTRUCTION_COMPLEX_AND_RECRUITMENT_OF_AXIN_TO_THE_MEMBRANE	0.20911	1	0.508
1510	REACTOME_REGULATION_OF_FZD_BY_UBIQUITINATION	0	1	0.73992
1511	REACTOME_REPRESSION_OF_WNT_TARGET_GENES	1.4055	1	0.94565
1513	REACTOME_SUMOYLATION_OF_IMMUNE_RESPONSE_PROTEINS	0	1	0.83872
1514	REACTOME_SIGNALING_BY_WNT_IN_CANCER	1.0209	1	0.84067
1515	REACTOME_PHOSPHORYLATION_SITE_MUTANTS_OF_CTNNB1_ARE_NOT_TARGETED_TO_THE_PROTEASOME_BY_THE_DESTRUCTION_COMPLEX	1.8231	1	0.98019
1516	REACTOME_INTERCONVERSION_OF_NUCLEOTIDE_DI_AND_TRIPHOSPHATES	1.965	1	1
1519	REACTOME_DEFECTIVE_LFNG_CAUSES_SCDO3	0	1	0.98019
1520	REACTOME_DEFECTIVE_C1GALT1C1_CAUSES_TN_POLYAGGLUTINATION_SYNDROME_TNPS_	0	1	1
1522	REACTOME_INTERLEUKIN_3_INTERLEUKIN_5_AND_GM_CSF_SIGNALING	0.80122	1	0.76292
1524	REACTOME_O_LINKED_GLYCOSYLATION	1.6339	1	0.94948
1525	REACTOME_O_GLYCOSYLATION_OF_TSR_DOMAIN_CONTAINING_PROTEINS	2.2827	1	1
1526	REACTOME_MITOPHAGY	1.2779	1	0.89479
1527	REACTOME_PINK1_PRKN_MEDIATED_MITOPHAGY	1.0203	1	0.8696
1528	REACTOME_UPTAKE_AND_FUNCTION_OF_ANTHRAX_TOXINS	1.1933	1	0.92164
1529	REACTOME_RIPK1_MEDIATED_REGULATED_NECROSIS	2.1231	1	1
1530	REACTOME_VEGFR2_MEDIATED_VASCULAR_PERMEABILITY	-0.6307	1	0.31379
1532	REACTOME_MISCELLANEOUS_TRANSPORT_AND_BINDING_EVENTS	-0.013232	1	0.52529
1533	REACTOME_POSITIVE_EPIGENETIC_REGULATION_OF_RRNA_EXPRESSION	0	1	0.31836
1534	REACTOME_B_WICH_COMPLEX_POSITIVELY_REGULATES_RRNA_EXPRESSION	0	1	0.40369
1535	REACTOME_NEGATIVE_EPIGENETIC_REGULATION_OF_RRNA_EXPRESSION	0.63249	1	0.51821
1537	REACTOME_MYOGENESIS	1.5894	1	0.94948
1539	REACTOME_N_GLYCAN_TRIMMING_IN_THE_ER_AND_CALNEXIN_CALRETICULIN_CYCLE	2.1924	1	1
1540	REACTOME_DNA_METHYLATION	0	1	0.98019
1541	REACTOME_UPTAKE_AND_FUNCTION_OF_DIPHTHERIA_TOXIN	0	1	0.92614
1543	REACTOME_MISSPLICED_LRP5_MUTANTS_HAVE_ENHANCED_BETA_CATENIN_DEPENDENT_SIGNALING	0	1	1
1544	REACTOME_RNF_MUTANTS_SHOW_ENHANCED_WNT_SIGNALING_AND_PROLIFERATION	0	1	0.98019
1545	REACTOME_CASPASE_ACTIVATION_VIA_EXTRINSIC_APOPTOTIC_SIGNALLING_PATHWAY	2.0102	1	1
1546	REACTOME_TNFR1_INDUCED_PROAPOPTOTIC_SIGNALING	-1.0217	1	0.41894
1547	REACTOME_PROGRAMMED_CELL_DEATH	1.5436	1	0.89479
1548	REACTOME_REGULATION_OF_TNFR1_SIGNALING	-0.11028	1	0.40834
1549	REACTOME_TNFR1_INDUCED_NFKAPPAB_SIGNALING_PATHWAY	0.30711	1	0.55542
1550	REACTOME_HEDGEHOG_LIGAND_BIOGENESIS	0.38278	1	0.39209
1551	REACTOME_SIGNALING_BY_HEDGEHOG	1.7169	1	0.9559
1552	REACTOME_SYNTHESIS_OF_DIPHTHAMIDE_EEF2	0	1	0.92614
1553	REACTOME_MISMATCH_REPAIR	0	1	0.64335
1554	REACTOME_SIGNALING_BY_RETINOIC_ACID	0.76695	1	0.73992
1556	REACTOME_RA_BIOSYNTHESIS_PATHWAY	-2.866	1	0.21202
1557	REACTOME_MITOCHONDRIAL_TRANSLATION	0.32558	1	0.25129
1559	REACTOME_DISEASES_OF_MISMATCH_REPAIR_MMR_	0	1	0.94948
1561	REACTOME_ORGANIC_CATION_TRANSPORT	0	1	1
1562	REACTOME_ORGANIC_CATION_ANION_ZWITTERION_TRANSPORT	0	1	1
1564	REACTOME_PHASE_3_RAPID_REPOLARISATION	0	1	1
1569	REACTOME_TRANSCRIPTIONAL_REGULATION_BY_SMALL_RNAS	0	1	0.33914
1570	REACTOME_PHYSIOLOGICAL_FACTORS	0.85844	1	0.94948
1572	REACTOME_METABOLIC_DISORDERS_OF_BIOLOGICAL_OXIDATION_ENZYMES	2.3095	1	1
1573	REACTOME_PIWI_INTERACTING_RNA_PIRNA_BIOGENESIS	0.45158	1	0.7628
1574	REACTOME_IKBA_VARIANT_LEADS_TO_EDA_ID	0	1	0.92614
1576	REACTOME_DECTIN_1_MEDIATED_NONCANONICAL_NF_KB_SIGNALING	0	1	0.2966
1578	REACTOME_CLEC7A_DECTIN_1_SIGNALING	1.0743	1	0.68713
1579	REACTOME_DISEASES_ASSOCIATED_WITH_GLYCOSYLATION_PRECURSOR_BIOSYNTHESIS	2.2994	1	1
1580	REACTOME_DEGRADATION_OF_GLI1_BY_THE_PROTEASOME	0.29204	1	0.37388
1581	REACTOME_HEDGEHOG_OFF_STATE	1.7456	1	0.96917
1582	REACTOME_ACTIVATION_OF_ANTERIOR_HOX_GENES_IN_HINDBRAIN_DEVELOPMENT_DURING_EARLY_EMBRYOGENESIS	1.0879	1	0.78392
1583	REACTOME_CILIUM_ASSEMBLY	1.6151	1	0.92614
1584	REACTOME_ABC_TRANSPORTER_DISORDERS	0.040871	1	0.27435
1585	REACTOME_SLC_TRANSPORTER_DISORDERS	1.4595	1	0.91301
1586	REACTOME_DISORDERS_OF_TRANSMEMBRANE_TRANSPORTERS	0.70464	1	0.36253
1587	REACTOME_ANCHORING_OF_THE_BASAL_BODY_TO_THE_PLASMA_MEMBRANE	1.6924	1	0.94948
1588	REACTOME_VXPX_CARGO_TARGETING_TO_CILIUM	0	1	0.59269
1589	REACTOME_CARGO_TRAFFICKING_TO_THE_PERICILIARY_MEMBRANE	0	1	0.3347
1590	REACTOME_BBSOME_MEDIATED_CARGO_TARGETING_TO_CILIUM	0	1	0.508
1592	REACTOME_DECTIN_2_FAMILY	-4.4671	1	0.30365
1593	REACTOME_C_TYPE_LECTIN_RECEPTORS_CLRS_	1.1655	1	0.7142
1594	REACTOME_CD209_DC_SIGN_SIGNALING	1.4782	1	0.94948
1595	REACTOME_TRAFFICKING_OF_MYRISTOYLATED_PROTEINS_TO_THE_CILIUM	0	1	1
1596	REACTOME_RHO_GTPASES_ACTIVATE_PKNS	1.0886	1	0.85895
1597	REACTOME_ACTIVATED_PKN1_STIMULATES_TRANSCRIPTION_OF_AR_ANDROGEN_RECEPTOR_REGULATED_GENES_KLK2_AND_KLK3	0	1	0.98019
1598	REACTOME_RHO_GTPASES_ACTIVATE_CIT	-0.1169	1	0.48623
1601	REACTOME_TNFR1_MEDIATED_CERAMIDE_PRODUCTION	-1.0661	1	0.4422
1602	REACTOME_RHO_GTPASES_ACTIVATE_ROCKS	-2.1652	1	0.13639
1603	REACTOME_RHO_GTPASES_ACTIVATE_PAKS	1.6704	1	0.95838
1605	REACTOME_LIGAND_RECEPTOR_INTERACTIONS	0	1	0.94948
1606	REACTOME_HEDGEHOG_ON_STATE	0.48943	1	0.36223
1607	REACTOME_REGULATION_OF_TP53_ACTIVITY	1.5785	1	0.91997
1608	REACTOME_TP53_REGULATES_TRANSCRIPTION_OF_CELL_DEATH_GENES	0.96755	1	0.821
1609	REACTOME_ACTIVATION_OF_SMO	0.50774	1	0.78883
1610	REACTOME_GLI_PROTEINS_BIND_PROMOTERS_OF_HH_RESPONSIVE_GENES_TO_PROMOTE_TRANSCRIPTION	0	1	0.98019
1611	REACTOME_CONSTITUTIVE_SIGNALING_BY_EGFRVIII	1.0222	1	0.8946
1613	REACTOME_PCNA_DEPENDENT_LONG_PATCH_BASE_EXCISION_REPAIR	1.2621	1	0.90461
1614	REACTOME_FRUCTOSE_METABOLISM	-7.4921	1	0.18948
1615	REACTOME_PHOSPHOLIPASE_C_MEDIATED_CASCADE_FGFR2	2.6241	1	1
1617	REACTOME_DOWNSTREAM_SIGNALING_OF_ACTIVATED_FGFR1	2.0421	1	1
1618	REACTOME_SHC_MEDIATED_CASCADE_FGFR1	0.82867	1	0.89766
1619	REACTOME_PI_3K_CASCADE_FGFR1	2.3965	1	1
1620	REACTOME_FRS_MEDIATED_FGFR1_SIGNALING	2.5162	1	1
1621	REACTOME_PI_3K_CASCADE_FGFR2	2.3965	1	1
1622	REACTOME_DOWNSTREAM_SIGNALING_OF_ACTIVATED_FGFR2	2.4219	1	1
1623	REACTOME_FRS_MEDIATED_FGFR2_SIGNALING	2.5162	1	1
1624	REACTOME_SHC_MEDIATED_CASCADE_FGFR3	0.93225	1	0.92614
1630	REACTOME_SHC_MEDIATED_CASCADE_FGFR4	1.0654	1	0.94948
1636	REACTOME_SIGNALING_BY_FGFR1	2.1764	1	1
1637	REACTOME_SIGNALING_BY_FGFR2	1.8057	1	0.98019
1640	REACTOME_SIGNALING_BY_FGFR2_IN_DISEASE	0.63896	1	0.67284
1641	REACTOME_SIGNALING_BY_FGFR4_IN_DISEASE	0.80333	1	0.8946
1642	REACTOME_SIGNALING_BY_FGFR1_IN_DISEASE	1.86	1	0.98019
1643	REACTOME_TRANSLESION_SYNTHESIS_BY_POLK	1.5103	1	0.94948
1644	REACTOME_TERMINATION_OF_TRANSLESION_DNA_SYNTHESIS	0.060545	1	0.43768
1645	REACTOME_REGULATION_OF_RAS_BY_GAPS	-0.051498	1	0.2372
1646	REACTOME_FGFRL1_MODULATION_OF_FGFR1_SIGNALING	0	1	0.98019
1647	REACTOME_RESPONSE_TO_METAL_IONS	0	1	1
1648	REACTOME_CLEC7A_INFLAMMASOME_PATHWAY	0	1	1
1649	REACTOME_METALLOTHIONEINS_BIND_METALS	0	1	1
1650	REACTOME_FORMATION_OF_XYLULOSE_5_PHOSPHATE	0	1	1
1651	REACTOME_DISEASES_OF_CARBOHYDRATE_METABOLISM	-0.60173	1	0.34545
1652	REACTOME_RHO_GTPASES_ACTIVATE_WASPS_AND_WAVES	0.72235	1	0.6897
1653	REACTOME_RHO_GTPASES_ACTIVATE_FORMINS	1.768	1	0.98019
1654	REACTOME_RHO_GTPASES_ACTIVATE_RHOTEKIN_AND_RHOPHILINS	-1.6377	1	0.36888
1655	REACTOME_TNFR2_NON_CANONICAL_NF_KB_PATHWAY	-0.23067	1	0.19236
1656	REACTOME_RHO_GTPASES_ACTIVATE_NADPH_OXIDASES	1.9043	1	0.98687
1657	REACTOME_DISEASES_OF_METABOLISM	1.1557	1	0.61357
1658	REACTOME_TNFS_BIND_THEIR_PHYSIOLOGICAL_RECEPTORS	-4.3059	1	0.3255
1661	REACTOME_CONSTITUTIVE_SIGNALING_BY_AKT1_E17K_IN_CANCER	1.0784	1	0.86584
1664	REACTOME_TNF_RECEPTOR_SUPERFAMILY_TNFSF_MEMBERS_MEDIATING_NON_CANONICAL_NF_KB_PATHWAY	0	1	1
1665	REACTOME_PROTEIN_REPAIR	1.6807	1	1
1666	REACTOME_DEFECTIVE_CFTR_CAUSES_CYSTIC_FIBROSIS	0.42029	1	0.40872
1669	REACTOME_SURFACTANT_METABOLISM	2.3681	1	1
1670	REACTOME_MAP3K8_TPL2_DEPENDENT_MAPK1_3_ACTIVATION	1.4429	1	0.94948
1671	REACTOME_HDR_THROUGH_SINGLE_STRAND_ANNEALING_SSA_	0	1	0.3884
1672	REACTOME_HDR_THROUGH_MMEJ_ALT_NHEJ_	0	1	0.83872
1673	REACTOME_HDR_THROUGH_HOMOLOGOUS_RECOMBINATION_HRR_	0	1	0.26075
1675	REACTOME_MAPK6_MAPK4_SIGNALING	0.76833	1	0.48013
1676	REACTOME_DISEASES_ASSOCIATED_WITH_SURFACTANT_METABOLISM	0	1	1
1677	REACTOME_DEUBIQUITINATION	0.9213	1	0.3347
1678	REACTOME_UCH_PROTEINASES	0.26605	1	0.27384
1679	REACTOME_JOSEPHIN_DOMAIN_DUBS	0	1	0.79975
1680	REACTOME_UB_SPECIFIC_PROCESSING_PROTEASES	1.2149	1	0.6503
1681	REACTOME_OVARIAN_TUMOR_DOMAIN_PROTEASES	1.1043	1	0.85968
1682	REACTOME_METALLOPROTEASE_DUBS	0	1	0.61908
1683	REACTOME_DNA_DOUBLE_STRAND_BREAK_REPAIR	0.29148	1	0.1764
1684	REACTOME_RESOLUTION_OF_D_LOOP_STRUCTURES	0	1	0.43768
1685	REACTOME_HOMOLOGY_DIRECTED_REPAIR	0	1	0.13905
1686	REACTOME_SENSING_OF_DNA_DOUBLE_STRAND_BREAKS	0	1	0.94948
1687	REACTOME_RESOLUTION_OF_D_LOOP_STRUCTURES_THROUGH_SYNTHESIS_DEPENDENT_STRAND_ANNEALING_SDSA_	0	1	0.47862
1688	REACTOME_NONHOMOLOGOUS_END_JOINING_NHEJ_	0	1	0.42947
1689	REACTOME_HOMOLOGOUS_DNA_PAIRING_AND_STRAND_EXCHANGE	0	1	0.36223
1690	REACTOME_DNA_DOUBLE_STRAND_BREAK_RESPONSE	0.93274	1	0.77037
1691	REACTOME_PROCESSING_OF_DNA_DOUBLE_STRAND_BREAK_ENDS	0	1	0.27346
1692	REACTOME_CARGO_CONCENTRATION_IN_THE_ER	2.0986	1	1
1693	REACTOME_DNA_DAMAGE_RECOGNITION_IN_GG_NER	0.013889	1	0.36197
1694	REACTOME_FORMATION_OF_INCISION_COMPLEX_IN_GG_NER	0.44168	1	0.46912
1695	REACTOME_GAP_FILLING_DNA_REPAIR_SYNTHESIS_AND_LIGATION_IN_GG_NER	0	1	0.45651
1696	REACTOME_NUCLEOTIDE_EXCISION_REPAIR	0.18074	1	0.14279
1697	REACTOME_GLOBAL_GENOME_NUCLEOTIDE_EXCISION_REPAIR_GG_NER_	0.23238	1	0.2372
1698	REACTOME_DUAL_INCISION_IN_GG_NER	0.46322	1	0.4885
1699	REACTOME_DEPOSITION_OF_NEW_CENPA_CONTAINING_NUCLEOSOMES_AT_THE_CENTROMERE	0	1	0.47862
1700	REACTOME_RESPIRATORY_ELECTRON_TRANSPORT	0.19356	1	0.22795
1701	REACTOME_INFLAMMASOMES	2.0632	1	1
[truncated: 776 more rows]

## Sheet: M100 TF miRNA
	geneSet	dirStat	pAdjAcc	pAdjDec
2488	NRSF_01	9.3107	0.00076875	1
118	MIR4801	4.2209	0.0015375	1
230	MIR4731_3P	4.2972	0.0026906	1
2989	MIER1_TARGET_GENES	4.0562	0.0026906	1
2549	MEIS1BHOXA9_01	5.3306	0.0038437	1
696	MIR1179	5.2181	0.0062269	1
2456	CAGNWMCNNNGAC_UNKNOWN	6.2596	0.0062269	1
2737	PIT1_Q6	4.3106	0.0062269	1
2775	MEF2_Q6_01	4.296	0.0062269	1
2870	TGACCTTG_SF1_Q6	4.051	0.0062269	1
2403	OCT1_02	4.2638	0.0081068	1
2226	TCTCTCC_MIR185	4.996	0.010827	1
1317	MIR6804_3P	5.1263	0.01956	1
2375	CDPCR1_01	4.8488	0.01956	1
2377	CDPCR3HD_01	3.9377	0.01956	1
2392	GATA1_02	3.9456	0.01956	1
2601	NKX62_Q2	4.031	0.01956	1
2636	FOXM1_01	3.9108	0.01956	1
283	MIR221_3P	4.0641	0.021452	1
291	MIR222_3P	4.0702	0.021452	1
2837	YGCANTGCR_UNKNOWN	4.3995	0.021452	1
2113	GCGCTTT_MIR518B_MIR518C_MIR518D	10.05	0.025159	1
2469	MEF2_02	4.083	0.025168	1
1	MIR7110_3P	3.3216	0.026906	1
7	MIR6873_3P	3.4225	0.029922	1
2701	IRF1_Q6	3.7164	0.029922	1
856	MIR155_3P	4.9101	0.031405	1
959	MIR129_1_3P_MIR129_2_3P	4.2619	0.046373	1
2369	ACAWYAAAG_UNKNOWN	4.6605	0.046373	1
2490	RREB1_01	3.7723	0.046373	1
2631	CEBPDELTA_Q6	3.689	0.046373	1
223	MIR452_5P	3.6695	0.046798	1
877	MIR106A_3P	4.5411	0.051227	1
248	MIR892C_3P	3.6663	0.052049	1
257	MIR4676_3P	3.6413	0.052847	1
714	MIR215_3P	4.2929	0.052847	1
1007	MIR1244	4.5357	0.052847	1
2360	EVI1_04	3.6511	0.052847	1
2815	RYTGCNWTGGNR_UNKNOWN	4.3815	0.052847	1
2699	LEF1_Q6	3.4121	0.064402	1
1441	MIR4641	5.3796	0.068529	1
1732	MIR5194	6.952	0.068529	1
873	MIR4736	4.446	0.068848	1
2547	MEIS1_01	3.4419	0.069013	1
172	MIR10522_5P	3.4987	0.069892	1
1546	MIR505_5P	5.6435	0.069892	1
2118	AGCGCTT_MIR518F_MIR518E_MIR518A	9.8722	0.069892	1
2323	RSRFC4_01	3.5949	0.069892	1
129	MIR7159_3P	3.5503	0.071164	1
1669	MIR3691_5P	6.0219	0.07177	1
1236	MIR6872_3P	5.0484	0.075247	1
314	MIR7161_5P	3.5916	0.078569	1
1525	MIR3665	4.8991	0.078569	1
2642	HNF6_Q6	3.5206	0.078569	1
1194	MIR10401_5P	4.7919	0.079335	1
663	MIR6766_3P	3.7947	0.082985	1
665	MIR4782_3P	3.7947	0.082985	1
1366	MIR8064	4.7287	0.082985	1
457	MIR548U	3.7959	0.084422	1
791	MIR3908	4.2747	0.084422	1
432	MIR5589_3P	3.7092	0.086722	1
2341	HEN1_02	3.5004	0.086722	1
2637	FXR_Q3	4.4264	0.086722	1
650	MIR3976	4.244	0.087496	1
2399	TST1_01	3.3199	0.087496	1
337	MIR520E_5P	3.6541	0.088406	1
1127	MIR8055	4.9814	0.090426	1
2645	LBP1_Q6	3.518	0.091933	1
161	MIR377_3P	3.2576	0.092293	1
662	MIR219A_5P	3.7126	0.092293	1
1999	MIR6765_5P	12.958	0.092293	1
2162	GGGGCCC_MIR296	4.5825	0.092293	1
208	MIR557	3.3165	0.093019	1
683	MIR3074_5P	3.7511	0.093019	1
852	MIR6778_5P	4.4396	0.093019	1
40	MIR4446_5P	3.0901	0.093778	1
775	MIR7850_5P	3.9419	0.093778	1
993	MIR3617_3P	4.3359	0.093778	1
1429	MIR616_3P	5.9038	0.093778	1
2502	TCF11MAFG_01	3.4583	0.093778	1
2518	ATF_B	3.4526	0.093778	1
184	MIR6077	3.336	0.10035	1
800	MIR526B_5P	4.1419	0.10035	1
1564	MIR7154_3P	5.1266	0.10035	1
135	MIR4778_3P	3.442	0.10424	1
255	MIR5003_5P	3.3857	0.10424	1
445	MIR3150B_3P	3.7166	0.10424	1
1550	MIR4749_3P	5.0236	0.10424	1
2163	CTACTGT_MIR199A	3.3538	0.10424	1
2548	MEIS1AHOXA9_01	4.0717	0.10424	1
1280	MIR3912_5P	4.1762	0.10464	1
2170	GCTTGAA_MIR498	3.76	0.11025	1
2493	OLF1_01	3.2665	0.11025	1
2447	OCT1_Q6	3.3013	0.11176	1
2425	AP1FJ_Q2	3.1991	0.11409	1
1583	MIR3189_5P	5.3872	0.11542	1
1196	MIR4748	4.777	0.11687	1
205	MIR6830_5P	3.5146	0.11704	1
731	MIR1324	3.7849	0.118	1
782	MIR890	4.3616	0.11967	1
935	MIR5695	4.2162	0.11967	1
1748	MIR6879_3P	5.3982	0.11967	1
2856	TGATTTRY_GFI1_01	3.222	0.11967	1
124	MIR507	3.083	0.12019	1
2538	SOX9_B1	3.1245	0.12133	1
2721	SREBP_Q3	3.2675	0.12133	1
267	MIR877_3P	3.4816	0.12233	1
1188	MIR4464	4.6684	0.12249	1
234	MIR4279	3.2988	0.12274	1
1165	MIR3192_3P	4.253	0.12274	1
1676	MIR5011_3P	5.2261	0.12274	1
1690	MIR1289	4.956	0.12274	1
1867	MIR6738_5P	6.8071	0.12274	1
1874	MIR8058	5.6208	0.12274	1
1967	MIR3651	7.2379	0.12274	1
2125	TCTATGA_MIR376A_MIR376B	4.1204	0.12274	1
2237	AAGCAAT_MIR137	3.1547	0.12274	1
2354	GATA2_01	3.7524	0.12274	1
2496	LMO2COM_01	3.214	0.12274	1
2517	ZF5_B	3.0933	0.12274	1
2537	RSRFC4_Q2	3.4068	0.12274	1
2540	AREB6_01	3.2622	0.12274	1
2761	AP1_Q6_01	3.1748	0.12274	1
2766	OCT1_Q5_01	3.2003	0.12274	1
2035	MIR887_3P	10.581	0.1244	1
2569	ZIC2_01	3.1126	0.1255	1
1927	MIR6767_3P	6.2613	0.12593	1
2542	AREB6_03	3.114	0.12593	1
2570	ZIC3_01	3.1201	0.12593	1
2351	E47_02	3.15	0.1289	1
2420	CEBP_01	3.1279	0.1289	1
2332	E4BP4_01	3.188	0.12974	1
2407	LYF1_01	3.1129	0.13008	1
2426	AP1_Q2	3.1832	0.1306	1
1909	MIR3680_5P	5.3758	0.13714	1
2273	CCAGGGG_MIR331	4.0137	0.13714	1
199	MIR6817_3P	3.2999	0.13857	1
39	MIR4760_3P	2.9602	0.13969	1
595	MIR3128	3.5381	0.13969	1
2269	TGCTTTG_MIR330	2.8288	0.13969	1
414	MIR1279	3.3202	0.14208	1
773	MIR133A_5P	3.434	0.14208	1
868	MIR301B_5P	4.091	0.14208	1
888	MIR301A_5P	4.091	0.14208	1
1343	MIR6769B_5P	4.3267	0.14208	1
2621	AP1_01	3.1295	0.14208	1
2697	HFH4_01	3.3273	0.14208	1
2869	TAAWWATAG_RSRFC4_Q2	3.5576	0.14208	1
2353	GATA1_01	3.0396	0.14365	1
771	MIR6837_5P	3.6002	0.14372	1
1045	MIR1267	4.3499	0.14372	1
1671	MIR3146	5.0739	0.14372	1
2312	E47_01	3.087	0.14372	1
2849	YYCATTCAWW_UNKNOWN	3.2192	0.14372	1
2886	SYNCRIP_TARGET_GENES	8.2979	0.14372	1
571	MIR376A_3P_MIR376B_3P	3.5576	0.14416	1
951	MIR4745_5P	4.3088	0.14416	1
2749	MYB_Q5_01	3.0538	0.14416	1
1033	MIR4662A_5P	3.9173	0.14478	1
438	MIR4784	3.4549	0.14599	1
2832	WYAAANNRNNNGCG_UNKNOWN	4.3862	0.14599	1
8	MIR4789_3P	2.8241	0.14601	1
1619	MIR5009_5P	4.592	0.14601	1
615	MIR12129	3.3908	0.14866	1
2702	SREBP1_Q6	3.1013	0.14885	1
419	MIR6887_3P	3.2253	0.15098	1
207	MIR8085	3.193	0.15276	1
41	MIR5010_3P	2.908	0.155	1
305	MIR636	3.0643	0.155	1
2658	TCF1P_Q6	2.9915	0.15641	1
1521	MIR6865_5P	4.6089	0.15666	1
1534	MIR6815_5P	4.6089	0.15666	1
2204	ACGCACA_MIR210	9.7577	0.15666	1
2873	TGANNYRGCA_TCF11MAFG_01	2.9162	0.15666	1
306	MIR139_5P	3.2466	0.15885	1
1822	MIR215_5P	5.0712	0.15885	1
1832	MIR192_5P	5.1919	0.16192	1
876	MIR1233_5P	3.962	0.1638	1
2346	TAL1ALPHAE47_01	3.0577	0.1638	1
1881	MIR1914_3P	6.3644	0.16913	1
2842	YNTTTNNNANGCARM_UNKNOWN	4.4335	0.16983	1
1561	MIR4433A_3P	4.4223	0.17291	1
675	MIR6836_5P	3.4872	0.17303	1
823	MIR34B_5P	3.3759	0.17303	1
1646	MIR6514_5P	4.7096	0.17303	1
2291	CTTTGCA_MIR527	2.9213	0.17303	1
2319	ATF_01	2.8869	0.1741	1
2121	AAAGGGA_MIR204_MIR211	2.8959	0.17415	1
405	MIR3175	3.2059	0.17666	1
704	MIR4645_3P	3.7146	0.17666	1
947	MIR4786_5P	3.7963	0.17666	1
1654	MIR4540	4.4218	0.17666	1
810	MIR449C_5P	3.3425	0.17969	1
2405	OCT1_04	3.0196	0.18161	1
209	MIR6731_5P	3.1083	0.18357	1
329	MIR5701	3.1655	0.18357	1
741	MIR4728_3P	3.5565	0.18357	1
833	MIR6507_3P	3.4671	0.18357	1
1639	MIR450B_3P	4.8543	0.18357	1
1851	MIR328_3P	5.0427	0.18357	1
2964	ZNF169_TARGET_GENES	4.909	0.18357	1
127	MIR4496	2.848	0.1837	1
426	MIR7162_5P	3.172	0.1837	1
870	MIR6747_3P	3.6291	0.1837	1
1121	MIR3162_5P	4.2667	0.1837	1
1352	MIR4653_3P	4.4405	0.1837	1
2911	NME2_TARGET_GENES	4.8228	0.18498	1
2100	LET_7E_3P	13.196	0.18561	1
652	MIR6132	3.4098	0.18638	1
15	MIR3924	2.7584	0.18915	1
196	MIR485_3P	2.9918	0.18915	1
240	MIR6783_3P	3.0721	0.18915	1
431	MIR330_5P	3.1324	0.18915	1
992	MIR141_5P	3.7254	0.18915	1
1133	MIR508_5P	3.7739	0.18915	1
1293	MIR376A_2_5P	4.2931	0.18915	1
2374	CDP_02	3.6776	0.18915	1
239	MIR449B_5P	2.8273	0.19037	1
265	MIR3685	3.1075	0.19037	1
531	MIR6752_3P	3.3235	0.19037	1
989	MIR1273H_3P	3.7179	0.19037	1
1412	MIR3126_5P	4.4949	0.19037	1
2191	CTGAGCC_MIR24	2.8952	0.19037	1
2267	ACTGTAG_MIR139	3.2228	0.19037	1
2327	NFE2_01	2.9286	0.19037	1
2546	TGIF_01	2.9168	0.19037	1
2613	STAT6_02	2.9929	0.19158	1
1932	MIR3180_MIR3180_3P	6.2101	0.19259	1
2167	TGTATGA_MIR4853P	3.0845	0.19259	1
62	MIR543	2.7577	0.19358	1
76	MIR586	2.8241	0.19358	1
802	MIR4685_5P	3.378	0.19358	1
2043	MIR10392_3P	10.995	0.19358	1
2497	LMO2COM_02	3.0508	0.19358	1
2731	OCT_Q6	2.9686	0.19358	1
2845	YTAAYNGCT_UNKNOWN	3.3705	0.19358	1
1191	MIR510_5P	4.3284	0.19397	1
1266	MIR6810_5P	3.9957	0.19397	1
1377	MIR502_5P	4.0273	0.19397	1
1468	MIR493_3P	4.162	0.19397	1
2457	OCT_C	2.982	0.19397	1
2573	FAC1_01	2.9876	0.19397	1
2132	TTGGAGA_MIR5155P_MIR519E	3.168	0.19574	1
224	MIR34C_5P	2.7984	0.19696	1
495	MIR548V	3.2918	0.19696	1
685	MIR4756_5P	3.3042	0.19696	1
2207	CCTGTGA_MIR513	3.2527	0.19696	1
103	MIR7154_5P	2.8603	0.19799	1
1315	MIR1255A_MIR1255B_5P	4.1015	0.19799	1
25	MIR6721_5P	2.7255	0.19887	1
2589	FOXO4_01	2.9334	0.20003	1
2503	TCF11_01	2.851	0.20117	1
2565	SPZ1_01	2.8951	0.20117	1
2615	ERR1_Q2	2.8296	0.20117	1
2717	MYB_Q3	2.9035	0.20117	1
2811	RTTTNNNYTGGM_UNKNOWN	3.3615	0.20117	1
656	MIR1321	3.2694	0.20382	1
2523	OCT1_B	2.9685	0.2041	1
87	MIR34A_5P	2.6849	0.2042	1
98	MIR4747_5P	2.8261	0.20499	1
415	MIR7113_5P	3.2794	0.20499	1
435	MIR516A_3P_MIR516B_3P	3.0879	0.20499	1
592	MIR4705	3.3542	0.20499	1
2371	PAX6_01	3.6142	0.20499	1
363	MIR583	3.1486	0.20569	1
2373	S8_01	2.8937	0.20569	1
2600	PAX2_02	2.8376	0.20569	1
2679	CACBINDINGPROTEIN_Q6	2.8632	0.20569	1
2857	AAAYWAACM_HFH4_01	2.8577	0.20569	1
2866	CCCNNGGGAR_OLF1_01	2.7261	0.20569	1
189	MIR539_3P	2.9123	0.20684	1
667	MIR4739	3.2353	0.20684	1
872	MIR7161_3P	3.7129	0.20684	1
1845	MIR12130	5.6688	0.20684	1
137	MIR765	2.8819	0.2076	1
1673	MIR490_5P	4.7366	0.20984	1
2215	CATGTAA_MIR496	2.9396	0.20984	1
287	MIR4773	3.0177	0.21089	1
422	MIR1343_3P	3.0956	0.21089	1
1020	MIR4520_3P	3.6931	0.21089	1
1384	MIR6875_5P	4.2452	0.21089	1
2307	CAATGCA_MIR33	3.3696	0.21089	1
2515	PAX8_B	3.6753	0.21089	1
2638	GATA4_Q3	2.9089	0.21089	1
100	MIR4677_5P	2.8369	0.21115	1
1884	MIR4633_3P_MIR6500_5P	4.9152	0.21115	1
648	MIR34B_3P	3.3533	0.21133	1
2362	MZF1_01	2.8705	0.21213	1
964	MIR6856_5P	3.6763	0.21325	1
374	MIR2110	3.0177	0.21584	1
1598	MIR5704	4.1363	0.21656	1
213	MIR580_3P	3.004	0.21676	1
1657	MIR6862_5P	4.1591	0.21951	1
2607	BACH1_01	2.8609	0.21951	1
2485	GFI1_01	2.8611	0.2225	1
785	MIR338_3P	3.1949	0.22326	1
630	MIR197_3P	3.4084	0.22399	1
2328	CREB_01	2.742	0.22399	1
2394	GATA1_04	3.0491	0.2243	1
72	MIR5196_5P	2.7517	0.22437	1
808	MIR3682_5P	3.3598	0.22437	1
469	MIR103A_1_5P	3.1527	0.2248	1
1070	MIR455_3P	3.5087	0.2248	1
2783	PR_Q2	2.8369	0.2248	1
1516	MIR576_3P	4.149	0.22845	1
645	MIR593_3P	3.2715	0.22941	1
1452	MIR6503_5P	4.0768	0.22941	1
195	MIR6778_3P	2.8996	0.23115	1
317	MIR4643	2.8533	0.23115	1
2203	AGGAAGC_MIR5163P	3.2201	0.23154	1
543	MIR633	3.2092	0.23177	1
2747	NRF2_Q4	2.8224	0.23177	1
600	MIR5691_MIR6805_3P	3.0968	0.23233	1
1942	MIR6816_5P	6.0799	0.23233	1
1645	MIR4253	4.0497	0.2347	1
2410	BRN2_01	2.8185	0.23471	1
115	MIR7152_5P	2.7774	0.23498	1
1081	MIR6745	3.5647	0.23498	1
940	MIR5100	3.452	0.23675	1
2355	GATA3_01	2.9629	0.23804	1
961	MIR425_5P	3.4967	0.24073	1
2808	RNTCANNRNNYNATTW_UNKNOWN	3.9334	0.24073	1
78	MIR4644	2.736	0.24133	1
2786	AR_Q6	2.8238	0.24244	1
857	MIR6758_5P	3.4843	0.24402	1
2361	EVI1_05	3.1033	0.24402	1
2840	YKACATTT_UNKNOWN	2.7337	0.24402	1
910	MIR4718	3.3441	0.24915	1
358	MIR3158_5P	2.9468	0.25301	1
799	MIR335_5P	3.2556	0.25686	1
846	MIR3911	3.5072	0.25722	1
701	MIR6842_3P	3.2285	0.25872	1
1636	MIR7705	4.1329	0.26123	1
89	MIR449A	2.5905	0.26148	1
411	MIR499A_3P	2.9258	0.26148	1
474	MIR500A_5P	3.0125	0.26148	1
528	MIR548AU_3P	2.9162	0.26148	1
692	MIR452_3P	3.1809	0.26148	1
972	MIR3166	3.217	0.26148	1
1901	MIR6503_3P	4.6323	0.26148	1
1112	MIR6864_5P	3.5685	0.26215	1
1554	MIR3059_3P	4.2385	0.26215	1
1955	MIR3196	5.8433	0.26215	1
192	MIR4498	2.7801	0.26286	1
228	MIR7160_5P	2.9369	0.26535	1
564	MIR3606_5P	3.113	0.26768	1
1080	MIR532_3P	3.5296	0.26768	1
2019	MIR4520_5P	7.731	0.26768	1
26	MIR4768_5P	2.6829	0.26802	1
406	MIR499B_3P	2.9022	0.26802	1
570	MIR6818_3P	3.3492	0.26802	1
841	MIR362_3P	3.2501	0.26802	1
858	MIR329_3P	3.2501	0.26802	1
1032	MIR7703	3.2614	0.26802	1
2430	CREB_Q2	2.6338	0.26802	1
2897	F10_TARGET_GENES	2.7002	0.26802	1
261	MIR4700_5P	2.9321	0.26959	1
957	MIR2278	3.2058	0.26959	1
1000	MIR2682_5P	3.117	0.26959	1
1019	MIR624_3P	3.31	0.26959	1
1297	MIR4639_3P	3.7805	0.26959	1
1526	MIR3614_5P	3.5286	0.26959	1
1779	MIR555	4.2688	0.26959	1
2380	ACCTGTTG_UNKNOWN	2.9941	0.26959	1
2417	RORA1_01	2.7216	0.26959	1
2795	GTGGGTGK_UNKNOWN	2.6843	0.27047	1
2851	TGACGTCA_ATF3_Q6	2.7231	0.27047	1
50	MIR1252_3P	2.6143	0.27153	1
535	MIR8089	3.1063	0.27153	1
629	MIR3168	3.0268	0.27153	1
745	MIR3167	3.1717	0.27153	1
828	MIR6757_3P	3.1707	0.27153	1
1122	MIR3682_3P	3.6223	0.27153	1
1689	MIR5186	4.5945	0.27153	1
2345	TAL1BETAE47_01	2.8163	0.27153	1
2512	NFAT_Q6	2.7735	0.27153	1
2865	YATGNWAAT_OCT_C	2.6086	0.27153	1
2491	ISRE_01	2.8627	0.27171	1
3041	HOXD1_TARGET_GENES	3.8633	0.27171	1
21	MIR3119	2.5341	0.27193	1
1991	MIR4281	5.3582	0.27305	1
1234	MIR221_5P	3.4968	0.27322	1
1735	MIR6798_3P	4.2787	0.27322	1
2052	MIR5092	7.5355	0.27323	1
963	MIR4468	3.1339	0.27489	1
2764	AP4_Q6_01	2.7552	0.27489	1
340	MIR6881_3P	2.8209	0.27495	1
806	MIR4709_5P	3.184	0.27495	1
965	MIR6826_3P	3.2399	0.27495	1
1059	MIR6804_5P	3.8966	0.27495	1
1347	MIR2392	3.7529	0.27495	1
2038	MIR92B_5P	8.1412	0.27495	1
2115	CACTGCC_MIR34A_MIR34C_MIR449	2.5635	0.27495	1
2292	GGTGTGT_MIR329	3.197	0.27495	1
2396	FOXD3_01	2.862	0.27495	1
2463	SREBP1_02	3.473	0.27495	1
2481	EGR3_01	3.4318	0.27495	1
2505	HFH3_01	2.8735	0.27495	1
2579	POU3F2_01	3.4496	0.27495	1
2782	ER_Q6_02	2.689	0.27495	1
450	MIR5009_3P	2.8914	0.27504	1
700	MIR93_3P	3.1242	0.27504	1
914	MIR1197	3.2778	0.27504	1
975	MIR383_3P	3.0316	0.27504	1
1922	MIR596	4.2794	0.27504	1
2513	MYCMAX_B	2.6192	0.27504	1
2836	YGACNNYACAR_UNKNOWN	3.5012	0.27504	1
2868	CTAWWWATA_RSRFC4_Q2	2.5964	0.27504	1
1356	MIR144_5P	3.9311	0.27564	1
1858	MIR7973	4.5111	0.27564	1
3	MIR6833_3P	2.5403	0.27598	1
242	MIR92A_2_5P	2.7798	0.27598	1
572	MIR3692_5P	2.9033	0.27598	1
689	MIR758_3P	3.1969	0.27598	1
1560	MIR1226_5P	4.2172	0.27598	1
2315	MEF2_01	3.1612	0.27598	1
1253	MIR643	3.8239	0.27753	1
480	MIR561_5P	2.9949	0.27918	1
1436	MIR1278	3.7335	0.27918	1
2560	TITF1_Q3	2.6832	0.27918	1
13	MIR1252_5P	2.5463	0.27938	1
77	MIR513B_5P	2.5562	0.27938	1
107	MIR9902	2.597	0.27938	1
382	MIR5689	2.8734	0.27938	1
637	MIR3184_5P	3.0157	0.27938	1
1556	MIR3620_5P	3.937	0.27938	1
2330	CREBP1CJUN_01	2.6195	0.27938	1
2492	HLF_01	2.6588	0.27938	1
880	MIR6820_3P	3.3597	0.28013	1
1106	MIR6750_3P	3.4934	0.28013	1
1618	MIR619_3P	3.7128	0.28013	1
2301	TAATAAT_MIR126	2.6797	0.28013	1
2450	CEBP_C	2.8002	0.28013	1
2712	FXR_IR1_Q6	3.2198	0.28013	1
2314	AP4_01	2.676	0.28024	1
2545	CART1_01	2.749	0.28049	1
2228	GCAAAAA_MIR129	2.7234	0.28076	1
1702	MIR6080	3.95	0.28092	1
484	MIR6807_3P	2.9241	0.28271	1
623	MIR8076	3.0307	0.28415	1
765	MIR5088_3P	3.0763	0.28415	1
1346	MIR1322	3.7109	0.28415	1
1400	MIR363_5P	3.5936	0.28415	1
1721	MIR3165	4.2375	0.28415	1
2104	MIR451A	9.6733	0.28415	1
2153	CTAGGAA_MIR384	3.4739	0.28415	1
2508	FREAC4_01	3.0803	0.28415	1
2740	GGARNTKYCCA_UNKNOWN	3.577	0.28415	1
178	MIR4524A_3P	2.7295	0.28442	1
502	MIR423_5P	2.9832	0.28442	1
1622	MIR6861_3P	3.8223	0.28442	1
2826	TTANWNANTGGM_UNKNOWN	3.761	0.28442	1
860	MIR1227_5P	3.1926	0.28472	1
1745	MIR3945	4.3386	0.28472	1
2730	TTF1_Q6	2.7067	0.2862	1
602	MIR6783_5P	2.9886	0.28808	1
2416	ARP1_01	3.057	0.28852	1
2754	CREB_Q4_01	2.6568	0.28914	1
2841	YNGTTNNNATT_UNKNOWN	2.47	0.2903	1
867	MIR2355_3P	3.0872	0.29069	1
194	MIR766_5P	2.7397	0.29145	1
1964	MIR4640_3P	5.7591	0.29145	1
601	MIR6809_5P	2.9675	0.29221	1
1200	MIR8073	3.3127	0.29221	1
1225	MIR4527	3.5234	0.29221	1
1362	MIR6772_3P	3.4835	0.29221	1
1449	MIR6871_5P	3.9927	0.29221	1
1578	MIR146B_3P	3.4534	0.29221	1
1692	MIR4763_5P	3.7147	0.29221	1
2470	MEF2_03	2.7421	0.29221	1
2597	ATF6_01	2.9641	0.29221	1
2665	ATF1_Q6	2.6705	0.29221	1
2673	TFIII_Q6	2.6982	0.29221	1
3038	EBNA1BP2_TARGET_GENES	2.5483	0.29221	1
1184	MIR3613_5P	3.3586	0.29276	1
2664	AP3_Q6	2.6707	0.29276	1
501	MIR3192_5P	2.8902	0.2932	1
1469	MIR3152_5P	3.6478	0.2932	1
1770	MIR648	3.7945	0.2932	1
1951	MIR6789_5P	5.1707	0.2932	1
2178	GAGACTG_MIR452	3.0603	0.2932	1
2272	GGGATGC_MIR3245P	3.6302	0.2932	1
169	MIR6832_3P	2.5512	0.29379	1
958	MIR3675_3P	3.2839	0.29526	1
2669	HEB_Q6	2.6747	0.29669	1
217	MIR3153	2.6676	0.29771	1
219	MIR6516_5P	2.7172	0.29771	1
362	MIR421	2.8151	0.29771	1
781	MIR326	2.9672	0.29771	1
2335	CREL_01	2.6637	0.29771	1
2703	HMGIY_Q6	2.6931	0.29771	1
2724	GATA_Q6	3.0087	0.29948	1
1094	MIR3918	3.2364	0.30143	1
1083	MIR4793_5P	3.4996	0.30263	1
817	MIR8060	3.1268	0.30392	1
2666	E12_Q6	2.6484	0.30392	1
2584	AP2REP_01	2.7579	0.30427	1
1447	MIR1587	3.7121	0.30573	1
837	MIR3660	3.0603	0.30614	1
536	MIR876_5P	2.8996	0.30633	1
1759	MIR1287_3P	4.0931	0.30633	1
258	MIR578	2.7965	0.30644	1
529	MIR4481	3.0472	0.30644	1
1417	MIR6856_3P	3.4229	0.30644	1
542	MIR1253	2.8796	0.30882	1
1404	MIR4712_3P	3.6676	0.30882	1
27	MIR4516	2.5201	0.30896	1
290	MIR7515	2.8743	0.30896	1
330	MIR6797_5P	2.7222	0.30896	1
541	MIR4682	2.9793	0.30896	1
673	MIR6165	2.9838	0.30896	1
820	MIR3164	3.1944	0.30896	1
2268	GTGCAAA_MIR507	2.8411	0.30896	1
2431	CREB_Q4	2.5164	0.30896	1
2689	SMAD4_Q6	2.6161	0.3093	1
2529	PAX4_04	2.6375	0.31067	1
2634	DBP_Q6	2.6246	0.3112	1
2120	AAGTCCA_MIR422B_MIR422A	3.3779	0.31162	1
2969	CEBPE_TARGET_GENES	5.0154	0.31162	1
3053	DROSHA_TARGET_GENES	4.001	0.31288	1
561	MIR4779	2.9419	0.31336	1
2506	FREAC2_01	2.5934	0.31336	1
2581	POU6F1_01	2.6664	0.31336	1
443	MIR3191_5P	2.8037	0.31502	1
2719	NFKB_Q6_01	2.6995	0.31661	1
221	MIR942_5P	2.6824	0.31746	1
2421	SRY_02	2.5615	0.3181	1
36	MIR1323	2.4566	0.31871	1
1572	MIR4438	3.394	0.31871	1
1743	MIR6769A_5P	3.7763	0.31871	1
56	MIR12124	2.4562	0.32051	1
988	MIR6773_3P	3.1043	0.32051	1
113	MIR5580_3P	2.5711	0.32111	1
130	MIR5787	2.5683	0.32111	1
332	MIR4778_5P	2.705	0.32111	1
844	MIR4526	3.0247	0.32111	1
1193	MIR194_3P	3.3772	0.32111	1
1263	MIR3138	3.4605	0.32111	1
2131	ACTACCT_MIR196A_MIR196B	2.7933	0.32111	1
2501	RFX1_02	2.5103	0.32111	1
2950	ERCC8_TARGET_GENES	7.1309	0.32304	1
735	MIR4520_2_3P	3.0453	0.32529	1
1142	MIR1285_5P	3.4931	0.32529	1
451	MIR103A_2_5P	2.8012	0.32668	1
2723	AHR_Q5	2.5621	0.32668	1
1406	MIR4663	3.3763	0.32752	1
2250	AGTCTAG_MIR151	4.4767	0.32752	1
2264	GTGTCAA_MIR514	3.2831	0.33057	1
153	MIR7_5P	2.4979	0.33066	1
497	MIR5001_5P	2.723	0.33209	1
1016	MIR1260A_MIR1260B	3.1971	0.33209	1
1040	MIR3622A_3P_MIR3622B_3P	2.9904	0.33209	1
1230	MIR4795_5P	3.3458	0.33209	1
2060	MIR4649_5P	7.0074	0.33209	1
2484	CHOP_01	2.5815	0.33209	1
832	MIR3668	3.1284	0.33381	1
2020	MIR4798_3P	5.7772	0.33381	1
642	MIR4292	2.781	0.33438	1
1238	MIR6829_3P	3.187	0.33484	1
1988	MIR933	8.667	0.33484	1
2359	EVI1_03	3.7337	0.33484	1
2151	ACACTCC_MIR122A	3.1083	0.33756	1
949	MIR4642	2.9839	0.33766	1
1812	MIR3675_5P	3.9656	0.33907	1
360	MIR603	2.7009	0.33923	1
301	MIR16_1_3P	2.6528	0.34001	1
2129	ATGTAGC_MIR221_MIR222	2.7702	0.34137	1
2302	ATGCACG_MIR517B	4.5757	0.34137	1
9	MIR203A_3P	2.3862	0.34275	1
2334	NFKAPPAB65_01	2.6429	0.34361	1
842	MIR499B_5P	2.9681	0.34503	1
2432	CREBP1_Q2	2.4901	0.34509	1
83	MIR185_5P	2.5202	0.34566	1
2310	AAAYRNCTG_UNKNOWN	2.4195	0.34915	1
2892	ZNF202_TARGET_GENES	3.3701	0.34915	1
383	MIR12119	2.6884	0.34993	1
452	MIR4786_3P	2.7726	0.35026	1
1380	MIR500A_3P	3.1644	0.35175	1
2445	ATGGYGGA_UNKNOWN	2.8757	0.35247	1
1485	MIR6823_3P	3.332	0.35544	1
1848	MIR6846_3P	4.3248	0.35758	1
2598	NCX_01	2.7213	0.35764	1
1969	MIR604	4.9789	0.36143	1
2158	GTTTGTT_MIR495	2.4509	0.36143	1
2348	HEN1_01	2.6397	0.36143	1
2629	AFP1_Q6	2.5284	0.36143	1
2854	TTAYRTAA_E4BP4_01	2.4883	0.3625	1
926	MIR1291	3.0087	0.36299	1
2820	TCCATTKW_UNKNOWN	2.5051	0.36475	1
1489	MIR34C_3P	3.2345	0.36577	1
2525	PAX3_01	4.3641	0.36577	1
328	MIR4713_5P	2.7647	0.3686	1
1037	MIR3605_5P	3.1972	0.3686	1
672	MIR1913	2.7911	0.36933	1
762	MIR6833_5P	2.8462	0.37002	1
848	MIR4727_5P	2.8513	0.37002	1
1108	MIR4695_3P	3.1879	0.37002	1
1555	MIR3130_3P	3.3293	0.37002	1
2252	CCCAGAG_MIR326	2.6664	0.37002	1
2464	HAND1E47_01	2.5235	0.37002	1
2839	YGTCCTTGR_UNKNOWN	2.9597	0.37002	1
142	MIR24_3P	2.4301	0.37059	1
246	MIR298	2.561	0.37059	1
1014	MIR549A_3P	3.1091	0.37059	1
1316	MIR4704_5P	3.3217	0.37059	1
1586	MIR6076	3.4067	0.37059	1
1998	MIR6795_3P	5.0546	0.37059	1
2738	E2F_Q2	2.5938	0.37059	1
79	MIR548O_3P	2.424	0.37137	1
114	MIR320A_3P_MIR320B_MIR320C_MIR320D	2.3938	0.37137	1
117	MIR4429	2.3938	0.37137	1
530	MIR21_5P	2.7611	0.37137	1
1681	MIR3650	3.4459	0.37137	1
364	MIR486_3P	2.6875	0.3717	1
2408	PAX5_01	2.6774	0.3727	1
392	MIR1910_3P	2.5975	0.37293	1
1053	MIR96_3P	3.1987	0.37293	1
2698	POU1F1_Q6	2.5595	0.37418	1
1484	MIR3923	3.5129	0.37517	1
3003	KLF14_TARGET_GENES	2.511	0.37517	1
1935	MIR6787_5P	4.3671	0.37673	1
1491	MIR1288_5P	3.3784	0.37705	1
357	MIR6893_5P	2.6141	0.37762	1
1375	MIR6822_5P	3.2704	0.37762	1
1372	MIR3194_5P	3.1072	0.37779	1
2157	ACTGCAG_MIR173P	2.7588	0.37937	1
31	MIR1207_5P	2.3616	0.37948	1
2668	ETF_Q6	2.7813	0.38025	1
341	MIR1249_5P	2.5976	0.38032	1
1507	MIR6762_5P	3.2971	0.38141	1
1285	MIR376A_5P	3.4284	0.38261	1
1327	MIR3184_3P	3.0209	0.38261	1
1545	MIR3170	3.4254	0.38365	1
32	MIR147B_5P	2.3721	0.38463	1
1166	MIR26A_1_3P	3.1913	0.38471	1
1167	MIR26A_2_3P	3.1913	0.38471	1
1479	MIR873_3P	3.3689	0.38471	1
1568	MIR501_3P_MIR502_3P	3.0016	0.38471	1
2422	OCT1_05	2.5409	0.38471	1
647	MIR6079	2.7143	0.38714	1
2411	HSF1_01	2.4516	0.38714	1
14	MIR6507_5P	2.3575	0.38767	1
1302	MIR8077	3.2934	0.38767	1
1836	MIR4687_5P	3.5181	0.38842	1
256	MIR544A	2.5017	0.38993	1
2305	TTCCGTT_MIR191	3.6485	0.39047	1
1716	MIR1238_5P_MIR4758_5P	3.3946	0.39173	1
1095	MIR573	3.1084	0.39263	1
1124	MIR3616_5P	3.1084	0.39263	1
2210	CTCAAGA_MIR526B	3.0634	0.39263	1
2397	HNF3B_01	2.5929	0.39506	1
398	MIR3064_3P	2.7614	0.39541	1
2233	ATGCAGT_MIR217	2.7151	0.39541	1
2571	NKX3A_01	2.5352	0.39541	1
583	MIR204_3P	2.7171	0.39556	1
2350	TAL1BETAITF2_01	2.4937	0.39556	1
138	MIR6756_5P	2.4724	0.39558	1
63	MIR670_3P	2.3794	0.39718	1
1499	MIR7107_3P	3.2595	0.39718	1
2932	ZNF445_TARGET_GENES	7.7158	0.39718	1
1565	MIR346	3.2194	0.39785	1
1981	MIR6863	6.7134	0.39785	1
304	MIR183_3P	2.5564	0.39902	1
321	MIR1276	2.595	0.39902	1
1061	MIR4708_3P	2.7917	0.39902	1
1333	MIR197_5P	3.3799	0.39902	1
1544	MIR4522	3.3812	0.39902	1
1634	MIR214_5P	3.4089	0.39902	1
1895	MIR4800_5P	4.5212	0.39902	1
2184	TCTAGAG_MIR517	3.242	0.39902	1
2193	AAACCAC_MIR140	2.7834	0.39902	1
2212	TCTGGAC_MIR198	2.8862	0.39902	1
2610	STAT3_02	2.671	0.39902	1
2632	CEBPGAMMA_Q6	2.4861	0.39902	1
2769	SP1_Q2_01	2.4193	0.39902	1
2446	NFKB_Q6	2.4776	0.4015	1
908	MIR4293	2.8193	0.40227	1
2686	SF1_Q6	2.4289	0.40227	1
1015	MIR6742_3P	2.8223	0.40251	1
1472	MIR4305	3.2907	0.40251	1
1540	MIR3914	3.2471	0.40251	1
1664	MIR3144_5P	3.4204	0.40251	1
2063	MIR518A_3P_MIR518B_MIR518C_3P_MIR518D_3P_MIR518F_3P_MIR526A_3P	6.6278	0.40251	1
2609	CTGRYYYNATT_UNKNOWN	3.1723	0.40251	1
1311	MIR6895_3P	3.0056	0.40333	1
2476	NKX25_02	2.462	0.40333	1
136	MIR580_5P	2.4499	0.40361	1
171	MIR2113	2.3847	0.40361	1
1220	MIR6765_3P	2.8079	0.40361	1
1413	MIR3200_5P	3.1146	0.40361	1
2076	MIR7704	5.9894	0.40361	1
2404	OCT1_03	2.472	0.40361	1
2495	P53_02	2.4307	0.40361	1
2700	ELF1_Q6	2.5329	0.40361	1
2998	ZNF454_TARGET_GENES	4.7196	0.40361	1
2844	YRTCANNRCGC_UNKNOWN	2.9965	0.4039	1
1398	MIR6797_3P	3.1232	0.40391	1
2528	PAX4_03	2.4026	0.40485	1
2674	GCCNNNWTAAR_UNKNOWN	2.6928	0.40485	1
2368	CDP_01	2.9422	0.40819	1
1473	MIR6753_3P	3.178	0.41064	1
254	MIR12122	2.491	0.41311	1
1357	MIR4487	2.987	0.41401	1
2049	MIR1268A_MIR1268B	7.3811	0.41401	1
97	MIR6733_5P	2.3866	0.41415	1
285	MIR4768_3P	2.5256	0.41415	1
315	MIR4735_5P	2.4921	0.41415	1
1012	MIR5702	2.9976	0.41415	1
2716	IRF_Q6	2.5095	0.41415	1
2790	DR3_Q4	2.6209	0.41415	1
339	MIR8061	2.5848	0.41506	1
1125	MIR4689	2.9424	0.41538	1
276	MIR302A_5P	2.4645	0.41591	1
567	MIR4677_3P	2.7378	0.41624	1
509	MIR4646_5P	2.6388	0.41691	1
64	MIR4762_3P	2.3634	0.41701	1
333	MIR514B_5P	2.5014	0.41701	1
353	MIR513C_5P	2.5014	0.41701	1
1593	MIR4714_3P	3.134	0.41701	1
2143	CGCTGCT_MIR503	3.7582	0.41701	1
2414	SRY_01	2.4634	0.41701	1
170	MIR6766_5P	2.459	0.41756	1
2590	FOXO1_01	2.4219	0.41827	1
869	MIR6762_3P	2.7321	0.41874	1
1369	MIR11399	3.0583	0.41874	1
582	MIR6799_5P	2.6239	0.42019	1
1505	MIR7845_5P	3.103	0.42019	1
1829	MIR6755_5P	3.5979	0.42019	1
2667	E4F1_Q6	2.3285	0.42019	1
1655	MIR7114_3P	3.4164	0.42087	1
444	MIR29B_1_5P	2.5522	0.42098	1
352	MIR6808_5P	2.5144	0.42177	1
1161	MIR3194_3P	2.8383	0.42229	1
2458	SEF1_C	5.7592	0.42233	1
1675	MIR203A_5P	3.0736	0.4238	1
1459	MIR219B_3P	3.1183	0.42726	1
613	MIR33A_5P_MIR33B_5P	2.712	0.42898	1
2145	ACAACTT_MIR382	2.9038	0.42898	1
388	MIR9500	2.5522	0.43059	1
481	MIR762	2.5084	0.43059	1
1408	MIR4802_5P	3.0918	0.43059	1
1742	MIR556_5P	3.6407	0.43059	1
1773	MIR6726_5P	3.2442	0.43059	1
1776	MIR4433A_5P	3.1378	0.43059	1
2091	MIR662	7.0937	0.43059	1
2135	GACTGTT_MIR212_MIR132	2.489	0.43059	1
2171	GTGGTGA_MIR197	2.859	0.43059	1
2690	CIZ_01	2.4249	0.43059	1
556	MIR329_5P	2.6044	0.43145	1
487	MIR4667_5P	2.6436	0.43181	1
1018	MIR6888_3P	2.8823	0.43181	1
1107	MIR1178_3P	2.7872	0.43255	1
5	MIR7159_5P	2.2891	0.4327	1
106	MIR3202	2.3653	0.4327	1
378	MIR4270	2.5696	0.4327	1
400	MIR4288	2.5611	0.4327	1
871	MIR6509_5P	2.7409	0.4327	1
913	MIR6892_5P	2.9101	0.4327	1
1531	MIR7851_3P	3.141	0.4327	1
1736	MIR324_5P	3.3046	0.4327	1
2433	MYB_Q6	2.406	0.4327	1
2516	WHN_B	2.3507	0.4327	1
3025	ZNF512B_TARGET_GENES	2.4835	0.4327	1
1728	MIR4506	3.3851	0.43272	1
346	MIR4534	2.5695	0.43745	1
671	MIR3674	2.6549	0.43745	1
996	MIR3121_5P	2.7244	0.43745	1
2297	TGCAAAC_MIR452	2.6272	0.43745	1
2370	PBX1_01	2.3998	0.43745	1
344	MIR8066	2.5128	0.43795	1
593	MIR5001_3P	2.5537	0.43795	1
1552	MIR6796_3P	2.9731	0.43795	1
1620	MIR1225_3P	3.0337	0.43795	1
1765	MIR6894_5P	3.5437	0.43795	1
2013	MIR6729_5P	5.0053	0.43795	1
2606	STAT6_01	2.354	0.43795	1
10	MIR576_5P	2.2609	0.4392	1
336	MIR4802_3P	2.5301	0.44027	1
839	MIR891A_3P	2.5975	0.44051	1
61	MIR4668_3P	2.2683	0.44109	1
441	MIR371A_5P	2.4433	0.44109	1
1852	MIR6890_5P	4.1759	0.44109	1
237	MIR4760_5P	2.4577	0.44111	1
581	MIR190B_3P	2.5788	0.44111	1
1389	MIR1843	3.0182	0.44111	1
2260	CGCAAAA_MIR450	4.9678	0.44111	1
2382	TAXCREB_01	2.5429	0.44111	1
2743	EGR_Q6	2.3202	0.44111	1
521	MIR642A_3P_MIR642B_3P	2.5613	0.44199	1
1996	MIR128_1_5P	4.7499	0.44199	1
2789	DR4_Q2	2.3615	0.44199	1
3011	CENPT_TARGET_GENES	3.2296	0.44199	1
1298	MIR8069	3.1334	0.44297	1
12	MIR1827	2.2422	0.44377	1
596	MIR3689A_5P_MIR3689B_5P_MIR3689E_MIR3689F	2.6404	0.44377	1
889	MIR7843_5P	2.7905	0.44377	1
952	MIR514A_3P_MIR514B_3P	2.6769	0.44377	1
1246	MIR6791_3P	2.8501	0.44377	1
1700	MIR875_5P	3.1053	0.44377	1
2103	MIR412_5P	6.8544	0.44377	1
2309	AAANWWTGC_UNKNOWN	2.4302	0.44377	1
862	MIR6736_3P	2.6808	0.44472	1
102	MIR4505	2.3377	0.44517	1
721	MIR3179	2.625	0.44517	1
1831	MIR3126_3P	3.3149	0.44517	1
154	MIR518A_5P_MIR527	2.3128	0.44631	1
1751	MIR769_5P	3.1135	0.44682	1
2939	MAP2K1_TARGET_GENES	5.8932	0.44865	1
1409	MIR5699_3P	3.0491	0.4494	1
90	MIR6739_5P	2.3188	0.45115	1
156	MIR519D_5P	2.3594	0.45115	1
212	MIR4517	2.4195	0.45115	1
579	MIR4716_5P	2.6036	0.45115	1
1152	MIR4794	2.6982	0.45115	1
1871	MIR548AD_3P	3.4228	0.45115	1
1879	MIR5010_5P	3.4251	0.45115	1
1940	MIR3200_3P	3.5951	0.45115	1
2454	NFKB_C	2.3821	0.45115	1
412	MIR676_5P	2.4789	0.45175	1
2650	MTF1_Q4	2.3269	0.45175	1
1312	MIR3134	3.1108	0.45218	1
933	MIR3618	2.6727	0.4524	1
1359	MIR3169	2.9837	0.45269	1
2061	MIR1539	8.4924	0.45269	1
853	MIR4999_5P	2.744	0.45327	1
91	MIR6083	2.3091	0.45394	1
1219	MIR4519	2.7966	0.45394	1
2280	CAGCACT_MIR5123P	2.5133	0.45394	1
251	MIR6830_3P	2.4612	0.4566	1
372	MIR940	2.4367	0.4566	1
1178	MIR6510_5P	2.7679	0.4566	1
1640	MIR500B_5P	2.9853	0.4566	1
1652	MIR362_5P	2.9853	0.4566	1
2281	GTACAGG_MIR486	2.8867	0.4566	1
2530	MSX1_01	2.4557	0.4566	1
6	MIR4311	2.232	0.45669	1
1132	MIR4289	2.8955	0.45669	1
1563	MIR6798_5P	3.2	0.45669	1
1604	MIR3936	3.4236	0.45669	1
1885	MIR3684	3.6539	0.45764	1
2173	TGAGATT_MIR216	2.5686	0.45824	1
384	MIR150_5P	2.4386	0.45826	1
843	MIR6735_5P	2.7169	0.45873	1
866	MIR2467_5P	2.6253	0.45873	1
1762	MIR920	3.0588	0.45873	1
1424	MIR4793_3P	2.7662	0.45887	1
2391	PBX1_02	2.6017	0.45927	1
215	MIR130B_5P	2.418	0.4593	1
1474	MIR6884_3P	2.9209	0.46059	1
1698	MIR4494	3.0492	0.46092	1
2449	AP1_C	2.3399	0.46092	1
1157	MIR647	2.8035	0.46307	1
2765	MYOD_Q6_01	2.3239	0.46307	1
2079	MIR615_3P	5.2002	0.4641	1
3001	BAHD1_TARGET_GENES	4.1991	0.46468	1
461	MIR3611	2.4421	0.4659	1
1581	MIR6851_3P	2.9666	0.4659	1
2835	YATTNATC_UNKNOWN	2.2572	0.4659	1
829	MIR4700_3P	2.6139	0.46694	1
2311	MYOD_01	2.3225	0.46694	1
2483	OCT1_07	2.4633	0.46723	1
458	MIR4762_5P	2.4934	0.46752	1
522	MIR122B_3P	2.4716	0.46752	1
632	MIR3678_3P	2.5471	0.46752	1
777	MIR6873_5P	2.6753	0.46752	1
851	MIR5690	2.5358	0.46752	1
1110	MIR1912_5P	2.7354	0.46752	1
1123	MIR6793_3P	2.7122	0.46752	1
1232	MIR934	2.939	0.46752	1
1686	MIR24_1_5P_MIR24_2_5P	3.1278	0.46752	1
2478	CATRRAGC_UNKNOWN	2.5826	0.46752	1
206	MIR4271	2.3542	0.46809	1
1279	MIR642B_5P	2.7199	0.46815	1
2127	AGTTCTC_MIR146A_MIR146B	2.8511	0.46816	1
2077	MIR4321	7.9998	0.46831	1
1300	MIR4772_5P	2.9152	0.46863	1
1055	MIR581	2.8577	0.46937	1
907	MIR216B_5P	2.6663	0.46978	1
1361	MIR5196_3P	2.8774	0.47282	1
1514	MIR4721	2.8129	0.47282	1
1924	MIR365A_5P	3.3713	0.47282	1
2236	CTCCAAG_MIR432	2.689	0.47282	1
2603	MAZR_01	2.3206	0.47282	1
2678	PAX8_01	3.2105	0.47282	1
1548	MIR6845_5P	2.8593	0.47307	1
1844	MIR503_3P	3.2323	0.47307	1
2000	MIR3960_MIR8072	7.8756	0.47307	1
1794	MIR3670	3.0113	0.47329	1
2092	MIR4444	5.4978	0.47329	1
2101	MIR6770_3P	5.0663	0.47329	1
1271	MIR3132	2.9352	0.4759	1
792	MIR942_3P	2.5459	0.47661	1
1906	MIR4486	3.1095	0.47661	1
20	MIR130A_5P	2.2138	0.47718	1
46	MIR6780B_5P	2.2617	0.47718	1
48	MIR4725_3P	2.2617	0.47718	1
53	MIR548AV_5P_MIR548K	2.2016	0.47718	1
60	MIR8054	2.2016	0.47718	1
67	MIR4441	2.2621	0.47718	1
313	MIR20A_3P	2.3365	0.47718	1
424	MIR19A_5P	2.3974	0.47718	1
625	MIR3921	2.5412	0.47718	1
628	MIR708_3P	2.5219	0.47718	1
640	MIR567	2.6307	0.47718	1
657	MIR6738_3P	2.4519	0.47718	1
769	MIR629_5P	2.5767	0.47718	1
904	MIR541_3P	2.6332	0.47718	1
932	MIR6868_5P	2.498	0.47718	1
1023	MIR4639_5P	2.7342	0.47718	1
1064	MIR637	2.704	0.47718	1
1098	MIR5579_5P	2.7333	0.47718	1
1105	MIR622	2.6113	0.47718	1
1115	MIR4437	2.6631	0.47718	1
1140	MIR589_5P	2.6564	0.47718	1
1243	MIR1976	2.6838	0.47718	1
1247	MIR5589_5P	2.7498	0.47718	1
1319	MIR4650_5P	2.8543	0.47718	1
1342	MIR196A_5P_MIR196B_5P	2.6185	0.47718	1
1364	MIR937_5P	2.8821	0.47718	1
1437	MIR571	2.993	0.47718	1
1502	MIR4524B_3P	2.7584	0.47718	1
1607	MIR6838_3P	2.8008	0.47718	1
1617	MIR7702	2.8708	0.47718	1
1761	MIR6085	3.0226	0.47718	1
1801	MIR6813_5P	3.0226	0.47718	1
1838	MIR548Q	3.1123	0.47718	1
1992	MIR1470	4.1499	0.47718	1
2045	MIR132_5P	4.6262	0.47718	1
2176	AGGGCCA_MIR328	2.6979	0.47718	1
2326	P300_01	2.2765	0.47718	1
2343	IRF1_01	2.3608	0.47718	1
2367	IK3_01	2.3578	0.47718	1
2381	CREB_02	2.2423	0.47718	1
2611	STAT4_01	2.3083	0.47718	1
2612	STAT5A_04	2.3654	0.47718	1
2672	TEF1_Q6	2.3604	0.47718	1
2805	RAAGNYNNCTTY_UNKNOWN	2.5153	0.47718	1
2599	NKX22_01	2.3793	0.47733	1
2633	CRX_Q4	2.3336	0.47733	1
349	MIR138_2_3P	2.3629	0.47784	1
1148	MIR4501	2.7542	0.47825	1
52	MIR330_3P	2.174	0.47893	1
2384	CEBPA_01	2.2939	0.479	1
2831	WWTAAGGC_UNKNOWN	2.4544	0.479	1
520	MIR10393_5P	2.533	0.47919	1
1609	MIR340_3P	2.9896	0.47919	1
1882	MIR4999_3P	3.031	0.47949	1
1363	MIR4290	2.7548	0.47975	1
558	MIR150_3P	2.473	0.48117	1
786	MIR124_5P	2.5267	0.48117	1
946	MIR4726_5P	2.599	0.48117	1
1396	MIR595	2.8368	0.48117	1
2440	AP2_Q6	2.236	0.48117	1
1647	MIR676_3P	2.8926	0.48157	1
1143	MIR203B_3P	2.5642	0.48244	1
2711	LXR_DR4_Q3	2.5801	0.48412	1
162	MIR5683	2.2726	0.48628	1
1887	MIR4750_3P	3.0748	0.48671	1
2159	TATTATA_MIR374	2.196	0.48671	1
1313	MIR4690_5P	2.7356	0.48707	1
1918	MIR365B_5P	3.2181	0.48707	1
886	MIR654_5P	2.5927	0.48753	1
19	MIR4533	2.1827	0.48797	1
573	MIR6860	2.5198	0.48797	1
611	MIR4653_5P	2.509	0.48881	1
747	MIR3129_3P	2.4968	0.4892	1
2331	SOX5_01	2.222	0.48936	1
397	MIR6770_5P	2.3787	0.48961	1
998	MIR8075	2.6849	0.48961	1
2094	MIR652_3P	6.1003	0.48961	1
2482	EGR2_01	2.3239	0.48961	1
1680	MIR3667_5P	2.8631	0.49065	1
599	MIR4722_5P	2.4684	0.4909	1
24	MIR3059_5P	2.2059	0.49128	1
2894	SVIL_TARGET_GENES	4.0246	0.49128	1
2172	GGGCATT_MIR365	2.4893	0.49138	1
2617	ATF3_Q6	2.2463	0.49156	1
49	MIR4447	2.2197	0.49245	1
676	MIR4428	2.4819	0.4928	1
2412	AGCYRWTTC_UNKNOWN	2.5035	0.49476	1
179	MIR4703_5P	2.2859	0.49676	1
1558	MIR6807_5P	2.8581	0.49676	1
2472	AHRARNT_01	2.4038	0.49693	1
263	MIR133A_3P_MIR133B	2.214	0.49828	1
547	MIR6840_3P	2.3764	0.49828	1
1602	MIR1288_3P	2.978	0.49828	1
1661	MIR3199	2.9778	0.49828	1
2093	MIR1273C	7.0091	0.49828	1
2535	MMEF2_Q6	2.2544	0.49828	1
1515	MIR4448	2.7097	0.49892	1
402	MIR299_5P	2.3905	0.50183	1
722	MIR1264	2.4659	0.50183	1
794	MIR767_3P	2.4789	0.50285	1
1046	MIR6829_5P	2.5536	0.50285	1
1688	MIR4280	2.8528	0.50285	1
1710	MIR2114_3P	2.9637	0.50285	1
2189	CGGTGTG_MIR220	5.919	0.50285	1
2744	PAX_Q6	2.269	0.50285	1
1222	MIR6755_3P	2.6783	0.50342	1
1213	MIR4473	2.5629	0.50358	1
1471	MIR6870_3P	2.9505	0.50428	1
1632	MIR5189_3P	2.7963	0.50428	1
1667	MIR6800_5P	2.9748	0.50428	1
1695	MIR3151_5P	2.8957	0.50428	1
2188	CCAGGTT_MIR490	2.6014	0.50428	1
2356	EVI1_01	3.9199	0.50428	1
2809	RRAGTTGT_UNKNOWN	2.2144	0.50547	1
1144	MIR4252	2.5432	0.50603	1
778	MIR4455	2.5611	0.50616	1
956	MIR382_3P	2.5221	0.50652	1
1028	MIR12117	2.5885	0.50652	1
2235	ACATATC_MIR190	2.6441	0.50701	1
2194	CCCACAT_MIR2993P	2.699	0.50876	1
289	MIR522_3P	2.3011	0.50925	1
2562	IPF1_Q4	2.2332	0.50925	1
590	MIR6791_5P	2.3516	0.50956	1
633	MIR7111_3P	2.493	0.50978	1
2555	CCTNTMAGA_UNKNOWN	2.4179	0.51078	1
1847	MIR8079	3.2048	0.51123	1
309	MIR12120	2.2882	0.51163	1
646	MIR516B_5P	2.4304	0.51163	1
884	MIR4716_3P	2.5866	0.51163	1
923	MIR6817_5P	2.4823	0.51163	1
936	MIR4769_3P	2.4823	0.51163	1
1182	MIR31_3P	2.7144	0.51163	1
1287	MIR10395_5P	2.6508	0.51163	1
1334	MIR3188	2.6263	0.51163	1
1601	MIR552_3P	2.79	0.51163	1
1956	MIR4313	3.3717	0.51163	1
2563	CHX10_01	2.2644	0.51163	1
2640	HNF4ALPHA_Q6	2.227	0.51163	1
2907	ZNF37A_TARGET_GENES	2.452	0.51163	1
2941	ZNF85_TARGET_GENES	2.1848	0.51163	1
3033	ZFP3_TARGET_GENES	2.1931	0.51163	1
1399	MIR3659	2.6481	0.51225	1
319	MIR6722_3P	2.2891	0.51228	1
894	MIR6760_3P	2.4795	0.51228	1
1538	MIR1243	2.8162	0.51229	1
1691	MIR7975	2.7869	0.51229	1
2413	HSF2_01	2.2265	0.51229	1
4	MIR4531	2.1441	0.51297	1
986	MIR4284	2.4649	0.51297	1
2552	NKX61_01	2.2569	0.51297	1
705	MIR5585_5P	2.4267	0.51306	1
11	MIR587	2.1266	0.51371	1
193	MIR3124_3P	2.2423	0.51371	1
334	MIR11181_3P	2.3031	0.51371	1
834	MIR3159	2.5155	0.51371	1
915	MIR449B_3P	2.412	0.51371	1
2863	TGASTMAGC_NFE2_01	2.3181	0.51371	1
120	MIR7853_5P	2.2166	0.51431	1
365	MIR6511A_5P	2.2679	0.51431	1
279	MIR194_5P	2.2531	0.5164	1
348	MIR2054	2.3256	0.5164	1
1229	MIR4726_3P	2.6696	0.5164	1
1296	MIR6855_5P	2.639	0.5164	1
744	MIR802	2.3659	0.51699	1
2243	ACTTTAT_MIR1425P	2.1374	0.51924	1
527	MIR186_3P	2.3346	0.51977	1
277	MIR6853_3P	2.2626	0.52026	1
1370	MIR6824_5P	2.7989	0.5223	1
1872	MIR769_3P	3.1284	0.52244	1
2288	TGTGTGA_MIR377	2.2226	0.52244	1
2605	STAT5A_03	2.2008	0.52244	1
96	MIR16_2_3P	2.214	0.52277	1
2722	STAT_Q6	2.1922	0.52277	1
2098	MIR6746_5P	5.5513	0.52445	1
1523	MIR1233_3P	2.7434	0.52455	1
386	MIR1205	2.2676	0.52543	1
2011	MIR7108_3P	3.6332	0.52543	1
1005	MIR3974	2.4824	0.52616	1
1966	MIR548AO_3P	3.6201	0.52801	1
1367	MIR6750_5P	2.6497	0.52836	1
399	MIR3926	2.2689	0.52856	1
420	MIR4275	2.3023	0.52856	1
437	MIR3977	2.2855	0.52856	1
464	MIR509_3_5P	2.2995	0.52856	1
472	MIR939_3P	2.3384	0.52856	1
723	MIR6504_5P	2.3536	0.52856	1
1041	MIR5000_5P	2.4358	0.52856	1
1682	MIR4765	2.8187	0.52856	1
1854	MIR3529_5P	2.9519	0.52856	1
2164	CAAGGAT_MIR362	2.538	0.52856	1
2196	GTACTGT_MIR101	2.1506	0.52856	1
2614	LHX3_01	2.2722	0.52856	1
2817	SYATTGTG_UNKNOWN	2.2137	0.52856	1
95	MIR195_3P	2.2	0.52858	1
981	MIR6515_5P	2.541	0.52858	1
1592	MIR6776_3P	2.6284	0.52858	1
238	MIR146A_3P	2.2378	0.52875	1
1511	MIR345_5P	2.9133	0.52875	1
1821	MIR3943	2.938	0.52875	1
2741	LEF1_Q2	2.2412	0.52875	1
133	MIR1284	2.1735	0.52915	1
144	MIR4303	2.2065	0.52915	1
268	MIR4744	2.2822	0.52915	1
454	MIR4426	2.3148	0.52915	1
783	MIR5583_5P	2.3888	0.52915	1
822	MIR6879_5P	2.4528	0.52915	1
1839	MIR1296_5P	3.07	0.52915	1
2089	MIR4737	4.7445	0.52915	1
2787	T3R_Q6	2.2045	0.52915	1
155	MIR5093	2.1882	0.52916	1
1963	MIR663A	3.7385	0.52916	1
2424	OCT1_06	2.1926	0.53063	1
473	MIR1184	2.2605	0.53127	1
1175	MIR10525_3P	2.83	0.53137	1
1358	MIR6857_3P	2.6106	0.53137	1
1755	MIR193A_5P	2.793	0.53166	1
804	MIR5089_5P	2.4593	0.53185	1
448	MIR509_5P	2.2787	0.53252	1
768	MIR384	2.3402	0.53252	1
1068	MIR610	2.4837	0.53252	1
1212	MIR3909	2.5658	0.53252	1
1306	MIR12115	2.654	0.53252	1
1450	MIR6793_5P	2.6681	0.53252	1
1643	MIR519E_3P	2.6079	0.53252	1
1656	MIR515_3P	2.6079	0.53252	1
1666	MIR33B_3P	2.6079	0.53252	1
1886	MIR4525	2.9556	0.53252	1
2406	AHR_01	2.6068	0.53252	1
2803	MCAATNNNNNGCG_UNKNOWN	2.4187	0.53252	1
2937	NKX6_1_TARGET_GENES	3.4555	0.53252	1
3002	ZNF502_TARGET_GENES	3.1504	0.53252	1
3044	STN1_TARGET_GENES	3.6929	0.53252	1
1221	MIR5586_5P	2.5183	0.53305	1
2031	MIR3912_3P	4.6778	0.53305	1
1335	MIR3661	2.6024	0.53409	1
1381	MIR4299	2.5393	0.53409	1
366	MIR4671_3P	2.1844	0.53443	1
726	MIR4314	2.3556	0.53443	1
795	MIR1537_5P	2.334	0.53443	1
2265	GCAAGGA_MIR502	2.4852	0.53443	1
2561	HMX1_01	2.8013	0.53443	1
2801	KRCTCNNNNMANAGC_UNKNOWN	3.5639	0.53481	1
1517	MIR200C_5P	2.5957	0.53489	1
252	MIR6127	2.2283	0.53499	1
2134	GGGACCA_MIR133A_MIR133B	2.1971	0.53504	1
2181	TCGATGG_MIR213	4.6422	0.53504	1
35	MIR3942_3P	2.0997	0.53751	1
51	MIR519E_5P	2.1206	0.53751	1
320	MIR3065_3P	2.1356	0.53751	1
548	MIR556_3P	2.3785	0.53751	1
1277	MIR6728_5P	2.5857	0.53751	1
1482	MIR382_5P	2.6047	0.53751	1
1504	MIR3614_3P	2.5558	0.53751	1
2014	MIR10399_3P	5.1765	0.53751	1
2819	TAAYNRNNTCC_UNKNOWN	2.2955	0.53751	1
2534	AMEF2_Q6	2.182	0.53766	1
3004	ZNF418_TARGET_GENES	3.2516	0.53842	1
1394	MIR4764_3P	2.5412	0.54012	1
2015	MIR7706	3.8579	0.54074	1
1171	MIR6501_5P	2.5294	0.54112	1
976	MIR12118	2.4002	0.54208	1
3028	ZNF488_TARGET_GENES	3.1813	0.54208	1
327	MIR1236_3P	2.2197	0.54311	1
2136	ATGCTGC_MIR103_MIR107	2.153	0.54311	1
2671	SMAD3_Q6	2.1985	0.54311	1
428	MIR19B_1_5P_MIR19B_2_5P	2.2357	0.54365	1
754	MIR4667_3P	2.3111	0.54452	1
2429	AP4_Q6	2.2212	0.54592	1
666	MIR4691_3P	2.3962	0.54647	1
917	MIR4469	2.3444	0.54788	1
1493	MIR328_5P	2.5665	0.54788	1
298	MIR4283	2.2037	0.5481	1
470	MIR5681A	2.266	0.5481	1
534	MIR21_3P	2.2651	0.5481	1
1341	MIR6775_3P	2.488	0.5481	1
1495	MIR299_3P	2.6964	0.5481	1
1658	MIR5007_5P	2.5928	0.5481	1
2828	TTTNNANAGCYR_UNKNOWN	2.4673	0.5481	1
2278	TCCAGAG_MIR518C	2.2889	0.54823	1
2435	MYOD_Q6	2.1778	0.54823	1
2935	SRPK2_TARGET_GENES	2.7084	0.54823	1
608	MIR612	2.3574	0.54917	1
686	MIR3064_5P	2.2793	0.54917	1
2924	NUP214_TARGET_GENES	4.0371	0.54917	1
1050	MIR3922_5P	2.3795	0.54924	1
816	MIR6754_5P	2.3701	0.54969	1
638	MIR4418	2.2801	0.55116	1
1217	MIR6131	2.3319	0.55116	1
1467	MIR4300	2.549	0.55116	1
1299	MIR550A_3P	2.4656	0.55135	1
2166	ATACTGT_MIR144	2.1479	0.55246	1
2659	TCF4_Q5	2.1811	0.55246	1
43	MIR4503	2.1131	0.55275	1
110	LET_7A_2_3P	2.0828	0.55316	1
119	LET_7G_3P	2.0828	0.55316	1
164	MIR12135	2.1842	0.55316	1
1259	MIR3929	2.4874	0.55316	1
1268	MIR644A	2.5483	0.55316	1
1422	MIR4740_5P	2.6564	0.55316	1
1510	MIR631	2.652	0.55316	1
1551	MIR6858_5P	2.5673	0.55316	1
1767	MIR1298_5P	2.6699	0.55316	1
2065	MIR4671_5P	3.9823	0.55316	1
2687	CDX2_Q5	2.14	0.55316	1
1147	MIR6832_5P	2.4592	0.55469	1
2282	GTTATAT_MIR410	2.3398	0.55469	1
1169	MIR6514_3P	2.4567	0.55555	1
2448	SP1_Q6	2.1052	0.55555	1
827	MIR5004_5P	2.296	0.55584	1
1174	MIR6731_3P	2.4677	0.55584	1
1197	MIR1229_3P	2.4739	0.55584	1
1349	MIR1224_3P	2.4479	0.55584	1
1816	MIR1229_5P	2.8196	0.55584	1
1923	MIR12121	3.4508	0.55584	1
1974	MIR598_5P	4.8266	0.55584	1
2551	FOXJ2_02	2.1498	0.55584	1
684	MIR3085_3P	2.2556	0.55598	1
1001	MIR2861	2.5317	0.55598	1
1344	MIR147A	2.4708	0.55599	1
830	MIR9851_5P	2.2899	0.5565	1
1072	MIR409_3P	2.3757	0.5565	1
2859	TTCNRGNNNNTTC_HSF_Q6	2.2373	0.5565	1
1877	MIR663B	2.8584	0.55679	1
1533	MIR4741	2.5744	0.55863	1
2365	IK1_01	2.1196	0.55892	1
680	MIR31_5P	2.2434	0.55942	1
752	MIR4308	2.2413	0.56118	1
2085	MIR4258	4.3296	0.56123	1
231	MIR4272	2.158	0.56182	1
1937	MIR659_5P	2.8618	0.56182	1
2266	AGGTGCA_MIR500	2.3107	0.56182	1
2402	OCT1_01	2.1412	0.56182	1
2655	PTF1BETA_Q6	2.1229	0.56182	1
912	MIR4797_3P	2.3345	0.56202	1
730	MIR491_5P	2.3345	0.56238	1
749	MIR6499_3P	2.2545	0.56238	1
1138	MIR6529_3P	2.3439	0.56238	1
1438	MIR5591_5P	2.4897	0.56238	1
1890	MIR5191	2.9468	0.56238	1
2342	YY1_01	2.1118	0.56238	1
2366	IK2_01	2.1077	0.56238	1
2855	GATAAGR_GATA_C	2.1447	0.56238	1
1738	MIR6747_5P	2.7138	0.56296	1
188	MIR3915	2.1604	0.56304	1
2067	MIR5705	3.0823	0.56417	1
485	MIR6740_3P	2.2192	0.56437	1
1170	MIR10B_3P	2.3737	0.56437	1
1823	MIR1245A	2.7677	0.56437	1
145	MIR3182	2.1054	0.56491	1
160	MIR4763_3P	2.0971	0.56491	1
462	MIR12132	2.215	0.56491	1
943	MIR4632_5P	2.3492	0.56491	1
3012	ZNF707_TARGET_GENES	2.784	0.56491	1
1442	MIR3144_3P	2.4835	0.5654	1
387	MIR1915_3P	2.2222	0.56604	1
288	MIR379_3P_MIR411_3P	2.1526	0.56661	1
393	MIR4649_3P	2.1705	0.56661	1
456	MIR22_5P	2.2178	0.56661	1
679	MIR4257	2.2404	0.56661	1
695	MIR4277	2.231	0.56661	1
1919	MIR1182	2.825	0.56661	1
2180	GCTCTTG_MIR335	2.315	0.56661	1
2385	CEBPB_02	2.1067	0.56661	1
2471	MEF2_04	2.847	0.56661	1
2967	TERF2_TARGET_GENES	2.3424	0.56661	1
343	MIR6852_5P	2.144	0.56712	1
1249	MIR1199_5P	2.44	0.56712	1
1250	MIR6751_3P	2.44	0.56712	1
863	MIR7849_3P	2.2369	0.56795	1
919	MIR202_5P	2.2647	0.56795	1
1303	MIR6894_3P	2.5042	0.56844	1
624	MIR1207_3P	2.2204	0.56909	1
229	MIR3185	2.1462	0.57083	1
111	MIR105_5P	2.1008	0.57146	1
1815	MIR4661_5P	2.6345	0.57146	1
347	MIR10394_5P	2.1514	0.57235	1
500	MIR6780A_3P	2.209	0.57235	1
610	MIR5579_3P	2.1799	0.5731	1
767	MIR196A_3P	2.2373	0.5731	1
902	MIR1272	2.4038	0.5731	1
271	MIR3942_5P	2.151	0.57323	1
1048	MIR6882_3P	2.2412	0.57323	1
423	MIR5193	2.1956	0.57431	1
1074	MIR7976	2.319	0.57431	1
1257	MIR6861_5P	2.4857	0.57431	1
746	MIR590_5P	2.2429	0.57506	1
1453	MIR4637	2.4378	0.57506	1
1898	MIR4433B_3P	2.7737	0.57506	1
2945	ZNF33A_TARGET_GENES	2.1425	0.57506	1
717	MIR4777_5P	2.3122	0.57532	1
57	MIR3919	2.0425	0.57793	1
299	MIR217_5P	2.1192	0.57793	1
376	MIR138_5P	2.0962	0.57793	1
797	MIR12125	2.3062	0.57793	1
1455	MIR509_3P	2.4874	0.57793	1
1458	MIR664A_5P	2.359	0.57793	1
1463	MIR6511A_3P_MIR6511B_3P	2.466	0.57793	1
1799	MIR4482_5P	2.6069	0.57793	1
2048	MIR1204	4.0526	0.57793	1
2909	ADCYAP1_TARGET_GENES	4.0428	0.57793	1
2768	SP1_Q4_01	2.0641	0.57833	1
1258	MIR6854_5P	2.3617	0.57862	1
1177	MIR597_5P	2.3602	0.57894	1
1809	MIR409_5P	2.5947	0.57894	1
2763	AP1_Q4_01	2.0964	0.57894	1
1264	MIR125A_3P	2.391	0.57925	1
2983	ZNF746_TARGET_GENES	2.4254	0.58047	1
944	MIR628_5P	2.3085	0.58081	1
2682	HNF3ALPHA_Q6	2.135	0.58335	1
1154	MIR4435	2.2776	0.58392	1
3046	VRTN_TARGET_GENES	3.6738	0.58574	1
247	MIR4476	2.0939	0.58593	1
1990	MIR4730	1.0339	0.58636	1
2657	SP3_Q3	2.0774	0.58636	1
2944	PAX8_TARGET_GENES	2.3631	0.58674	1
488	MIR6795_5P	2.1919	0.58702	1
3013	ZNF524_TARGET_GENES	2.0302	0.58702	1
978	MIR7843_3P	2.3081	0.58812	1
210	MIR8084	2.0542	0.58815	1
737	MIR6839_5P	2.2702	0.58815	1
764	MIR9718	2.2492	0.58815	1
809	MIR4436B_3P	2.2647	0.58815	1
896	MIR4264	2.2586	0.58815	1
1385	MIR10226	2.3744	0.58815	1
1496	MIR6811_5P	2.3859	0.58815	1
1730	MIR5571_3P	2.4674	0.58815	1
1746	MIR3151_3P	2.5792	0.58815	1
2451	GATA_C	2.1127	0.58815	1
885	MIR6794_5P	2.3067	0.58817	1
2543	AREB6_04	2.0934	0.58817	1
141	MIR3978	2.0598	0.5888	1
1017	MIR508_3P	2.2494	0.58885	1
65	MIR577	2.0261	0.59098	1
331	MIR3679_3P	2.1363	0.59098	1
552	MIR892A	2.2025	0.59098	1
881	MIR5580_5P	2.2139	0.59098	1
899	MIR650	2.2084	0.59098	1
1630	MIR4675	2.4613	0.59098	1
1931	MIR1295B_3P	2.8372	0.59098	1
2594	CDC5_01	2.0726	0.59098	1
2807	RNCTGNYNRNCTGNY_UNKNOWN	2.3651	0.59151	1
1281	MIR331_5P	2.3706	0.59252	1
272	MIR224_3P	2.1083	0.59286	1
1891	MIR6732_5P	2.7559	0.59286	1
3031	ZNF558_TARGET_GENES	2.0642	0.59286	1
34	MIR511_5P	2.0284	0.59314	1
131	MIR888_5P	2.0478	0.59314	1
1131	MIR630	2.2993	0.59314	1
1788	MIR1193	2.5775	0.59314	1
2364	ZID_01	2.0544	0.59314	1
1693	MIR8052	2.5275	0.59417	1
264	MIR212_3P	2.0888	0.59433	1
1097	MIR4696	2.2183	0.59504	1
59	MIR515_5P	2.0241	0.59511	1
70	MIR5003_3P	1.9985	0.59511	1
644	MIR4755_3P	2.1486	0.59511	1
1559	MIR4480	2.4104	0.59547	1
2753	CREB_Q2_01	2.0519	0.59547	1
1537	MIR664B_5P	2.4092	0.59574	1
3055	SIRT3_TARGET_GENES	2.5457	0.59647	1
1209	MIR4717_3P	2.3128	0.59734	1
2337	NFKAPPAB_01	2.0903	0.59734	1
2357	EVI1_02	2.2212	0.59734	1
2838	YGCGYRCGC_UNKNOWN	1.9886	0.59777	1
2622	PPARA_02	2.2059	0.59795	1
614	MIR4684_3P	2.1922	0.5994	1
887	MIR3612	2.1815	0.5994	1
1403	MIR6831_3P	2.3635	0.5994	1
1624	MIR640	2.3627	0.5994	1
2042	MIR184	3.7331	0.5994	1
2062	MIR1250_5P	3.9958	0.5994	1
2068	MIR4740_3P	3.7331	0.5994	1
1176	MIR455_5P	2.2312	0.59942	1
174	MIR3140_3P	2.0438	0.60004	1
1030	MIR5585_3P	2.2729	0.60004	1
1091	MIR4330	2.3194	0.60004	1
1694	MIR379_5P	2.4577	0.60004	1
2760	AP1_Q2_01	2.0545	0.60004	1
159	MIR4731_5P	2.0425	0.60136	1
403	MIR6071	2.0975	0.60136	1
496	MIR6887_5P	2.1452	0.60136	1
861	MIR10A_5P_MIR10B_5P	2.1785	0.60136	1
2095	MIR1203	3.4796	0.60136	1
2219	GTCTACC_MIR379	2.7964	0.60136	1
2635	EFC_Q6	2.0246	0.60136	1
636	MIR605_5P	2.1379	0.60137	1
1139	MIR145_3P	2.2705	0.60137	1
1269	MIR660_5P	2.2994	0.60137	1
1921	MIR6082	2.7119	0.60137	1
2123	CTCAGGG_MIR125B_MIR125A	1.9815	0.60137	1
740	MIR1206	2.1747	0.60234	1
1208	MIR6827_5P	2.253	0.60236	1
2827	TTCYRGAA_UNKNOWN	1.9968	0.60236	1
150	MIR3123	2.0407	0.60264	1
1641	MIR210_5P	2.3881	0.60279	1
1789	MIR627_5P	2.4271	0.60279	1
2109	MIR6790_3P	3.6581	0.60279	1
2320	HOX13_01	2.4381	0.60279	1
574	MIR1909_3P	2.1238	0.60573	1
23	MIR4694_3P	1.9951	0.60575	1
874	MIR6073	2.1688	0.60575	1
2618	ATF4_Q2	2.0148	0.60575	1
2363	MZF1_02	2.0408	0.60687	1
2804	MYAATNNNNNNNGGC_UNKNOWN	2.1664	0.60707	1
1111	MIR1286	2.2265	0.6075	1
2290	CAGCAGG_MIR370	2.0861	0.6075	1
1808	MIR1298_3P	2.5448	0.6077	1
962	MIR512_3P	2.1975	0.60862	1
2105	MIR574_3P	3.6557	0.60862	1
697	MIR600	2.1259	0.60894	1
719	MIR5004_3P	2.1198	0.609	1
847	MIR1183	2.1443	0.609	1
953	MIR10526_3P	2.1446	0.609	1
2477	PPARA_01	2.5011	0.60945	1
2234	ATGCTGG_MIR338	2.1561	0.61191	1
274	MIR183_5P	2.01	0.61202	1
418	MIR548AG	2.0859	0.61322	1
1714	MIR4769_5P	2.5064	0.61322	1
2247	GTGCCAA_MIR96	1.9713	0.61322	1
2792	GGGNRMNNYCAT_UNKNOWN	2.2053	0.61322	1
924	MIR6759_3P	2.1974	0.61352	1
1855	MIR5088_5P	2.3894	0.61362	1
1912	MIR4732_5P	2.6412	0.61485	1
1778	MIR12126	2.4963	0.61542	1
2473	ARNT_01	1.9979	0.61542	1
1057	MIR6754_3P	2.204	0.61693	1
674	MIR5190	2.1065	0.6174	1
143	MIR589_3P	1.9932	0.6184	1
1120	MIR4254	2.1897	0.6184	1
468	MIR4753_5P	2.0419	0.61849	1
612	MIR17_3P	2.1049	0.61849	1
1508	MIR4733_3P	2.2413	0.61849	1
1958	MIR517A_3P_MIR517B_3P_MIR517C_3P	2.6789	0.61849	1
2249	GAGCTGG_MIR337	2.0794	0.61849	1
2289	ATCATGA_MIR433	2.1204	0.61849	1
2349	YY1_02	1.9839	0.61849	1
2791	HNF4_Q6	2.0324	0.61849	1
2999	ZFP28_TARGET_GENES	2.2343	0.61849	1
182	MIR323A_3P	2.0113	0.61866	1
1670	MIR668_3P	2.2702	0.61866	1
824	MIR4796_5P	2.1901	0.61879	1
653	MIR593_5P	2.0495	0.61974	1
1308	MIR3187_3P	2.2092	0.61974	1
1487	MIR632	2.2889	0.61974	1
2587	TBP_01	2.046	0.61974	1
1047	MIR6748_3P	2.2233	0.62236	1
1295	MIR3664_5P	2.2543	0.62236	1
1416	MIR4732_3P	2.1746	0.62255	1
2771	E2F1_Q3_01	1.9886	0.62333	1
1301	MIR744_3P	2.2495	0.62366	1
2245	AACATTC_MIR4093P	2.0643	0.62366	1
2032	MIR4485_5P	3.222	0.6241	1
312	MIR6133	2.0483	0.62452	1
1946	MIR4484	2.4226	0.62452	1
2303	CCACACA_MIR147	2.2268	0.62452	1
335	MIR187_5P	2.0291	0.62625	1
524	MIR3187_5P	2.1146	0.62625	1
1325	MIR574_5P	2.2376	0.62625	1
157	MIR4666A_5P	1.9971	0.62664	1
1290	MIR4439	2.2603	0.62782	1
1824	MIR6874_5P	2.3974	0.62787	1
1211	MIR6823_5P	2.244	0.63024	1
1819	MIR12114	2.4031	0.63031	1
2475	NKX25_01	2.123	0.63031	1
938	MIR4772_3P	2.1377	0.63089	1
80	MIR1290	1.9861	0.63103	1
1145	MIR122_5P	2.1583	0.63103	1
2147	GGATCCG_MIR127	2.7445	0.63103	1
478	MIR3925_5P	2.0616	0.63114	1
1535	MIR8056	2.3824	0.63114	1
1539	MIR8083	2.2754	0.63114	1
2393	GATA1_03	2.0169	0.63145	1
709	MIR6891_5P	2.0998	0.63187	1
2295	ATCTTGC_MIR31	2.1589	0.63243	1
587	MIR5006_5P	2.1201	0.63256	1
1024	MIR4714_5P	2.1672	0.63256	1
1206	MIR7156_3P	2.1688	0.63256	1
2286	CTCTATG_MIR368	2.3626	0.63256	1
2441	CEBP_Q2	1.9971	0.63256	1
2630	ALX4_01	2.8105	0.63286	1
555	MIR1251_3P	2.0631	0.63431	1
1374	MIR2276_5P	2.1853	0.63431	1
1960	MIR4790_5P	2.5941	0.63431	1
2287	ACCGAGC_MIR423	2.7992	0.63431	1
3027	ZNF512_TARGET_GENES	1.9617	0.63431	1
2439	AP1_Q4	1.9911	0.63517	1
1009	MIR3074_3P	2.1656	0.63522	1
1616	MIR4725_5P	2.2294	0.63575	1
2201	CACGTTT_MIR302A	2.326	0.63575	1
954	MIR3173_5P	2.1156	0.63711	1
1677	MIR4489	2.2552	0.63711	1
1805	MIR656_5P	2.3888	0.63711	1
2400	HNF4_01	1.9869	0.63711	1
2486	XBP1_01	2.0514	0.63711	1
2683	HP1SITEFACTOR_Q6	1.9978	0.63711	1
1827	MIR609	2.4619	0.63736	1
1054	MIR3201	2.183	0.63767	1
1102	MIR4294	2.2055	0.63798	1
128	MIR372_5P	1.9731	0.63875	1
132	MIR497_3P	1.9605	0.63875	1
379	MIR4478	2.0309	0.63875	1
434	MIR501_5P	2.0558	0.63875	1
551	MIR12128	2.0824	0.63875	1
815	MIR4483	2.14	0.63875	1
945	MIR6837_3P	2.1236	0.63875	1
1215	MIR4717_5P	2.0895	0.63875	1
1501	MIR3137	2.3021	0.63875	1
1621	MIR6502_5P	2.2459	0.63875	1
1631	MIR1301_5P	2.2459	0.63875	1
1777	MIR6508_3P	2.3013	0.63875	1
1800	MIR711	2.3108	0.63875	1
1804	MIR6877_3P	2.3119	0.63875	1
2220	CTACTAG_MIR325	2.5443	0.63875	1
2541	AREB6_02	1.9839	0.63875	1
3036	PHB2_TARGET_GENES	2.0339	0.63875	1
713	MIR143_5P	2.0568	0.6391	1
903	MIR4735_3P	2.0663	0.6391	1
245	MIR12131	2.0264	0.64031	1
1596	MIR1287_5P	2.1739	0.64031	1
413	MIR8070	2.0543	0.64036	1
774	MIR3157_5P	2.0853	0.64247	1
942	MIR22_3P	2.0301	0.64247	1
2169	TCCCCAC_MIR491	2.1775	0.64247	1
1775	MIR23B_5P	2.2919	0.64315	1
2003	MIR128_2_5P	2.7156	0.64315	1
3026	ZNF354B_TARGET_GENES	1.9891	0.64315	1
2088	MIR1247_5P	3.1878	0.64326	1
2409	PAX5_02	2.5355	0.64342	1
1696	MIR6855_3P	2.3405	0.64436	1
293	MIR629_3P	2.0085	0.64494	1
554	MIR6509_3P	2.0537	0.64494	1
318	MIR6130	2.0069	0.64584	1
1475	MIR3616_3P	2.1804	0.64584	1
2192	TTGGGAG_MIR150	2.0694	0.64584	1
479	MIR1245B_3P	2.0297	0.64614	1
47	MIR545_5P	1.925	0.64749	1
838	MIR597_3P	2.068	0.64749	1
905	MIR4656	2.1055	0.64749	1
1678	MIR4309	2.2836	0.64749	1
281	MIR132_3P	1.9765	0.6483	1
681	MIR671_5P	2.0505	0.6483	1
906	MIR6727_3P	2.0576	0.6483	1
2510	HFH8_01	1.9867	0.6483	1
2663	GATGKMRGCG_UNKNOWN	2.113	0.6483	1
2843	YRCCAKNNGNCGC_UNKNOWN	2.1619	0.6483	1
211	MIR4470	1.9377	0.64848	1
297	MIR4434	2.0085	0.64848	1
1610	MIR504_5P	2.1629	0.64848	1
2553	E2F_Q3	1.9538	0.64848	1
1435	MIR100_3P	2.1229	0.64927	1
216	MIR7977	1.9803	0.64934	1
1239	MIR3136_5P	2.1551	0.65157	1
244	MIR518C_5P	1.9847	0.65161	1
1707	MIR376B_5P_MIR376C_5P	2.2297	0.65161	1
1834	MIR4323	2.2621	0.65161	1
316	MIR4510	1.9898	0.65376	1
269	MIR4524A_5P	1.9379	0.65387	1
270	MIR4524B_5P	1.9379	0.65387	1
796	MIR6818_5P	2.0508	0.65387	1
1659	MIR874_3P	2.1588	0.6551	1
2419	COUP_01	1.9498	0.65519	1
617	MIR935	2.032	0.65575	1
813	MIR6814_5P	2.0592	0.65575	1
1071	MIR4710	2.1138	0.65575	1
2037	MIR553	2.8656	0.65575	1
275	MIR5703	1.9901	0.65759	1
1103	MIR134_3P	2.0826	0.65759	1
1267	MIR378G	2.0899	0.65759	1
1388	MIR4648	2.266	0.65759	1
2200	TCCGTCC_MIR184	2.452	0.65759	1
2813	RYCACNNRNNRNCAG_UNKNOWN	2.119	0.65759	1
1245	MIR1246	2.1733	0.65761	1
187	MIR7111_5P	1.9596	0.65836	1
190	MIR5698	1.9596	0.65836	1
355	MIR4704_3P	1.9978	0.65836	1
604	MIR6884_5P	1.9979	0.65836	1
1241	MIR3679_5P	2.1276	0.65836	1
1986	MIR2277_3P	2.4073	0.65836	1
2317	SP1_01	1.9281	0.65836	1
2443	GR_Q6	1.9458	0.65836	1
2625	RP58_01	1.9694	0.65836	1
377	MIR4514	1.9715	0.65839	1
2726	HNF3_Q6	1.9881	0.65839	1
259	MIR29A_5P	1.9563	0.65955	1
627	MIR125B_2_3P	1.9908	0.65955	1
1254	MIR4493	2.0506	0.65986	1
2239	AAAGACA_MIR511	1.9449	0.65986	1
818	MIR7112_3P	2.0298	0.66042	1
1415	MIR154_5P	2.1186	0.66046	1
1483	MIR4513	2.2387	0.66105	1
3037	SIGMAR1_TARGET_GENES	2.6744	0.66105	1
597	MIR6719_3P	2.0065	0.66177	1
835	MIR487B_5P	2.0419	0.66181	1
3040	ZNF436_TARGET_GENES	1.9016	0.66227	1
222	MIR29B_2_5P	1.9378	0.66253	1
812	MIR6787_3P	2.0235	0.66258	1
2221	CCTGAGT_MIR510	2.1477	0.66258	1
493	MIR374A_3P	1.9793	0.66307	1
2822	TGGNNNNNNKCCAR_UNKNOWN	1.8969	0.66307	1
507	MIR6513_3P	1.9828	0.66326	1
2033	MIR4669	2.3895	0.66326	1
350	MIR7162_3P	1.929	0.66515	1
2858	RGTTAMWNATT_HNF1_01	2.1959	0.6653	1
250	MIR4267	1.9318	0.6667	1
310	MIR6129	1.9563	0.66691	1
482	MIR376C_3P	1.9744	0.66691	1
635	MIR8082	2.0224	0.66691	1
2227	AGCATTA_MIR155	1.9804	0.66691	1
2308	GTAGGCA_MIR189	2.2104	0.66715	1
38	MIR369_3P	1.8947	0.66799	1
1207	MIR4664_5P	2.0865	0.66799	1
1768	MIR1180_5P	2.206	0.66799	1
440	MIR142_3P	1.9353	0.66832	1
756	MIR6734_3P	1.9732	0.66832	1
1419	MIR1256	2.0557	0.66832	1
1579	MIR4638_3P	2.0997	0.66832	1
1584	MIR6885_5P	2.1174	0.66832	1
1860	MIR6805_5P	2.2025	0.66832	1
2070	MIR3197	2.5989	0.66832	1
2677	ZF5_01	1.9075	0.66832	1
73	MIR208A_5P	1.9072	0.66956	1
163	MIR4723_5P	1.9308	0.66956	1
183	MIR498_5P	1.9046	0.66956	1
303	MIR4796_3P	1.8991	0.66956	1
307	MIR345_3P	1.9195	0.66956	1
449	MIR223_5P	1.9551	0.66956	1
760	MIR889_5P	1.9874	0.66956	1
831	MIR487A_5P	2.0119	0.66956	1
893	MIR6799_3P	2.0095	0.66956	1
1004	MIR211_3P	2.0477	0.66956	1
1202	MIR4445_5P	2.0259	0.66956	1
1218	MIR489_3P	2.061	0.66956	1
1231	MIR4701_3P	2.1402	0.66956	1
1465	MIR6881_5P	2.0989	0.66956	1
1605	MIR6772_5P	2.2118	0.66956	1
2263	AGGAGTG_MIR483	2.0529	0.66956	1
2395	HFH1_01	1.9176	0.66956	1
2522	CCAWYNNGAAR_UNKNOWN	1.9687	0.66956	1
2727	SMAD_Q6	1.9181	0.66956	1
2960	WRN_TARGET_GENES	2.4014	0.66956	1
715	MIR6760_5P	1.9997	0.66997	1
2344	IRF2_01	2.0102	0.66997	1
2860	STTTCRNTTT_IRF_Q6	1.9556	0.66997	1
168	MIR6870_5P	1.9169	0.67003	1
381	MIR5189_5P	1.9505	0.67003	1
607	MIR491_3P	1.9689	0.67003	1
732	MIR487A_3P	1.9789	0.67003	1
739	MIR154_3P	1.9789	0.67003	1
897	MIR1_5P	1.9943	0.67003	1
929	MIR1266_5P	2.0159	0.67003	1
979	MIR5587_5P	1.981	0.67003	1
999	MIR4266	2.0251	0.67003	1
1062	MIR7152_3P	1.9981	0.67003	1
1086	MIR6737_5P	2.0302	0.67003	1
1117	MIR6732_3P	1.9929	0.67003	1
1168	MIR15B_3P	2.0448	0.67003	1
1210	MIR4774_3P	2.0139	0.67003	1
1248	MIR6886_3P	2.0046	0.67003	1
1418	MIR2682_3P	2.0319	0.67003	1
1433	MIR655_5P	2.0401	0.67003	1
1528	MIR3975	2.0823	0.67003	1
1597	MIR331_3P	2.0535	0.67003	1
1637	MIR3198	2.1205	0.67003	1
1705	MIR135A_2_3P	2.1402	0.67003	1
1708	MIR1306_5P	2.0864	0.67003	1
1711	MIR135B_3P	2.1402	0.67003	1
1744	MIR5002_3P	2.088	0.67003	1
1925	MIR4661_3P	2.1649	0.67003	1
2012	MIR483_5P	2.2008	0.67003	1
2083	MIR101_2_5P	2.6422	0.67003	1
2119	ACATTCC_MIR1_MIR206	1.867	0.67003	1
2183	ATAACCT_MIR154	2.0299	0.67003	1
2372	PAX2_01	2.0739	0.67003	1
2401	ACTWSNACTNY_UNKNOWN	1.9858	0.67003	1
2462	SREBP1_01	1.922	0.67003	1
2531	HOXA3_01	2.2991	0.67003	1
2578	GATA6_01	1.9157	0.67003	1
2616	PPARG_01	2.0877	0.67003	1
2707	GCTNWTTGK_UNKNOWN	1.8835	0.67003	1
2788	PXR_Q2	1.9038	0.67003	1
2848	YWATTWNNRGCT_UNKNOWN	2.0342	0.67003	1
3008	PBXIP1_TARGET_GENES	1.9361	0.67003	1
1488	MIR4654	2.1208	0.67016	1
2588	CTCNANGTGNY_UNKNOWN	2.0162	0.67016	1
54	MIR4310	1.8818	0.67023	1
948	MIR7854_3P	1.9827	0.67023	1
1307	MIR4777_3P	2.0424	0.67023	1
2971	ZNF239_TARGET_GENES	2.1616	0.67023	1
266	MIR548AV_3P	1.9044	0.67118	1
1835	MIR296_3P	2.2004	0.67218	1
2	MIR8068	1.864	0.67229	1
185	MIR4742_3P	1.8949	0.67268	1
984	MIR3173_3P	1.9763	0.67268	1
1173	MIR4695_5P	2.0026	0.67268	1
1440	MIR1293	2.0452	0.67268	1
1582	MIR3130_5P	2.0314	0.67281	1
1589	MIR431_5P	2.0736	0.67283	1
3000	ZSCAN18_TARGET_GENES	2.0722	0.67322	1
1862	MIR8071	2.108	0.67394	1
233	MIR6876_5P	1.8951	0.67396	1
371	MIR297	1.9536	0.67483	1
2649	MAZ_Q6	1.905	0.67628	1
68	MIR208B_5P	1.8761	0.67717	1
325	MIR4742_5P	1.9039	0.67901	1
960	MIR1255B_2_3P	1.9691	0.67957	1
370	MIR4709_3P	1.9177	0.6811	1
1379	MIR4256	1.9928	0.68275	1
1411	MIR11181_5P	1.9928	0.68275	1
1519	MIR6841_3P	2.0351	0.68275	1
2660	TEF_Q6	1.8811	0.68275	1
2952	SKP2_TARGET_GENES	2.0973	0.68275	1
202	MIR670_5P	1.872	0.68291	1
1864	MIR10400_3P_MIR4674	2.1123	0.68291	1
1947	MIR6741_5P	2.1533	0.68291	1
580	MIR190B_5P	1.9333	0.68506	1
1414	MIR4791	2.0035	0.68507	1
2010	MIR6089	2.1492	0.68507	1
2174	GTCAACC_MIR3805P	2.1334	0.68507	1
2812	RYAAAKNNNNNNTTGW_UNKNOWN	1.9808	0.68507	1
1288	MIR4327	1.9854	0.68531	1
1970	MIR1908_5P	2.2924	0.6869	1
1039	MIR606	1.9361	0.68728	1
1446	MIR3622B_5P	2.0151	0.69002	1
1892	MIR1911_5P	2.1168	0.69002	1
1430	MIR4761_5P	1.9951	0.69243	1
2139	GCGCCTT_MIR525_MIR524	2.119	0.69251	1
678	MIR148A_5P	1.9279	0.69322	1
146	MIR4427	1.8689	0.69353	1
2383	TAXCREB_02	2.0595	0.69434	1
3068	RUVBL2_TARGET_GENES	2.0473	0.69484	1
395	MIR6128	1.879	0.69511	1
563	MIR190A_5P	1.91	0.69511	1
658	MIR223_3P	1.905	0.69511	1
1013	MIR3689D	1.9465	0.69511	1
1226	MIR4436A	1.9298	0.69511	1
1354	MIR3913_3P	1.947	0.69511	1
1943	MIR885_3P	2.0446	0.69511	1
2046	MIR147B_3P	2.3307	0.69511	1
2507	FREAC3_01	1.8622	0.69511	1
2739	E2A_Q2	1.8741	0.69511	1
2847	YTTCCNNNGGAMR_UNKNOWN	1.9832	0.69511	1
2994	PAF1_TARGET_GENES	1.9794	0.69511	1
466	MIR922	1.865	0.69739	1
471	MIR4452	1.8882	0.69739	1
649	MIR760	1.8965	0.69761	1
1058	MIR6819_5P	1.949	0.69761	1
1289	MIR6072	1.9386	0.69918	1
513	MIR3664_3P	1.8888	0.6993	1
586	MIR4724_5P	1.8844	0.6993	1
1113	MIR592	1.9463	0.6993	1
1141	MIR4712_5P	1.9135	0.69956	1
2329	CREBP1_01	1.8681	0.69956	1
232	MIR548M	1.8626	0.69992	1
1376	MIR3183	1.9466	0.69992	1
2644	HSF_Q6	1.8648	0.69992	1
2086	MIR4537	1.2548	0.70017	1
2776	CP2_02	1.8509	0.70017	1
2833	YAATNANRNNNCAG_UNKNOWN	1.9594	0.70017	1
2802	KTGGYRSGAA_UNKNOWN	1.919	0.70065	1
584	MIR6852_3P	1.8816	0.70094	1
805	MIR361_3P	1.9107	0.70094	1
973	MIR4774_5P	1.9185	0.70094	1
1126	MIR6781_3P	1.9166	0.70094	1
1522	MIR1258	1.9444	0.70094	1
2130	TGCACGA_MIR517A_MIR517C	2.0503	0.70094	1
2347	AAGWWRNYGGC_UNKNOWN	1.8856	0.70094	1
2453	HNF1_C	1.8629	0.70094	1
191	MIR6764_5P	1.8549	0.70136	1
1044	MIR628_3P	1.9292	0.70136	1
2036	MIR5739	2.1864	0.70136	1
2586	AP2GAMMA_01	1.8424	0.70136	1
1256	MIR649	1.9274	0.70218	1
2261	AACTGGA_MIR145	1.8357	0.70322	1
235	MIR605_3P	1.8337	0.70502	1
286	MIR4651	1.8616	0.70502	1
1536	MIR4474_5P	1.9496	0.70502	1
2306	AGTGCGT_MIR521	1.1001	0.70502	1
2705	P53_DECAMER_Q2	1.8427	0.70502	1
1205	MIR4722_3P	1.9028	0.70521	1
1603	MIR203B_5P	1.9253	0.70521	1
1627	MIR6718_5P	1.9253	0.70521	1
2398	HNF1_01	1.8696	0.70521	1
2593	FOXO3_01	1.8412	0.70521	1
807	MIR541_5P	1.884	0.70531	1
2074	MIR181A_3P	1.0448	0.70531	1
516	MIR6847_5P	1.8621	0.70532	1
2736	CREB_Q3	1.8315	0.70532	1
2325	AACWWCAANK_UNKNOWN	1.8601	0.70583	1
354	MIR6815_3P	1.8419	0.70634	1
2428	AP4_Q5	1.8336	0.70641	1
84	MIR4263	1.8256	0.70811	1
58	MIR4766_5P	1.8194	0.70896	1
631	MIR5590_5P	1.8833	0.70896	1
1026	MIR4752	1.8993	0.70896	1
1355	MIR6769B_3P	1.906	0.70896	1
2714	CEBP_Q3	1.8382	0.70896	1
2966	SIX1_TARGET_GENES	1.8222	0.70896	1
2567	AR_Q2	1.8709	0.70926	1
2602	BACH2_01	1.8323	0.70926	1
1065	MIR5000_3P	1.8718	0.70932	1
1460	MIR3938	1.8991	0.70932	1
2532	EN1_01	1.8721	0.70948	1
1628	MIR3663_5P	1.9159	0.70972	1
2008	MIR4497	2.0894	0.70973	1
1077	MIR6730_3P	1.8875	0.71131	1
2539	HNF4_01_B	1.8292	0.71159	1
557	MIR9851_3P	1.8314	0.7121	1
139	MIR568	1.8238	0.71248	1
1251	MIR4474_3P	1.8768	0.71248	1
1806	MIR3117_3P	1.9426	0.71248	1
2251	AGTCTTA_MIR499	1.8793	0.71248	1
2902	ZNF16_TARGET_GENES	1.9001	0.71248	1
2956	TCOF1_TARGET_GENES	1.958	0.71248	1
45	MIR875_3P	1.8079	0.71267	1
273	MIR6505_5P	1.8309	0.71267	1
294	MIR1285_3P	1.8401	0.71267	1
691	MIR8080	1.8446	0.71267	1
742	MIR653_5P	1.851	0.71267	1
939	MIR3934_3P	1.869	0.71267	1
983	MIR488_5P	1.883	0.71267	1
1043	MIR6846_5P	1.8865	0.71267	1
1134	MIR770_5P	1.8603	0.71267	1
1599	MIR512_5P	1.9042	0.71267	1
3035	MPHOSPH8_TARGET_GENES	0.57967	0.71267	1
738	MIR4650_3P	1.845	0.71274	1
1494	MIR626	1.9119	0.71274	1
1529	MIR6876_3P	1.9119	0.71274	1
30	MIR6844	1.8014	0.71496	1
460	MIR4679	1.8394	0.71539	1
326	MIR8065	1.8335	0.71568	1
1114	MIR1261	1.8688	0.71568	1
1350	MIR3152_3P	1.882	0.71568	1
1638	MIR4268	1.8867	0.71568	1
1983	MIR4707_5P	2.0841	0.71568	1
2257	ACTGCCT_MIR34B	1.8086	0.71568	1
149	MIR2052	1.8141	0.71605	1
2992	PIAS4_TARGET_GENES	1.8961	0.71605	1
74	MIR3180_5P	1.8015	0.71811	1
75	MIR892C_5P	1.8022	0.71811	1
1185	MIR4657	1.8697	0.71811	1
1954	MIR1277_3P	1.8886	0.71811	1
2190	TAGCTTT_MIR9	1.8035	0.71811	1
2592	FOXO4_02	1.8075	0.71811	1
2794	GTCNYYATGR_UNKNOWN	1.8447	0.71811	1
2706	DR1_Q3	1.8058	0.71984	1
1011	MIR212_5P	1.8468	0.7201	1
1198	MIR5586_3P	1.8776	0.72013	1
1368	MIR4723_3P	1.8559	0.7208	1
1828	MIR6816_3P	1.8934	0.7208	1
3070	ZNF510_TARGET_GENES	1.8908	0.7208	1
2030	LET_7D_3P	1.9969	0.72237	1
2455	NFY_C	1.803	0.72237	1
2852	TTGCWCAAY_CEBPB_02	1.8618	0.72237	1
93	MIR380_3P	1.8028	0.72238	1
1099	MIR6848_5P	1.8495	0.72238	1
2217	ATGTCAC_MIR489	1.8323	0.72269	1
875	MIR5187_5P	1.8296	0.72277	1
499	MIR6839_3P	1.8181	0.72308	1
1532	MIR1263	1.8565	0.72316	1
966	MIR4647_MIR4662B	1.834	0.72525	1
71	MIR1275	1.7949	0.72529	1
2816	SNACANNNYSYAGA_UNKNOWN	1.8284	0.72529	1
2248	TCATCTC_MIR143	1.8066	0.72536	1
1382	MIR6806_5P	1.8473	0.7255	1
260	MIR4324	1.7902	0.72552	1
404	MIR5197_3P	1.8002	0.72552	1
1635	MIR10397_3P	1.8478	0.72552	1
1668	MIR6888_5P	1.8604	0.72552	1
2648	MAF_Q6	1.791	0.72552	1
2968	TRIP13_TARGET_GENES	1.8552	0.72552	1
436	MIR2467_3P	1.8066	0.72637	1
2016	MIR122_3P	1.9518	0.72663	1
2161	AAAGGAT_MIR501	1.8064	0.72663	1
490	MIR4511	1.8001	0.72908	1
533	MIR3177_5P	1.8049	0.72925	1
1754	MIR1225_5P	1.8516	0.72988	1
1181	MIR4491	1.8282	0.73062	1
311	MIR5706	1.7982	0.73197	1
1870	MIR6782_5P	1.8387	0.73197	1
819	MIR18A_5P_MIR18B_5P	1.7985	0.73448	1
1837	MIR7106_3P	1.8266	0.73479	1
2883	PER1_TARGET_GENES	1.8321	0.73479	1
1853	MIR3157_3P	1.8279	0.73573	1
1704	MIR411_5P	1.8218	0.73616	1
511	MIR2116_5P	1.7923	0.73854	1
1383	MIR6866_5P	1.8015	0.74036	1
1466	MIR562	1.806	0.74036	1
1623	MIR4529_5P	1.8094	0.74036	1
598	MIR4673	1.7868	0.74047	1
2376	CDPCR3_01	1.8108	0.74047	1
2918	HOXA7_TARGET_GENES	1.7921	0.74078	1
1518	MIR6847_3P	1.8031	0.74149	1
736	MIR505_3P	1.7873	0.74157	1
2580	POU3F2_02	1.7738	0.74157	1
2582	HIF1_Q5	1.7701	0.7416	1
2213	CAGCTTT_MIR320	1.7677	0.74304	1
2216	GCAAGAC_MIR431	1.7998	0.74304	1
1477	MIR759	1.7959	0.74332	1
2877	SMCHD1_TARGET_GENES	1.7972	0.74332	1
836	MIR6889_3P	1.7837	0.74401	1
1265	MIR657	1.7862	0.74615	1
2752	AP2_Q6_01	1.7634	0.74615	1
88	MIR6074	1.763	0.74783	1
779	MIR4756_3P	1.7766	0.74783	1
1434	MIR3160_3P	1.7829	0.7486	1
1784	MIR6808_3P	1.7775	0.75044	1
955	MIR192_3P	1.7726	0.75055	1
1456	MIR6891_3P	1.7757	0.75055	1
2165	GTGTTGA_MIR505	1.7718	0.75055	1
931	MIR320A_5P	1.7712	0.751	1
1272	MIR18A_3P	1.77	0.751	1
1910	MIR492	1.7592	0.751	1
1982	MIR4536_3P	1.7426	0.751	1
793	MIR6776_5P	1.7715	0.75114	1
2179	CAGGGTC_MIR504	1.7701	0.75114	1
1802	MIR621	1.7684	0.75145	1
2798	GTTRYCATRR_UNKNOWN	1.7618	0.75145	1
1595	MIR4715_3P	1.7653	0.75232	1
2829	WCAANNNYCAG_UNKNOWN	1.7557	0.75237	1
1042	MIR4680_5P	1.7659	0.75243	1
1082	MIR3928_3P	1.7651	0.75243	1
706	MIR5007_3P	1.7599	0.75455	1
928	MIR1972	1.7597	0.75483	1
2152	GTGTGAG_MIR342	1.7602	0.75483	1
1104	MIR3156_3P	1.7579	0.75548	1
651	MIR181A_2_3P	1.7557	0.75559	1
1825	MIR375_3P	1.7518	0.75559	1
2639	GCM_Q2	1.7509	0.75559	1
982	MIR599	1.7551	0.75714	1
589	MIR4640_5P	1.7509	0.75841	1
152	MIR5002_5P	1.7454	0.75859	1
2206	AATGGAG_MIR136	1.7509	0.75859	1
1797	MIR3135A	1.7184	0.7599	1
1497	MIR6511B_5P	1.744	0.76009	1
2155	AGGGCAG_MIR18A	1.7469	0.76009	1
1503	MIR3139	1.7425	0.76038	1
351	MIR4738_3P	1.7433	0.76112	1
997	MIR4490	1.7436	0.76112	1
2427	AP1_Q6	1.7425	0.76138	1
2438	USF_Q6	1.7398	0.762	1
1199	MIR7158_5P	1.737	0.76264	1
643	MIR337_3P	1.7383	0.76265	1
1066	MIR378J	1.7364	0.76265	1
1524	MIR4683	1.7245	0.76265	1
1612	MIR924	1.7253	0.76265	1
2082	MIR3177_3P	1.3868	0.76265	1
2258	GTTAAAG_MIR302B	1.7371	0.76265	1
1567	MIR9898	1.7287	0.76334	1
1719	MIR5588_3P	1.7271	0.76334	1
81	MIR32_3P	1.7342	0.76425	1
373	MIR7844_5P	1.7336	0.76458	1
1462	MIR6759_5P	1.7168	0.76458	1
1653	MIR6502_3P	1.7252	0.76458	1
2150	AGTCAGC_MIR345	1.7278	0.76458	1
218	MIR4743_3P	1.7313	0.76467	1
682	MIR485_5P	1.7318	0.76467	1
718	MIR140_3P	1.7315	0.76467	1
2205	ATATGCA_MIR448	1.7326	0.76467	1
2214	CCATCCA_MIR432	1.7246	0.76467	1
2627	ARNT_02	1.7326	0.76467	1
2620	CTGYNNCTYTAA_UNKNOWN	1.7227	0.76637	1
101	MIR548AS_3P	1.7289	0.76701	1
465	MIR451B	1.7286	0.76701	1
1252	MIR6500_3P	1.7166	0.76701	1
1365	MIR7151_5P	1.7087	0.76701	1
1425	MIR3117_5P	1.7107	0.76707	1
639	MIR9986	1.7221	0.77038	1
1329	MIR4471	1.7069	0.77062	1
1959	MIR10396B_5P	1.6047	0.77062	1
2138	CTCTGGA_MIR520A_MIR525	1.7212	0.77115	1
2929	TERF1_TARGET_GENES	1.7208	0.77139	1
2225	GAGCCAG_MIR149	1.7187	0.77253	1
3061	NUFIP1_TARGET_GENES	1.6743	0.77253	1
669	MIR588	1.7133	0.77361	1
2676	MYOGENIN_Q6	1.7177	0.77361	1
2710	COUP_DR1_Q6	1.7178	0.77431	1
974	MIR4518	1.699	0.77497	1
220	MIR450A_1_3P	1.7138	0.77536	1
1749	MIR1911_3P	1.6601	0.77748	1
2283	GTCAGGA_MIR378	1.6892	0.77796	1
968	MIR1226_3P	1.7001	0.77825	1
711	MIR4720_3P	1.7023	0.77835	1
2908	PTPRA_TARGET_GENES	1.7004	0.77835	1
389	MIR3925_3P	1.6967	0.77855	1
1826	MIR15A_3P	1.6493	0.77855	1
2146	ATGTTAA_MIR302C	1.7137	0.77855	1
2444	NF1_Q6	1.7119	0.77855	1
1029	MIR4711_3P	1.6854	0.7786	1
544	MIR5008_3P	1.7052	0.77871	1
1464	MIR3691_3P	1.6839	0.77871	1
367	MIR548AO_5P_MIR548AX	1.6999	0.78168	1
1894	MIR6835_5P	1.6287	0.78168	1
2708	PPAR_DR1_Q2	1.7051	0.78276	1
3051	ZNF331_TARGET_GENES	1.7076	0.7828	1
284	MIR608	1.6954	0.78373	1
504	MIR3667_3P	1.6819	0.78373	1
553	MIR525_5P	1.6912	0.78373	1
585	MIR653_3P	1.6828	0.78373	1
725	MIR3154	1.6732	0.78373	1
758	MIR665	1.6807	0.78373	1
977	MIR6880_5P	1.6654	0.78373	1
1073	MIR5581_5P	1.671	0.78373	1
1214	MIR3161	1.66	0.78373	1
1261	MIR1262	1.6343	0.78373	1
1275	MIR6736_5P	1.6343	0.78373	1
1320	MIR7155_3P	1.6623	0.78373	1
[truncated: 1,076 more rows]
